# Supplementary material for: 3D HucMSCs derived extracellular vesicles enhanced therapeutic efficacy in treating intrauterine adhesions via BECN1 delivery
Source: Mater Today Bio. 2026 May 29;38:103276. doi: 10.1016/j.mtbio.2026.103276 (PMC13241656; doi:10.1016/j.mtbio.2026.103276)
Supplement: Multimedia component 2 [file mmc2.xlsx]

## Sheet: Title page
Supporting Table S1
RNA sequencing results of hESC incubated with Mif，2D-EVs or 3D-EVs
Juan Peng1, Juan Zhang1, Qingzhao Li3, Weijun Liu1, Wenda Zou1, Liyu Zhu1, Qianyin Zhou1, Dan Liu1, Man Jia1, Hui Li2*
1. Reproductive and Genetic Medicine Department, Zhuzhou Hospital Affiliated to Xiangya School of Medicine, Central South University. Zhuzhou，Hunan, China. 2. Translational Medicine Center, Zhuzhou Hospital Affiliated to Xiangya School of Medicine, Central South University. Zhuzhou，Hunan, China. 3. Hematology department, Zhuzhou Hospital Affiliated to Xiangya School of Medicine, Central South Uni…
*Corresponding author, Huili. Email: lihui_1973@126.com.

## Sheet: ref_trans_full_table
symbol	NC1	NC2	NC3	NC4	Mif1	Mif2	Mif3	Mif4	EV2D1	EV2D2	EV2D3	EV2D4	EV3D1	EV3D2	EV3D3	EV3D4
TSPAN6	12.848	10.3885	12.6521	11.6414	16.8848	14.3729	18.8616	17.4149	22.9846	19.0811	25.0282	24.8486	17.8177	16.7327	20.2965	18.4969
TNMD	0	0	0	0	0	0	0	0	0	0	0	0	0	0	0	0
DPM1	34.5129	34.4678	31.3468	37.6194	36.3053	37.0323	36.1919	41.335	35.0555	39.2195	39.5072	38.9956	32.2158	37.3122	34.587	35.6535
SCYL3	1.87128	1.74522	1.5077	1.79461	1.71719	1.68658	1.6486	1.53623	2.73961	1.76351	1.73711	2.0512	1.66442	1.70546	2.34615	1.8656
C1orf112	2.38466	2.66795	2.04114	2.03456	3.65302	3.76333	6.01027	3.9118	3.76807	3.86337	3.19114	4.01961	4.12664	5.23207	4.65347	3.75416
FGR	0.060143	0.026423	0	0.014561	0	0.027626	0	0	0	0	0	0	0.016458	0	0.07226	0.015945
CFH	2.40734	2.95349	1.9553	3.82625	0.535122	0.40693	0.414669	0.343189	0.978286	0.677155	0.920991	0.802471	0.957104	0.714284	1.00694	1.3895
FUCA2	63.4981	57.3958	59.5611	72.141	53.4733	50.224	54.3438	51.0618	48.4293	51.161	49.9979	48.801	48.7423	59.4425	49.7743	49.4496
GCLC	12.1617	12.8979	13.2971	11.746	43.6724	39.0661	40.2769	44.6243	30.9586	29.9248	30.3985	31.0837	23.9839	33.3936	22.1045	19.9166
NFYA	6.26064	6.46989	6.01301	6.22849	9.18833	9.83959	8.86915	9.08069	11.072	9.87373	9.77856	11.1987	10.3016	8.3279	10.7754	9.28749
STPG1	4.37383	4.68148	4.63222	4.37956	4.01197	4.8016	4.6059	5.76744	4.79062	5.07395	5.16729	5.5005	5.6921	5.2885	5.84802	5.53183
NIPAL3	27.4222	31.587	27.832	28.2115	16.7187	16.3926	16.3718	15.8276	17.5147	19.7377	16.9562	17.1571	20.451	20.3089	20.166	19.6098
LAS1L	9.51315	8.22141	11.7971	11.7047	9.49645	9.87722	9.76663	8.45794	8.67753	9.96384	10.625	9.31336	10.6476	12.7135	10.2139	9.28215
ENPP4	0.268974	0.006742	0.207693	0.297826	0.018588	0.008923	0.009096	0.03615	0.155654	0.02211	0.106915	0.17954	0.112321	0	0.252015	0.353731
SEMA3F	0.209241	0.236608	0.331946	0.343708	0.19748	0.23351	0.239873	0.341876	0.340336	0.337182	0.278864	0.334574	0.230221	0.295194	0.282761	0.235123
CFTR	0.027762	0.031299	0.017348	0.027806	0	0.006655	0	0	0	0	0.008581	0.013277	0	0.006409	0.016663	0.011819
ANKIB1	22.1506	21.7509	19.7213	22.7134	17.3725	17.6804	16.2816	17.6301	21.4365	18.8812	21.2773	21.7525	19.8787	14.6665	22.9593	24.2511
CYP51A1	33.3938	31.1888	33.2183	33.6654	41.4232	39.2104	40.0114	39.292	45.6937	34.9224	46.0899	45.4217	42.2049	30.8508	46.0778	48.8998
KRIT1	9.19621	9.5193	6.81543	10.6183	9.85782	7.62365	9.9684	11.0024	11.0567	10.9699	9.49121	9.98418	11.2667	9.35877	11.1389	10.6961
RAD52	2.78545	3.00801	2.64157	2.68311	1.45985	2.3013	2.25017	1.94246	1.85721	2.11337	2.41177	2.39745	1.98358	2.25743	1.84047	2.15906
BAD	32.1186	23.9723	30.8523	26.203	24.9154	26.2243	28.1743	27.3917	25.3283	25.7132	27.1358	25.0913	24.5214	30.2923	25.3742	26.8462
LAP3	54.0554	46.4709	50.5788	72.0947	30.9082	30.2145	28.6244	28.0366	39.7489	30.0529	43.9897	41.9675	59.4086	37.2365	62.3232	70.1248
CD99	367.3	299.572	358.356	366.667	242.333	228.407	241.342	240.56	222.737	232.039	238.658	213.983	230.682	254.922	242.571	238.848
HS3ST1	0	0	0	0	0	0	0.004774	0	0	0	0	0	0	0	0	0
AOC1	0	0	0	0	0	0.013237	0	0	0	0	0.016785	0	0	0	0	0
WNT16	0.85785	0.584811	1.4916	0.444807	1.03431	1.0506	0.974734	1.26341	1.21527	1.40529	0.986522	1.78153	1.08719	1.31519	1.06991	0.768688
HECW1	0.396274	0.510217	0.355943	0.432501	0.45757	0.449075	0.403447	0.45221	0.396702	0.566596	0.285577	0.370084	0.2695	0.432053	0.307717	0.425028
MAD1L1	5.87748	5.68518	6.63886	6.71792	7.25218	7.93691	7.8761	7.04991	9.10401	9.77637	8.50461	8.09049	7.08006	8.53439	8.1017	7.94484
LASP1	280.116	290.802	303.062	267.668	154.046	157.091	146.057	148.677	140.129	148.699	142.241	137.168	151.401	157.028	142.406	136.799
SNX11	11.8068	11.5091	12.1742	12.0061	8.6179	7.73258	8.29393	8.82209	9.28694	8.09143	10.8638	9.5001	9.34258	8.07508	9.494	9.96125
TMEM176A	0	0	0	0	0	0	0	0	0	0	0	0	0	0.016402	0	0
M6PR	40.9021	36.9093	38.975	38.2121	35.1784	34.9182	39.0826	32.9853	34.6502	36.1962	41.3761	35.4476	40.8299	36.5886	42.1821	36.9482
KLHL13	0.0328	0.035704	0.026316	0.051977	0.039624	0.007733	0	0.043804	0.011459	0.009645	0.029513	0.03028	0.008626	0	0.022648	0.010864
CYP26B1	0.45607	0.297162	0.254304	0.414308	0.419799	0.279409	0.421166	0.216958	1.35872	0.46968	1.63203	1.62161	1.66294	0.207697	2.0324	2.17895
ICA1	0.070971	0.090788	0.108632	0.027412	0.217527	0.276098	0.228466	0.25041	0.389353	0.300309	0.202731	0.255263	0.214267	0.312548	0.201469	0.105479
DBNDD1	1.16598	0.456348	1.55591	1.63674	0.516003	0.593981	0.662107	0.520104	0.901501	0.591517	1.58308	0.917419	1.31664	0.554856	1.25719	1.45624
ALS2	10.3568	9.73498	9.94222	9.57498	7.24526	8.276	8.25328	8.68885	8.16634	7.84894	8.40507	8.59019	8.14299	8.30618	9.0495	8.33352
CASP10	2.03434	1.98941	1.86878	2.35652	1.12506	1.23199	1.0579	0.81577	1.54791	1.46424	1.2729	1.14139	1.38798	1.33672	1.51431	1.89916
CFLAR	13.4777	10.5138	12.1663	13.2005	10.5972	11.3545	10.3869	12.7409	11.557	10.5404	14.112	11.6232	13.9374	16.2629	16.2146	15.3678
TFPI	14.2183	13.4885	12.6981	16.793	16.3814	13.7323	16.4391	16.1066	20.7269	17.2283	17.5306	21.3251	18.13	14.3469	22.3676	22.0452
NDUFAF7	6.28413	6.46117	6.22711	6.62092	4.50737	4.90251	4.86236	5.47994	5.07618	4.75143	5.57538	5.52733	4.5951	4.5853	4.77147	4.62175
RBM5	29.9967	28.1214	29.8703	29.3349	23.0274	23.0874	22.6329	23.7458	24.0466	23.1865	25.7822	26.0954	24.0363	22.9344	26.0056	26.13
MTMR7	0.527478	0.655308	0.518821	0.707498	0.685226	0.870619	0.735529	1.08959	0.932013	0.750065	1.15591	1.40592	0.884491	0.787345	0.88729	1.12153
SLC7A2	3.89943	3.1161	3.02956	2.93718	2.94183	3.24675	3.03135	3.18116	3.65686	2.81141	3.83276	4.06195	5.18542	4.23629	6.90092	5.35123
SARM1	6.1242	7.02756	5.73557	7.06647	1.96512	2.25109	1.96285	1.83742	1.78611	2.22051	1.91623	1.64614	1.93222	1.81598	1.79581	1.74966
POLDIP2	48.4209	48.1416	49.5019	48.1025	42.4888	39.9186	38.6453	40.7281	39.0235	43.2187	41.3343	40.4328	41.336	46.413	38.5094	39.9198
PLXND1	19.9512	20.4977	20.7494	22.9279	19.5128	21.4337	18.9361	19.2003	19.4604	21.5468	19.0763	19.3098	17.0529	17.0861	16.6576	16.8762
AK2	32.1401	26.0991	29.4751	32.6428	26.6207	25.4248	28.2559	27.4996	25.9991	24.0585	27.0073	25.4504	27.1031	31.0063	29.5363	29.0956
CD38	0.117237	0.040105	0.018894	0.077522	0	0	0	0	0	0.018203	0.009284	0	0.035915	0.007028	0	0
FKBP4	15.689	14.1869	17.5132	17.0918	16.8876	16.9083	16.5139	16.5995	17.2022	18.2533	16.6117	16.5708	17.5674	19.6553	18.628	18.5994
KDM1A	27.0024	26.8936	26.3844	25.6212	28.5279	28.3868	31.674	30.1486	34.4144	35.4753	35.3101	33.9744	33.2463	33.2382	31.0559	31.4435
RBM6	11.2488	12.0472	11.9276	10.8898	9.82199	10.0115	10.3727	9.61873	9.44689	9.69329	11.3638	10.6014	10.8364	10.2133	12.0569	11.1977
CAMKK1	0.951151	1.32302	1.07605	1.20979	2.78889	2.83635	2.80116	3.28411	2.42205	2.21455	2.21916	2.08954	2.05637	2.42618	1.60601	1.89557
RECQL	21.0011	24.6738	19.6694	23.022	28.7888	30.679	26.3291	27.8067	28.2694	32.8133	27.2583	28.0731	29.0889	32.4323	29.1074	26.3838
VPS50	8.65694	8.4821	8.5252	8.35564	7.23786	7.81119	8.56795	7.90981	7.70407	7.70739	6.76234	7.47718	7.77801	7.74099	8.00206	7.40951
HSPB6	27.1677	24.9533	31.0106	27.5398	18.0017	16.6022	17.8171	17.7629	18.5257	17.6706	24.1269	17.2012	14.704	17.0944	17.6982	16.6884
ARHGAP33	0.784188	1.02515	0.408166	0.658301	0.729141	1.40534	1.17511	1.14854	0.724517	1.2347	0.668335	0.666247	0.900573	1.31253	0.667394	0.72583
NDUFAB1	45.8052	37.3866	41.3207	39.101	49.3088	45.1302	50.2758	44.3992	44.6351	45.5222	48.4895	44.6775	44.0679	49.3348	49.9574	46.1785
PDK4	3.01451	2.25344	3.65491	3.86503	0.507856	0.58539	0.648281	0.56271	1.62504	0.599898	1.46697	1.94625	1.25078	0.3446	1.28662	1.52718
SLC22A16	0	0.174847	0	0	0	0	0.181502	0	0.099158	0.075872	0	0.06062	0.093722	0.080005	0.099679	0
ZMYND10	0.172154	0.123359	0.118458	0.046395	0.014379	0.036923	0.199289	0.095493	0.042	0	0.051784	0.106869	0.148471	0.14112	0.13654	0.06183
ABCB5	0	0.044906	0	0	0	0	0	0	0.052741	0	0	0	0	0	0	0
ARX	0	0	0	0	0	0	0	0	0	0	0	0	0	0	0	0
SLC25A13	4.8215	4.6608	4.1745	4.91566	5.26408	4.90498	4.87478	5.65092	5.48649	4.95581	5.13135	5.3649	5.70941	5.4091	5.40853	5.94429
ST7	9.32589	9.59278	9.70796	10.3974	12.0638	11.4458	11.1021	11.2324	8.6963	10.3288	11.0536	10.8307	9.99534	10.7161	10.514	10.2673
CDC27	26.2456	28.2558	22.8362	26.5615	27.3634	27.5048	26.7499	28.246	28.1513	29.7574	28.3133	29.3268	30.4922	28.542	29.7626	27.9165
SLC4A1	0	0	0	0	0	0	0	0.042827	0	0	0	0	0	0	0	0
CALCR	0.063819	0.009559	0	0	0.011289	0.010658	0	0	0.010636	0.04015	0	0	0	0.019141	0	0
HCCS	21.2642	18.8011	20.791	20.7374	21.6769	20.4602	23.0382	21.1838	22.28	24.1802	24.1116	22.6398	22.6451	25.2412	22.0437	21.8531
DVL2	11.2002	11.163	12.0073	11.0019	12.0846	11.9291	11.0738	11.2204	11.0708	11.979	10.7802	11.2605	10.0844	11.3996	10.1691	10.773
PRSS22	0.159362	0	0.147581	0.071914	0.061128	0	0.046315	0	0.115083	0	0	0.084058	0.033179	0	0.12176	0
UPF1	17.2546	20.03	17.5231	19.1858	18.0272	18.5995	16.8237	18.3869	18.5871	18.98	16.7695	18.2188	20.124	19.6366	19.4207	19.8785
SKAP2	9.30396	9.78433	8.52196	9.19429	9.29687	9.1068	8.79252	8.2095	9.70944	10.6624	9.1259	10.0139	7.86409	7.93817	10.1547	9.30798
SLC25A5	89.3877	78.7374	81.4415	84.7314	96.1899	86.0106	97.2139	96.6408	83.6057	97.0556	80.5401	79.0986	93.6061	131.816	90.5583	80.7001
MCUB	1.99164	1.38126	2.01277	2.33237	3.11472	2.54884	2.73197	3.47603	1.84259	2.61792	2.3726	2.7771	2.96844	5.1302	2.19468	2.37652
HOXA11	21.7307	19.4875	22.9584	24.5251	16.5958	16.7092	16.8026	14.5804	18.9112	17.604	17.4256	17.7804	16.9717	18.8081	16.9019	17.0642
POLR2J	23.443	18.6149	25.7899	19.4535	21.987	18.8383	23.779	24.7744	19.5255	23.7206	22.4075	19.9014	22.2057	24.8953	19.7043	20.788
DHX33	4.58357	4.69541	5.42143	5.73247	4.2377	4.32985	4.67243	4.03395	5.90091	4.71495	4.74699	5.72629	5.61151	5.15944	5.39268	6.16559
MEOX1	0.042393	0.104086	0.025088	0.050747	0.277265	0.189125	0.196652	0.185132	0.375018	0.241156	0.277681	0.193418	0.294609	0.429867	0.424848	0.213403
THSD7A	0.007613	0	0.001942	0	0	0	0	0	0	0.014466	0	0	0	0	0	0
LIG3	3.74875	3.47918	3.4961	3.69675	3.69835	3.963	3.61547	3.32773	3.52629	3.54976	3.51663	3.93317	3.30684	4.06683	3.97995	3.81986
RPAP3	13.4057	13.1202	12.4642	14.4416	12.8479	13.4153	10.6103	13.3776	16.0395	10.0327	16.0023	14.795	13.519	14.1432	14.6469	14.5149
ACSM3	0.114915	0.064162	0.069944	0.115573	0.126612	0.084466	0.020324	0.179227	0	0.182474	0.142533	0.09595	0.015992	0.101641	0.051056	0
REXO5	1.54576	2.06468	1.93132	1.90431	1.50649	1.99162	1.90595	1.42787	1.32506	2.19606	1.47526	1.24202	2.43433	2.51636	1.83941	2.07518
CIAPIN1	23.0253	21.2831	23.4453	22.5088	20.685	21.0098	20.2605	20.5836	25.9868	22.1672	22.2104	22.959	20.6735	23.5857	21.5122	22.2214
SPPL2B	7.89611	8.45292	8.53482	9.36744	6.93752	6.69254	7.07999	6.7613	7.46637	6.94089	6.43326	7.28444	8.02165	6.30362	8.81539	8.65391
FAM214B	16.3648	17.2243	20.609	15.5499	26.718	25.2912	23.1237	24.7373	27.1158	23.9837	28.9025	28.3471	23.663	22.9085	24.6711	24.7641
COPZ2	45.0835	40.4556	44.1261	43.4417	30.006	29.3954	29.5178	32.385	31.6912	27.4407	29.6779	29.2247	27.2906	31.3638	28.8778	27.6575
PRKAR2B	5.04886	6.2956	4.06329	5.32094	4.44149	4.74604	5.23974	5.39206	4.60011	5.37094	4.17914	4.9615	4.01331	5.51618	4.00617	3.40648
MSL3	9.16639	9.46215	8.41254	9.93596	12.7271	12.9866	12.3903	12.6661	13.7633	12.3815	13.4455	13.4937	11.7688	11.3289	13.1676	12.4021
CREBBP	4.22339	5.01776	3.93393	4.66519	4.77622	5.18307	4.47945	4.76727	4.75844	5.62634	4.47253	4.2613	4.89572	4.83863	4.42086	4.31725
TSPOAP1	0.023367	0.058144	0.028218	0.005328	0.011534	0.005195	0	0	0	0.01491	0.006844	0.016432	0	0	0	0
MPO	0	0	0	0	0	0	0	0	0	0	0	0	0	0	0	0
PON1	0.030873	0	0	0	0	0	0	0	0	0	0	0	0	0	0	0
GCFC2	5.36088	5.28896	5.35439	4.62086	4.64296	4.57763	5.01042	4.58022	5.16777	5.56492	5.2839	6.29801	5.62249	5.69449	5.41327	5.09777
WDR54	5.52593	6.43399	6.25091	6.34146	8.66462	7.34172	7.35062	6.87772	6.18095	8.12682	4.65207	6.79427	6.57474	10.195	7.75045	6.80231
CROT	21.386	21.8964	18.4074	21.8176	16.1456	16.2987	14.7878	16.9094	29.3908	24.2509	27.8198	33.3596	22.697	17.0407	24.4174	26.1935
ABCB4	1.10631	0.6644	1.32323	0.786707	0.989291	0.66356	0.798196	0.930066	1.04421	0.742856	0.938251	1.00137	0.677679	0.43967	0.691351	0.797553
KMT2E	9.62159	11.5604	8.72852	10.0895	9.44776	9.52959	8.94681	8.62323	10.7208	11.9326	9.74748	10.4632	10.033	9.43894	9.22403	9.60286
RHBDD2	24.884	22.6773	26.0418	27.9685	19.0552	18.2895	20.5473	20.0124	20.7274	24.0625	19.2294	18.7024	19.5004	18.5365	19.4493	20.2241
SOX8	0.045062	0.02329	0.017035	0.025237	0.25694	0.274574	0.11524	0.370137	0.152534	0.117592	0.112063	0.098473	0.173231	0.050254	0.106901	0.074541
IBTK	19.3171	22.075	19.0945	21.3974	18.3589	21.1358	18.8295	19.5231	21.5559	18.8483	21.538	22.0217	18.7818	16.7542	20.7079	20.6226
ZNF195	4.3901	4.07268	4.40071	4.08777	5.15801	5.73188	4.16726	4.58167	4.95388	4.96284	5.42586	5.70238	5.65563	5.70293	6.25856	5.08735
MYCBP2	14.0213	7.90889	13.1528	14.706	9.85955	9.69785	11.346	10.0545	10.8556	9.51346	12.0234	10.4721	9.77072	9.53977	10.7611	10.7774
FBXL3	18.7935	22.1874	16.7289	18.5274	22.7726	24.2749	22.2208	23.9127	22.0896	21.1842	21.0155	23.1306	20.4246	21.547	20.4849	19.1633
ITGAL	0.006589	0	0.007496	0	0.008292	0	0	0.016289	0	0	0	0	0	0.007884	0	0
PDK2	6.26848	5.84312	6.39397	6.13632	5.08967	4.24034	5.37596	3.96283	3.74892	5.86912	4.30986	3.92339	3.90642	4.81076	3.80085	3.93816
ITGA3	105.352	118.725	108.684	115.447	118.312	120.768	110.458	113.35	120.617	118.912	117.679	119.324	120.847	92.25	131.493	138.066
ZFX	6.12452	7.49944	5.70376	6.48857	6.87664	7.67527	8.18532	6.77839	7.56791	9.58618	6.64203	8.28365	7.02265	6.96259	7.37245	7.38574
LAMP2	104.261	104.999	91.9515	113.426	90.681	86.5146	92.6431	92.355	99.439	85.2764	95.4086	96.3445	88.7164	85.5933	94.0429	94.3978
ITGA2B	0.092144	0.076333	0.04233	0.095672	0	0.073336	0	0.100077	0.023745	0.066899	0	0.005762	0	0.069714	0	0.012419
ASB4	0	0	0	0	0	0	0	0	0	0	0	0	0	0	0	0
GDE1	33.409	30.0259	32.1373	36.8019	28.4615	26.6449	29.5883	28.7967	33.6035	28.2609	33.7673	34.9037	31.6902	28.4407	32.7183	32.6804
REX1BD	15.6899	13.4631	15.8658	14.337	17.2944	17.0907	19.2003	17.136	16.3652	17.967	15.8041	16.5619	14.0927	17.7134	16.644	15.3277
CRLF1	0.178332	0.07115	0.255611	0.130673	4.26477	3.17959	3.28683	3.19123	3.71678	2.67189	3.65394	3.62307	1.51403	1.66649	1.34255	1.39305
OSBPL7	1.77191	1.93163	1.62439	1.67862	1.24961	0.854383	0.852358	0.859766	1.08912	0.874994	0.855438	0.785325	0.794295	1.00607	0.876351	1.02756
TMEM98	25.1723	20.2207	43.4482	24.1952	39.3892	24.7444	24.3152	32.62	27.0398	31.3899	27.7839	28.8124	32.8373	22.3151	34.6951	26.2853
YBX2	0	0	0	0	0	0	0	0	0	0	0	0	0.024295	0	0	0
KRT33A	0	0	0	0	0	0	0	0	0	0	0	0	0	0	0	0.035106
MAP3K14	4.11071	3.95578	3.56396	4.22178	1.65699	1.41993	1.71104	1.10717	1.946	1.69277	1.50779	1.62459	1.69962	1.87036	1.84767	1.89326
ABCC8	0	0.008458	0	0	0	0	0	0.027724	0	0	0	0	0	0	0	0
CACNG3	0	0	0	0	0	0	0	0	0	0	0	0	0	0	0	0
TMEM132A	15.507	15.8972	19.0194	14.0832	23.0059	25.2328	22.6563	24.1	29.2608	23.2584	31.0821	31.5945	31.4812	22.0317	36.6505	39.4379
AP2B1	64.6229	56.1674	51.1095	54.287	47.1049	37.9953	44.4545	40.6715	40.0781	49.8524	41.3678	35.7567	46.0497	42.477	46.6557	39.3711
TAC1	0	0	0	0	0	0	0	0	0	0	0	0	0	0	0	0
ZNF263	5.20165	4.77401	5.72156	5.9575	5.10668	6.5613	6.52253	5.20981	5.82039	5.33642	5.8193	5.8963	5.88468	5.30954	5.67591	6.26617
CX3CL1	0.014054	0.009473	0	0.02043	0.006886	0	0.007603	0	0.028082	0	0	0	0.03499	0.01363	0	0.007848
SPATA20	30.649	29.5871	31.6504	33.6154	19.0368	20.7836	18.249	18.0919	18.7169	19.5263	19.3634	16.8986	17.3663	18.5574	17.445	18.939
CACNA1G	0.015731	0.04406	0.036013	0.019482	0.05772	0.044739	0.063356	0.063356	0.0591	0.090389	0.071341	0.069375	0.048183	0.04976	0.017567	0.039032
TNFRSF12A	109.773	107.397	122.831	100.428	246.317	225.468	257.838	249.573	191.141	223.32	201.788	192.634	206.711	252.955	207.414	197.953
DLX6	0	0	0	0	0	0	0	0	0	0	0	0	0	0	0	0
MAP3K9	0.023957	0.003277	0.035046	0.072904	0.007728	0.021402	0.005484	0.009922	0.017344	0.012966	0.026587	0.021189	0.00818	0.007002	0.026835	0.045082
RALA	16.6651	16.2641	17.0521	16.3149	33.0167	32.3377	32.9977	34.5759	38.3309	31.7423	38.8345	44.179	39.2245	31.7359	43.4095	42.5309
BAIAP2L1	15.3245	12.6776	16.8423	15.5057	12.8775	12.0879	11.2678	12.5864	13.0081	15.0017	12.1849	13.5662	11.8108	12.256	12.9933	12.703
KDM7A	0.463566	0.491661	0.46189	0.522255	0.878479	1.5397	1.11746	1.29076	1.04883	0.920644	1.1793	1.13254	0.829856	0.66958	0.960485	0.93332
ETV1	0.600042	0.337193	0.850625	0.564737	1.15404	1.43346	1.09481	1.06558	2.41188	1.99304	2.06554	2.40806	1.7904	0.798956	1.9337	2.74379
AGK	8.87099	8.41866	8.5362	10.3901	8.35627	9.50959	9.42587	6.90928	8.3454	7.80293	9.13423	9.86566	9.29015	13.3054	8.41207	10.1267
ALDH3B1	16.118	13.4669	14.8239	16.4496	5.84039	7.32243	6.93394	6.72509	6.2836	7.43104	6.55051	5.64457	5.38102	7.02062	5.99348	5.24551
TTC22	0	0	0	0	0	0	0.026348	0	0	0.029	0	0	0	0	0.010487	0
PHTF2	110.669	114.992	96.5633	110.725	62.916	63.3613	60.9389	62.8354	58.9928	58.1989	57.3039	60.8918	55.5444	54.0783	54.7663	49.6606
CCL26	1.09767	0.820014	0.695335	1.28335	0.985884	0.562048	0.3865	1.86684	0.959019	0.935779	0.519532	0.552506	0.96169	0.697706	0.262613	0.371838
FARP2	5.27269	5.70934	5.62424	5.41199	5.10833	5.32279	5.38539	4.76245	5.24499	5.01023	4.68126	4.54638	5.77308	5.69737	5.57073	5.57985
USH1C	0	0	0	0	0	0	0	0	0	0	0	0	0	0.016087	0	0
GGCT	13.4675	11.8505	10.2317	11.4082	18.9438	19.5085	19.4844	22.0368	20.4619	18.7413	20.4712	21.2836	21.2891	25.0044	22.609	16.5288
DBF4	3.52472	4.70934	3.0356	3.6984	6.45245	6.63565	6.0545	7.35835	6.92541	8.92393	5.16529	6.15679	7.48956	8.5666	6.14698	5.72519
TBXA2R	2.97698	3.39712	3.48907	3.93033	4.4362	4.0643	4.49183	3.90164	3.49459	4.51969	3.27699	3.59849	4.08953	4.16202	4.80115	4.26961
IFRD1	19.6253	18.5784	17.1106	19.5979	36.2067	37.5746	38.6276	37.2428	31.927	30.8701	31.8849	30.4473	28.4913	34.5631	29.4073	25.9606
LGALS14	0	0	0	0	0	0	0	0	0	0	0	0	0	0	0	0
COX10	4.44209	4.0691	4.80555	4.89786	4.48845	4.42623	4.88744	4.56731	4.84673	4.78055	5.03061	4.63803	4.85935	5.40189	4.29429	5.26623
GTF2IRD1	9.47647	9.29658	9.95826	9.48295	10.3373	11.2721	9.88844	10.2022	9.79725	9.39248	10.2317	10.5136	8.85713	9.10472	9.26247	10.1183
PAF1	21.4536	23.4823	26.2202	23.2451	24.2725	22.2528	22.2852	24.6687	23.4204	23.9303	22.0858	22.0834	24.3036	25.5783	21.8596	22.3273
VPS41	10.6884	11.1167	10.9173	11.0523	8.03173	9.06502	7.68093	8.31484	8.49032	8.01512	8.051	8.75748	7.78653	7.8606	7.68208	8.25691
ARHGAP44	0.298484	0.295604	0.361029	0.419271	0.366021	0.164795	0.270256	0.231201	0.301835	0.269921	0.263551	0.49384	0.320756	0.217253	0.45996	0.312603
ELAC2	25.4182	25.6961	25.0344	23.8516	21.6934	21.5467	20.9938	21.2155	22.7214	23.4735	22.827	21.6948	26.0652	24.6281	25.1621	25.7433
SCIN	12.231	11.0005	13.0705	17.0999	1.78477	2.29424	2.50604	1.90059	2.64889	3.19386	3.73906	2.88838	2.84733	3.6738	2.98735	2.97955
ARSD	6.16586	5.54148	6.15127	6.23325	3.58543	3.50396	3.67293	3.55534	4.07623	4.31411	3.95574	4.17299	3.92895	2.97121	4.28801	5.142
PNPLA4	2.78649	2.26382	2.55886	2.64129	1.32295	2.19978	1.47903	2.54568	2.306	1.85325	2.29253	1.91438	3.89703	2.46837	1.33698	1.65048
MYH13	0	0	0.008796	0	0	0	0	0	0	0	0	0	0	0	0	0
ADIPOR2	18.0606	17.6484	18.6897	19.5502	18.7049	18.3904	16.7254	15.731	19.0738	16.9967	18.4539	19.566	18.8045	17.3624	20.5343	19.9478
CDKL3	1.21811	1.18207	1.0008	1.09291	0.838253	1.47484	1.76614	1.41777	1.53582	1.12706	1.15076	1.58822	1.19644	0.878834	1.51104	0.660166
UPP2	0	0	0	0	0	0	0	0	0	0	0	0	0	0	0	0
PRSS21	0	0	0	0	0	0	0	0	0	0	0	0	0	0	0	0
MARK4	9.97839	8.83599	12.1364	12.3192	9.09773	9.32304	7.31984	8.31886	9.70399	10.4177	10.0975	11.1227	8.93083	7.72167	10.5565	9.70205
PROM1	0	0.014757	0	0.027502	0.019879	0	0	0.044453	0	0	0	0.01149	0	0.052604	0	0
CCDC124	35.0275	34.5337	43.5883	35.1709	39.9276	36.2906	40.1539	38.0419	38.4825	37.6181	38.8431	36.544	38.1336	42.9637	35.5274	36.1188
CEACAM21	0	0	0	0	0	0	0.002798	0	0	0	0	0	0	0	0	0
PAFAH1B1	38.2896	39.1204	38.7491	39.7954	37.8792	37.4201	36.8385	37.4776	38.427	36.5145	38.9487	38.7804	38.1171	37.1988	39.0397	38.8108
NOS2	0	0	0.011156	0.009547	0.020702	0.008712	0	0	0	0.028729	0	0	0	0	0	0
DNAH9	0	0	0	0	0	0	0	0	0	0	0	0	0.006689	0	0	0
KIAA0100	20.6134	21.315	20.0294	21.676	17.2426	18.8416	15.8912	16.9746	20.5703	19.8277	18.3417	19.6203	20.8988	17.5908	20.8516	20.3493
SLC13A2	0	0	0	0	0	0	0.030665	0	0	0	0	0	0	0	0	0
GAS7	1.58975	2.14159	1.83833	2.09161	2.27848	2.5924	2.0754	2.59003	1.86275	1.8719	2.09568	2.31348	2.11294	1.83951	1.95455	1.96816
TRAPPC6A	5.03353	3.7015	5.4506	6.00134	1.4743	1.59589	1.33068	1.41419	0.89352	1.52038	1.22866	1.76211	2.17402	1.37855	1.1588	1.50893
MATK	0	0	0	0.018692	0	0	0	0.043991	0	0	0	0	0	0	0	0
CEACAM7	0	0	0	0	0	0	0.053133	0	0	0	0	0	0	0	0	0
CD79B	0.247764	0.267143	0	0.155937	0.067219	0	0.133812	0.066024	0.022999	0.07239	0.081826	0	0	0	0	0
SCN4A	0	0	0	0	0.011003	0.005317	0	0	0	0	0	0	0	0.010888	0	0
ST7L	3.00544	2.40183	2.40906	3.08943	2.86332	2.97759	2.99342	3.33375	3.68009	3.09749	2.99707	3.00827	3.24245	2.93175	3.74579	3.53659
TKTL1	0.014799	0	0	0	0.125873	0	0	0.016071	0	0	0	0.015939	0	0	0	0
PAX6	0.251423	0.00503	0.40748	0.06511	0	0.006977	0	0.003781	0.16115	0	0.092535	0.035536	0.031758	0.005085	0.061034	0.12755
RPUSD1	8.79581	7.59615	9.32791	7.96826	10.2369	11.1283	8.97452	10.309	12.221	9.49565	11.8566	11.2618	11.7623	11.8653	12.1196	10.9206
RHBDF1	19.4007	20.8068	20.5654	20.4955	21.338	21.1636	22.5247	23.8593	22.9963	22.6315	24.6714	23.0661	23.7145	19.1898	27.455	26.9708
LUC7L	13.9012	14.7736	15.2282	14.6023	13.6507	13.9782	14.4552	13.9396	15.2128	12.3158	16.8691	15.6677	12.737	15.2731	15.2551	14.0264
CACNA2D2	0.086224	0.03915	0.025862	0.048015	0.034628	0.077537	0.009003	0.071333	0.07851	0.061886	0.090429	0.062814	0.032143	0.052971	0.043662	0.09118
BAIAP3	0.179398	0.107482	0.107621	0.154446	0.033806	0	0.131148	0.031107	0.053009	0.112933	0.062398	0.033576	0.123836	0.07618	0.035134	0.053168
TSR3	22.736	21.1729	24.0855	23.4074	28.0124	24.453	26.2666	25.6445	27.4786	29.1191	23.6133	23.5576	27.7608	29.9629	29.0685	24.2111
PIGQ	8.05752	7.76373	8.00483	7.78402	9.29322	8.87789	8.56778	9.43761	10.09	10.211	10.0849	9.14522	9.97279	9.52378	8.90158	9.63978
CRAMP1	2.95377	3.25907	2.92821	2.5871	2.37191	3.23828	2.90312	3.21014	3.03315	3.13008	3.21563	3.31699	3.14779	3.28318	2.73552	3.40814
TEAD3	27.9303	31.0353	28.6281	28.041	28.5337	29.093	29.3188	29.585	28.0831	28.6154	25.3412	27.1035	26.1528	29.4905	22.9241	25.913
SELE	0	0	0	0	0	0	0	0	0	0	0	0	0	0	0	0
DNAJC11	16.9113	16.9549	18.5231	18.7446	14.2293	14.8474	14.415	13.9422	15.2314	14.972	14.5858	15.4624	15.4149	18.5898	17.7588	16.5997
FMO3	0	0.052148	0	0	0	0	0	0	0	0	0.021263	0	0	0	0	0
MYLIP	0.88847	1.2082	0.718131	1.3075	1.19481	1.06343	1.14426	0.978902	1.20436	0.61947	0.3787	0.522708	0.9879	1.13907	0.385458	0.514099
NOX1	0.039294	0.048052	0.036276	0.058593	0.093039	0.064762	0.070745	0.104313	0.056414	0.202288	0.049381	0.064494	0.156743	0.100803	0.074743	0.068285
E2F2	0.592297	0.427331	0.472851	0.790677	0.364399	0.385092	0.428311	0.254784	0.553456	0.294733	0.416994	0.48778	0.664266	0.767958	0.757213	0.553722
PSMB1	103.27	101.372	111.822	99.2408	99.5055	95.4747	101.637	103.85	94.0485	98.224	107.201	97.4504	95.5333	113.134	91.0808	94.8125
SYN1	0.086668	0.066971	0.086335	0.024737	0.191686	0.018837	0.13135	0.127124	0.066563	0.104533	0.055937	0.089706	0.122787	0.046348	0.094049	0.06379
JARID2	3.64309	3.71713	4.06437	3.85648	3.69447	4.29202	4.03923	4.02132	3.18601	4.05188	3.10874	2.83035	2.43275	3.04684	1.99213	2.51527
CDKL5	1.26977	1.63803	1.32849	1.15068	1.44176	1.3982	1.36135	1.39213	1.34158	1.41687	1.22026	1.32716	1.23422	1.43374	1.33816	1.37984
CAMK1G	1.1649	0.97195	1.18512	0.785315	2.2932	1.95675	1.63889	2.08783	2.76851	2.45436	2.98149	2.93912	2.37048	1.76581	2.90292	2.86682
CDK11A	7.27627	8.0023	5.95177	7.42784	6.74592	6.33747	6.79645	6.1093	7.40981	7.01767	6.69234	7.46066	6.87466	6.9835	7.07966	6.71604
NADK	24.5392	23.1837	25.1436	25.9893	21.6102	21.8716	21.757	20.2492	22.2395	21.4414	23.4035	23.4967	24.2966	23.1286	26.3422	25.6006
TFAP2B	0	0	0	0	0	0	0	0	0	0	0	0	0	0	0	0
TFAP2D	0	0	0	0	0	0	0	0	0	0	0	0	0	0	0	0
DLEC1	0.010672	0.01589	0.025753	0.021959	0.004757	0.027123	0.005148	0.009884	0.02424	0	0.012604	0.010702	0.00736	0.016997	0.014317	0.006654
CYTH3	16.1946	16.4238	16.9378	16.9048	10.4541	12.517	10.4412	10.7853	11.3352	13.2035	10.9936	11.3789	12.5181	12.7327	12.2234	10.9462
ADAM22	0.058163	0.045097	0.042643	0.063914	0.033112	0.021089	0.027145	0.027293	0.053302	0.009897	0.036042	0.062529	0.040416	0.031665	0.087773	0.025454
SYPL1	74.5582	74.7335	66.0246	72.3476	72.8276	70.4994	73.6144	74.2223	75.1664	70.7961	75.252	75.4252	76.4086	75.5357	80.4351	75.9299
CYB561	6.94858	7.2639	7.76132	8.48331	5.32732	5.71132	5.13419	4.91617	6.68079	4.57508	6.58156	6.3333	5.40101	4.32872	6.78902	6.66646
SPAG9	12.5347	14.0925	12.6648	13.5263	11.4905	12.6182	11.9074	11.8098	11.5559	13.5956	13.9029	12.1172	12.2081	12.0204	11.889	12.0377
CELSR3	0.229086	0.180444	0.240219	0.297641	0.213819	0.197302	0.119101	0.143363	0.14255	0.11882	0.180286	0.228089	0.170198	0.1118	0.145438	0.196598
AASS	2.10465	2.61349	1.80033	2.48332	1.78479	2.15408	1.47277	1.50443	1.97689	2.07165	1.42452	1.82448	2.19261	1.85079	1.74402	2.16197
PLEKHG6	0.045339	0.06228	0	0.070101	0.006253	0.01912	0.027433	0.016059	0.019069	0.179811	0.070456	0.040246	0.051884	0.026034	0.051564	0
SS18L2	9.9218	9.45355	8.49549	8.54908	10.4105	12.1359	11.1962	9.1309	9.36048	11.1916	12.6442	13.0671	8.32869	10.1874	8.66225	11.4326
MPND	3.96379	3.05873	4.33962	4.01269	2.78912	3.49051	2.16752	2.16781	1.92605	2.36497	2.83232	2.5628	2.76859	2.41363	2.91451	2.72337
MGST1	222.701	213.02	198.617	231.777	174.619	167.475	191.568	199.459	151.771	157.018	164.596	154.287	159.52	182.93	143.992	139.85
CRY1	7.76676	8.49968	7.68077	7.50116	8.53471	7.01871	8.87135	8.80113	7.37408	8.35751	7.73159	7.90949	8.63406	10.096	7.16025	6.79731
PGLYRP1	0	0	0	0	0	0	0	0	0	0	0	0	0	0	0	0
NFIX	3.54817	3.64179	3.3374	3.11624	2.06228	2.32858	2.50443	2.07591	2.49386	2.57376	2.1845	2.15851	2.32755	3.52296	2.48492	2.54348
ST3GAL1	5.92948	6.80999	6.34649	5.95314	12.4411	12.604	11.2165	11.4628	10.4116	10.9813	10.4675	10.5097	11.1039	9.53051	10.3975	10.9486
MMP25	0.254616	0.303138	0.37427	0.17878	0.168455	0.206335	0.170906	0.161201	0.186091	0.188843	0.219184	0.131005	0.107828	0.157658	0.163872	0.241143
IL32	10.4143	6.9829	9.46142	7.43422	17.0915	13.631	14.6958	13.6902	17.6148	9.93824	22.0474	15.9784	20.6327	23.4042	20.9114	22.7053
PKD1	7.47948	8.1736	7.55128	7.53889	7.44315	8.52181	7.41887	7.44226	7.04445	7.42833	6.82808	7.22236	6.88373	5.80596	6.73955	8.12661
MAPK8IP2	0.460151	0.26174	0.243844	0.431278	0.132156	0.097866	0.113048	0.137928	0.090098	0.111368	0.128191	0.148628	0.277876	0.065858	0.206154	0.24292
MED24	15.332	17.0576	16.8886	16.7008	18.8611	18.413	18.9466	16.1662	18.855	19.9942	18.361	19.0049	19.4618	19.4363	19.673	19.863
RHOBTB2	2.58212	3.23346	2.96317	2.77394	3.82485	3.9826	3.11048	3.10464	3.99217	4.07432	3.55577	3.63569	3.66278	3.91409	3.5442	4.18088
HEATR5B	4.72896	4.68479	4.52213	5.08446	4.21228	3.52105	4.43527	4.2395	4.36632	4.45784	4.76519	4.92293	4.43722	4.27938	5.0813	4.64555
SEC62	28.2491	29.373	24.6779	26.6477	32.1757	29.7584	30.4879	30.7185	33.4269	29.5538	32.2623	35.0184	31.4243	30.1958	31.4915	32.0594
RPS20	343.15	276.498	306.119	302.527	273.375	298.647	265.056	297.878	283.56	288.595	293.083	281.051	232.394	327.45	234.848	226.208
CSDE1	144.328	139.44	137.968	141.659	135.252	133.277	131.35	131.55	151.858	136.264	155.148	153.625	144.685	140.253	144.632	138.668
UBE3C	30.3217	29.9136	29.401	30.6303	28.0395	29.4225	27.7638	28.5093	31.3786	28.132	30.4745	30.7083	32.1843	29.8701	33.4446	31.5335
REV3L	6.29828	6.84227	5.06327	6.94305	3.61661	3.88193	3.46026	3.79009	4.95122	4.21619	4.2012	4.56069	3.67256	3.80348	4.75954	4.57018
TENM1	0.023832	0.014159	0.010357	0.003093	0.006494	0.006438	0.003418	0.013175	0.007898	0.011088	0.023566	0.011836	0	0	0.007926	0.010021
PAX7	0	0.016034	0	0	0.015611	0.007044	0.015464	0	0.007354	0.011017	0	0.015208	0	0.007193	0	0
MASP2	0.536858	0.438891	0.435042	0.485805	0.32011	0.275331	0.353589	0.13548	0.283718	0.269095	0.417882	0.317945	0.380807	0.385345	0.578517	0.45628
IYD	0	0	0	0	0	0	0	0	0	0	0	0	0	0	0	0
FAM76A	3.03604	3.24713	3.04032	3.1836	2.43093	2.49175	2.385	2.12325	2.1445	2.08877	2.44355	2.42604	2.49811	2.36898	2.80675	2.20881
TRAF3IP3	0	0.03581	0	0	0	0	0	0	0	0	0	0	0	0	0	0
POMT2	4.13034	4.83583	4.41357	4.73294	7.03363	7.00914	7.27804	6.71897	7.28781	7.56023	6.83324	7.55477	7.08419	7.56345	7.07862	6.93345
VTA1	20.6266	17.3233	14.1001	15.794	12.3086	13.4846	14.098	13.3268	14.4964	12.723	14.6961	15.3065	13.288	13.3367	14.7083	14.5367
MLXIPL	0	0	0	0	0	0	0	0	0	0	0	0	0	0.036545	0	0
BAZ1B	14.3573	15.9478	13.6171	15.3354	16.2951	18.053	16.402	17.3736	17.9414	19.9123	16.9982	18.5188	18.6301	18.3728	18.7331	17.1768
RANBP9	20.4649	21.5135	21.2408	21.8587	25.1863	24.1991	25.6187	24.1943	27.4173	24.4031	27.042	27.3267	24.1623	24.5593	24.8262	24.9087
ETV7	2.30975	1.85211	2.14222	4.32261	0.257678	0.092376	0.092552	0.153163	0.418373	0.239322	0.417269	0.355565	0.77814	0.405504	0.529056	1.8384
SPRTN	5.7107	5.36764	4.77287	4.7392	6.98545	6.50264	6.71923	7.44505	7.48116	7.01001	6.75977	6.75658	6.42429	7.52075	6.8469	5.96871
METTL13	7.68865	7.98882	8.4945	7.56807	8.77184	8.32689	8.75559	8.67204	8.36312	10.2735	8.96169	9.02582	9.51302	10.8252	9.76705	8.96215
DYRK4	5.78354	4.58357	5.11958	4.40323	4.79427	5.6996	5.41968	5.60372	5.17319	4.06734	5.32787	3.70603	4.49844	5.92015	4.58286	5.17112
ZNF207	43.8966	39.4201	31.1441	35.3226	38.0196	33.0476	33.0791	41.2818	30.8787	50.6643	38.7357	38.9308	36.4882	40.2192	31.6285	29.459
UQCRC1	69.2188	59.7205	76.1088	70.344	77.8994	68.3028	70.7279	75.2569	77.1248	79.8441	78.8703	72.6767	75.0384	81.5234	76.284	71.9736
STARD3NL	42.1143	37.7092	40.5937	42.6688	40.1651	38.0197	39.992	39.0675	41.9261	35.4406	38.8943	41.754	40.5906	41.4792	38.3019	37.0178
CD9	115.256	99.9575	110.254	127.251	138.915	127.638	138.328	145.923	138.283	113.012	137.812	144.666	139.584	130.401	177.896	167.965
HHATL	0	0	0	0	0	0	0	0	0	0	0	0	0	0	0	0
NCAPD2	14.0683	17.4806	14.0135	15.9692	16.9168	16.3649	16.1012	15.7136	13.0689	21.8509	10.349	11.1565	16.892	23.5536	13.3133	12.2037
IFFO1	13.805	14.2904	15.0298	13.7919	14.5255	14.5634	14.4854	14.3315	13.8006	16.1006	14.9072	15.1914	14.5333	14.7641	16.8408	15.6443
GIPR	0.845305	1.0933	1.44718	0.701278	0.287772	0.512789	0.179149	0.483044	0.562637	0.610142	0.499856	0.73317	0.364303	0.209882	0.543134	0.77321
PHF7	0.640987	0.870293	1.02396	0.686741	0.818096	0.844002	1.24158	0.795017	0.768692	1.45159	0.723004	0.595493	0.959271	1.177	0.695561	0.949011
SEMA3G	0	0.041691	0.020512	0	0	0	0	0.034667	0	0.02099	0	0	0	0.015299	0	0.027854
NISCH	21.2099	20.3779	24.7334	23.7252	13.9135	14.0402	14.3658	13.9613	16.1448	15.0562	16.8503	16.038	15.1226	11.3739	16.628	16.3158
STAB1	0	0.02433	0	0	0.001583	0	0.011187	0.031218	0.01969	0	0	0	0	0	0	0.00057
FUZ	3.56613	3.26324	3.22858	3.21557	2.28028	2.29487	1.98806	1.63179	2.25967	2.25618	1.70271	1.61209	2.54888	2.67825	2.30564	2.48555
SLC6A13	0	0.035296	0.031858	0.080511	0.018069	0	0.072942	0.077127	0.081512	0	0.143379	0.093957	0.083396	0.085098	0	0.061143
IDS	21.9885	23.1851	21.0342	24.1122	19.5356	18.8004	18.6637	19.5836	19.5018	20.8361	18.0108	19.8147	17.613	16.7957	19.5149	18.6145
PRSS3	3.18675	2.56071	3.1942	3.42562	6.87054	6.76652	7.27719	7.94929	8.45627	8.25252	7.76631	8.41335	7.32892	7.81466	8.69215	7.16919
ZNF200	1.85357	2.34151	1.99891	2.55513	3.08944	2.57806	2.54878	2.80044	2.54454	2.8505	2.7976	2.98502	2.45212	2.53499	2.59423	2.29555
CD4	1.26257	1.23335	1.37707	1.97508	0.424863	0.455193	0.343156	0.297202	0.538745	0.439692	0.599679	0.447062	0.389815	0.300689	0.312323	0.80184
LRRC23	3.58744	2.94553	3.57451	2.92574	2.09916	2.21322	2.47795	2.13154	1.89278	1.74521	2.45065	2.39366	2.10235	2.0912	2.3823	2.19354
BTK	0.043715	0	0.014578	0	0.054678	0	0	0.006649	0	0	0	0	0	0	0	0
HFE	7.23814	7.82561	6.98286	7.75101	3.83749	4.7468	4.0217	3.67496	3.87342	5.10915	3.96093	4.12134	4.94092	4.95049	4.99635	4.39218
SCMH1	7.77975	8.38323	8.4564	8.72218	7.81627	6.19226	7.80398	7.11116	7.06651	8.49727	7.2971	7.1586	6.98547	7.65482	7.50765	8.04038
FYN	7.76	8.55901	7.92885	7.62718	9.70767	8.69638	8.71895	8.29114	9.01038	9.55228	9.16478	7.90321	8.93013	8.17623	9.85776	9.73572
HIVEP2	7.76763	8.14873	7.26076	7.9882	10.0517	10.022	9.5232	9.51357	9.95341	10.0785	9.09962	9.49841	10.2746	9.95742	9.82033	10.6353
FMO1	0	0.005301	0	0	0.011232	0.005348	0	0	0.013011	0	0.017932	0.009462	0	0.013235	0	0
LYPLA2	20.9064	18.1299	25.1901	22.5984	19.8625	21.2348	22.5082	20.8055	24.9504	21.5569	24.7715	23.9022	22.6535	21.0773	25.8991	24.8874
CLCN6	2.73856	3.17967	3.1642	3.0268	3.30103	3.20797	3.30494	2.94796	3.22757	3.13652	4.12708	3.3579	3.39043	2.33819	3.6715	3.70524
MRC2	140.844	134.764	157.256	143.334	149.894	160.842	139.903	143.887	150.713	157.785	143.568	152.599	138.29	111.51	143.385	158.452
NME1-NME2	46.021	22.9161	28.6248	27.7327	0	32.2803	32.8052	28.0518	34.7204	36.4336	41.2334	29.1886	53.6824	39.9441	37.8325	41.7745
SLC6A7	0	0	0	0	0	0	0	0	0	0	0	0	0	0.037287	0	0
TSPAN9	15.2035	14.6496	17.2605	16.7136	13.0431	12.4513	12.7381	12.877	14.2867	15.053	16.0669	16.3035	15.5594	10.943	16.2402	18.9038
BTBD7	6.74286	7.98906	6.65344	7.57327	7.27955	7.51703	7.8638	6.90779	7.44538	8.52152	7.26073	8.00394	7.46854	6.67131	7.18136	6.90831
APBA3	4.90248	3.95299	4.62418	4.70688	6.76149	5.82751	5.66625	5.86633	7.13026	5.06743	6.9098	6.6935	6.80161	5.55225	5.53693	6.64064
MKS1	4.88725	4.17661	4.39646	4.23766	4.37234	4.06055	3.81674	3.69225	3.45682	4.23559	3.10645	3.58894	3.14371	4.19025	3.08296	2.9965
ABHD5	3.97028	4.73271	4.38989	4.08584	11.2512	11.9678	11.9931	12.4474	13.2507	10.4689	13.0991	13.1588	13.2754	11.9595	14.0522	13.002
ANOS1	0.02479	0.017333	0	0	0.069374	0.068048	0.073702	0.060184	0.025628	0.019951	0.032919	0.038504	0.007162	0.031396	0.060616	0.026078
AKAP8L	17.8877	14.919	17.6761	17.0818	14.4196	14.9843	14.8803	15.6381	15.0543	14.7785	16.2679	15.2568	12.7806	15.3304	13.4163	15.6293
MBTD1	2.09234	3.0125	2.05867	2.41749	2.21142	2.59771	2.14824	2.79014	2.46591	2.33343	3.05218	3.08653	2.47946	2.06208	2.86709	2.24312
UTP18	13.7384	12.3109	12.9533	13.8127	20.193	22.0201	20.5145	21.241	22.6179	22.6678	25.6835	24.0257	22.5473	21.7227	20.4182	20.7454
RNF216	10.9906	10.8786	11.3905	11.0245	11.2065	13.3695	11.6406	12.3056	12.1768	12.2591	11.9817	12.539	12.6556	12.4086	12.6717	13.2697
TTC19	11.8817	9.1356	10.3714	13.4389	9.27753	8.84716	9.21475	8.86353	12.0839	9.21589	12.1546	10.1519	10.617	9.00607	12.0046	11.5516
PTBP1	76.2361	77.3857	69.944	77.9933	87.5648	85.8949	85.9683	82.5573	81.2719	86.5379	81.0487	79.4099	88.8453	90.1392	81.0048	85.3778
DPF1	0.854673	1.29896	1.25231	1.3592	1.47085	1.3685	1.7136	0.647829	1.34359	1.69094	1.25834	1.52272	1.61813	1.83285	2.02729	1.4287
SYT7	0.126164	0.074378	0.12271	0.054347	3.68989	3.06592	2.97015	2.896	3.83019	3.71266	4.14903	4.76645	5.08319	2.95194	5.68988	5.78871
LARS2	6.04679	6.64721	5.83088	6.63433	5.3849	6.2804	5.8852	5.12088	6.00101	6.42722	5.34603	5.47847	6.46977	6.46636	6.08773	5.97504
PIK3C2A	7.87654	8.73485	6.63292	8.44799	7.51151	8.199	7.44738	7.00697	8.74874	8.17955	8.45342	9.12614	8.28591	6.78262	9.12236	9.23828
PLAUR	56.3829	46.0556	60.9857	51.7546	172.341	159.415	176.515	162.667	158.427	125.326	149.803	157.274	154.554	136.867	185.977	163.957
ANLN	41.9682	59.6237	33.5544	37.5364	49.956	51.028	50.1711	50.9934	36.969	64.4848	26.2882	30.7537	54.1883	92.6759	37.8771	33.472
WIZ	14.8182	15.5998	16.8006	14.9337	15.8097	14.6371	13.8744	14.0045	15.8075	14.3602	14.3479	14.5941	14.2302	14.2231	15.0994	14.4739
RABGAP1	18.9365	18.257	19.1514	18.6844	8.75129	8.25826	7.79646	7.918	9.27636	10.1512	8.58706	8.63309	8.98486	8.67844	8.47422	9.25328
DCN	89.2971	82.8798	44.9909	90.7154	42.5814	17.6672	31.4516	41.5357	32.8177	29.4408	39.3525	37.0535	32.583	36.741	25.3028	44.4499
QPCTL	5.44353	4.08973	5.79365	4.91522	6.85497	6.05718	5.9435	5.37998	7.11004	5.1189	6.95978	6.12786	5.36852	4.70459	6.71914	6.41172
PPP5C	23.2315	19.8314	23.6225	23.1453	33.7601	29.971	30.4153	29.9235	30.0589	36.335	29.2595	27.3708	31.1865	39.1135	31.4102	30.8521
CEP68	3.17008	3.02623	2.67047	2.78374	2.05845	2.02708	2.12906	2.08439	2.59042	2.90081	1.75785	2.48833	2.633	2.4629	2.37234	2.27409
MAP4K3	11.2625	11.7919	9.39059	10.8616	10.0094	11.1073	10.3974	10.7285	10.8916	9.72446	10.3568	11.1596	10.0611	9.52941	10.9942	11.2294
ZBTB32	0	0	0	0.013303	0	0	0.006819	0	0.016936	0	0	0	0	0.027929	0.044796	0
TYROBP	0	0	0	0	0	0	0	0	0	0	0	0	0	0	0	0
LDAF1	25.9685	24.4667	24.1901	28.5722	11.9256	14.2263	11.8979	11.5053	16.5349	9.94302	17.6854	14.8708	15.6006	14.7852	20.6792	16.6357
GABRA3	0	0.008415	0	0	0.02329	0	0.023743	0	0	0	0	0	0.037166	0	0	0
BRCA1	1.58571	2.32564	1.75276	1.9669	4.03589	3.30054	3.19651	5.46099	4.46662	3.27888	3.90556	4.40302	4.45478	4.83125	4.01488	3.56329
ERCC1	24.4902	19.6896	26.6145	25.4676	25.7599	25.0721	25.8801	23.6248	27.4825	23.8946	26.558	26.1957	29.4619	28.674	31.0906	32.0507
CD22	0.191426	0.10671	0.01562	0.111194	0.052865	0.09524	0.173234	0	0.159385	0.183019	0.031189	0.224519	0.118073	0.06907	0.031314	0.013826
SEMA3B	17.5338	17.6126	18.1504	18.3721	10.101	10.3827	9.16727	9.81461	10.361	9.48019	10.6412	10.676	9.50866	8.74014	11.0591	9.78621
MBTPS2	12.1134	13.8718	10.6439	11.7546	10.7691	10.5204	10.0004	10.6392	9.42279	10.8862	8.8704	9.66368	10.4102	10.5185	10.5593	10.1115
PRICKLE3	3.89272	4.16074	4.25399	5.08722	3.72777	2.94405	3.37584	3.49101	4.2858	3.27919	4.11719	3.59675	3.35937	3.79962	4.13181	5.30029
LTF	0	0	0	0	0.029021	0	0	0	0	0	0	0	0.037872	0	0	0
EXTL3	11.4886	11.8888	11.4928	11.392	11.4075	11.9564	11.1386	11.3875	13.0108	12.9957	12.6607	13.4281	13.1391	12.221	12.7297	13.5334
NR1H4	0	0	0	0	0	0	0	0.014722	0	0	0	0	0.011746	0.045625	0	0
ELOVL5	41.4755	42.3164	36.8657	44.9412	39.9459	41.0335	44.0554	43.8839	40.6169	34.1118	43.3581	41.6914	39.093	36.7813	39.4079	39.4008
ALOX5	0	0	0	0	0	0.016505	0	0.033377	0	0	0	0	0	0	0	0
KDM5D	0	0	0	0	0	0	0	0	0	0	0	0	0	0	0	0
CALCOCO1	27.8677	23.5132	32.3453	27.0079	25.7177	24.4013	23.981	25.2535	25.2433	22.7817	26.8667	23.4272	24.2951	20.3754	22.353	26.4261
UBR7	9.17525	10.3889	8.33954	9.32153	14.1366	14.0036	13.6309	14.8067	13.2484	14.5852	11.5878	12.667	14.5846	16.208	14.552	12.7563
MAP4K5	25.4684	27.7098	25.3481	24.0233	20.7919	22.2466	20.6158	21.85	24.6611	21.9236	23.9359	24.2993	21.2694	20.5973	23.1222	24.0238
EHD3	28.2717	25.3732	32.3013	29.9401	22.054	22.0343	20.1466	20.7822	21.9857	26.5436	22.4701	23.0321	23.391	16.5138	24.6668	25.8158
PSMC4	38.4591	38.5195	39.8099	40.8083	53.3524	47.8594	48.2762	49.8324	50.0337	47.3326	48.2681	46.3999	47.4252	52.1363	51.7396	48.4257
SLC7A14	1.92321	2.42061	1.40619	2.20647	0.012536	0.064818	0.025604	0.024641	0.058287	0.069128	0.07132	0.018381	0.075407	0.062597	0.042443	0.044181
CLDN11	24.984	23.1025	19.1796	34.83	0.621511	0.864294	0.599202	0.690557	1.80579	0.87929	3.19295	1.81285	2.23854	1.26832	2.75993	3.36111
SLC25A39	44.0213	37.5337	49.5617	43.3698	44.4752	40.6871	44.671	43.5921	46.2719	45.3717	44.4044	40.7962	43.0233	47.9008	45.1971	43.0174
MVP	94.8682	92.0283	94.2665	97.2019	72.7341	75.2234	71.3064	72.36	76.1875	94.0527	72.7121	73.1323	82.6675	88.6068	80.6413	84.1508
NUB1	27.9328	26.8029	26.7255	30.5606	21.2566	22.6952	20.9638	21.6964	22.8117	21.604	20.5318	21.0928	21.4044	21.9291	24.5205	24.517
PGM3	21.8221	18.5164	19.5525	19.3743	27.4357	27.6909	27.8498	27.8027	30.9802	24.5054	30.0412	31.8848	27.4	25.306	32.429	32.2241
RWDD2A	3.81542	2.96765	3.19024	3.58275	3.23156	3.02258	3.21229	3.21357	3.63099	2.82851	3.85161	2.92474	3.28115	2.55204	2.80696	3.66926
CLK1	12.5915	14.9732	9.12772	11.0232	17.434	17.7013	19.5597	20.6142	15.7088	15.7479	14.4293	15.7319	14.082	15.6667	13.2838	13.063
POLR3B	3.46594	4.68671	3.54113	3.62755	3.77291	4.23416	4.07903	3.9018	3.93057	4.22871	3.72472	4.11076	3.94232	3.69688	3.99771	4.15193
ANGEL1	3.26221	3.29041	3.65929	3.91477	2.59645	2.51991	2.27924	2.45163	3.38788	2.73144	2.82754	3.12742	2.97921	2.39569	3.26998	3.40205
RNF14	16.1049	16.158	16.2951	17.6833	18.2417	15.6029	18.4749	20.1378	17.4621	15.213	17.7393	20.4235	18.0057	16.681	18.3876	18.3401
DNASE1L1	17.0908	15.706	19.8762	18.5333	10.0958	10.2221	8.47629	9.03984	11.4779	10.0878	11.4203	12.246	10.7362	10.3181	11.9173	12.2499
DDX11	1.83533	2.85846	2.07893	2.15274	4.58773	4.94701	4.39714	4.51569	3.88915	4.86441	3.07529	4.09852	4.47385	5.81179	5.66036	4.28319
HEBP1	74.2172	67.1963	76.5772	77.6129	45.5734	43.5145	47.6373	43.6622	54.7213	47.3064	55.5822	49.3153	49.662	44.8035	52.377	53.3402
GPRC5A	96.24	73.4432	97.2833	124.122	5.50381	6.29399	4.99406	4.9349	9.3762	7.41815	12.036	8.12657	14.3941	8.94675	16.5987	15.4766
MAMLD1	1.58303	2.13965	1.53239	2.15457	2.33365	2.57773	2.19467	2.0931	2.03338	1.97609	1.08406	1.49449	1.70282	1.94662	1.36276	1.05566
CD6	0	0	0	0	0	0	0	0.025242	0	0.022872	0	0	0	0.012085	0	0
TACC3	17.5477	20.3799	14.5335	17.0107	22.8678	25.2108	24.1463	20.939	19.0497	30.1365	14.0599	15.3508	25.3378	38.6885	20.594	18.4623
UFL1	12.496	15.1955	10.4495	12.1147	12.3544	13.5069	13.8037	13.3815	13.6771	14.2834	12.8972	14.3157	11.54	12.765	12.3413	12.7405
POLA2	5.06612	5.713	4.63103	4.18998	9.28152	8.10755	8.07549	9.20018	7.37664	9.32827	5.99169	8.31503	9.32212	11.7618	8.07978	10.0853
ZC3H3	4.31557	4.36439	4.20514	4.39615	4.11158	4.82185	4.76448	4.74232	4.4339	4.8092	4.603	4.60959	5.22964	4.86918	5.02398	4.85299
CAPN1	62.2488	71.7609	64.0616	69.0685	59.0693	55.7081	52.7382	50.0446	53.5773	63.2829	50.0527	51.2549	55.6061	59.8934	54.7914	53.2127
ACP3	1.4786	0.689845	1.43347	1.43279	5.16381	5.95242	6.04853	5.48884	11.257	9.01687	11.2752	12.208	12.7591	5.83499	17.4898	17.6438
MDH1	83.5349	82.1637	92.6307	84.489	81.5757	82.2621	84.9502	83.9895	80.4988	85.8004	79.905	77.7582	73.6816	92.3588	77.6487	73.4627
SLC30A9	16.3974	15.6086	16.0158	15.5397	14.0319	14.3528	14.4359	14.3393	15.6373	13.5692	14.4229	14.8317	14.636	14.0181	15.4343	14.5474
MTMR11	3.84634	5.18596	4.47027	4.48625	2.89879	3.05777	3.31177	2.78302	2.83777	3.34704	2.62253	2.98483	3.48713	2.95818	3.36496	3.63767
COX15	12.8613	13.0918	10.7453	13.1043	9.53175	9.17964	9.74596	9.70811	9.92908	9.75365	8.28155	9.04569	9.86784	10.1834	9.73688	9.72555
CCDC88C	0.132024	0.013647	0.036037	0.098811	0	0	0.015684	0.010379	0.026245	0	0.035591	0.053329	0.038537	0.023885	0.026043	0.028664
YAF2	9.20848	6.56877	7.06295	8.10043	8.76733	8.79306	7.75643	9.78293	9.49987	9.26376	10.4138	10.0062	9.1017	8.63814	11.1329	7.62503
ZMYND11	20.5257	23.8948	19.3276	20.5562	25.9547	26.41	26.6845	24.9365	27.5157	24.3896	25.0064	26.9071	26.4712	24.8807	24.3103	21.3034
WAS	0.043469	0.078789	0	0.069729	0	0	0	0.059091	0.019456	0	0	0.008199	0	0	0	0
DPEP1	0	0	0	0	0	0	0	0	0	0	0	0	0	0	0	0
BID	21.5547	19.5107	20.1426	20.9385	17.2161	17.0482	17.6353	17.9417	19.6284	15.604	21.4239	19.6564	18.6701	20.8195	21.9553	21.7031
MATR3	59.6924	60.1284	40.6578	49.318	35.0114	46.2088	54.6313	34.8526	56.5519	52.8596	35.7603	61.14	53.0983	45.8641	55.0202	48.6907
NPC1L1	0	0.021753	0	0.031145	0.016898	0.021457	0.059217	0.089296	0.007987	0.028519	0	0.008342	0.00911	0	0	0
XYLT2	16.3674	15.1091	17.2762	17.8825	13.483	14.1129	13.6793	13.0174	15.8037	15.1862	15.513	15.0694	15.138	12.727	16.1722	16.7042
RGPD6	2.9055	2.88804	2.2186	3.08129	2.85893	2.83074	2.61701	2.47442	3.045	2.76719	2.96251	3.58829	2.74737	3.1268	3.72985	2.92321
STMN4	0	0	0	0	0	0	0	0	0.035599	0	0	0	0	0	0.017491	0
NUDCD3	8.08024	8.37482	8.72991	8.4858	10.254	9.9896	10.0615	10.1298	11.0434	10.6713	10.8493	10.9493	11.2499	9.82337	11.584	11.5361
ISL1	0	0	0	0	0	0	0	0	0	0	0	0	0	0	0	0
CHDH	0	0	0	0	0	0	0	0	0	0	0	0	0	0.005229	0	0
IL20RA	0	0	0	0	0.024383	0	0	0.018083	0	0	0	0	0	0.018435	0	0
CLCA1	0	0	0	0	0.026119	0	0	0	0	0	0	0	0	0	0	0
CLCA4	0	0	0	0	0	0	0.051785	0.050776	0	0	0	0	0	0	0	0
GLT8D1	33.372	34.4379	31.6233	34.5694	33.9918	34.8906	33.9136	37.585	35.5449	32.1574	37.7109	36.0534	33.1703	33.1531	36.6675	36.2915
ATP2C1	42.6516	44.4323	40.1398	43.8471	40.4665	41.2967	37.6993	42.7577	42.3944	38.8877	45.1954	42.3741	40.7359	37.7833	42.718	42.5288
IGF1	0	0	0	0	0	0	0	0	0	0	0	0	0	0	0	0
SLC38A5	2.25806	1.6676	1.90979	1.81932	8.08896	7.21364	9.76415	6.81768	7.75676	7.67731	6.6025	7.85812	7.94631	9.91791	8.25018	7.92053
RALBP1	28.3812	30.563	28.3436	28.8865	25.4055	23.4022	23.4816	23.5801	25.6924	25.7524	25.9579	26.9518	27.8593	28.765	25.6507	26.8187
RUFY3	10.6754	11.0736	10.1491	11.8498	7.75001	7.79689	7.19281	8.18665	8.28048	8.87781	8.67182	8.39198	7.92172	7.36714	7.94338	8.72577
CNTN1	0	0	0	0	0	0	0	0	0.007329	0	0	0	0.00822	0	0	0
SLC11A1	0.021146	0.06129	0.041054	0.020701	0.025586	0.009371	0.028944	0.077121	0.0314	0	0.013661	0.05455	0.029567	0.034745	0.012909	0.035346
WWTR1	12.8162	14.2532	11.1962	13.0153	13.0645	13.0003	12.5472	13.8068	14.4449	14.7613	13.4266	15.5236	13.7276	11.8625	13.2722	14.0277
AGPS	8.5056	8.74224	7.35392	7.76375	10.1028	10.2746	10.2079	10.571	10.5347	10.6614	10.4118	11.0653	9.98105	10.0975	9.04425	9.18327
STEEP1	9.53165	8.32703	9.02027	8.17948	8.48978	9.22987	9.67662	11.374	7.91253	8.21824	8.34933	9.97882	9.21363	9.47446	10.2238	9.15093
ATP1A2	0	0	0	0	0	0.0222	0	0.013654	0.022738	0.029687	0.009739	0	0.010632	0.010189	0	0
TTC27	7.38204	9.06078	8.10956	7.83895	9.79807	8.50751	8.885	8.89384	8.48695	8.54144	8.95011	9.17534	9.95185	10.7126	9.91135	8.72081
ZNF582	0.8052	1.13238	1.05561	0.72946	1.00269	0.920776	1.08809	0.851208	1.21556	1.00471	1.07599	1.52774	1.07447	1.12131	1.69232	1.31717
VSIG2	0.21851	0.133382	0	0.1924	0.181605	0	0.097237	0.057514	0.155023	0.127064	0.149481	0.100177	0.19428	0.135089	0.164211	0.070908
PHLDB1	19.6291	21.1752	21.0294	19.6406	38.653	46.7048	33.5079	35.5099	40.2873	40.8588	31.7203	34.7757	36.2472	28.8416	28.8378	30.3153
MARCO	0	0	0	0	0	0	0	0	0	0	0.020804	0	0	0	0	0
CYP24A1	0	0	0	0	0.039755	0	0	0.012279	0	0.046656	0	0	0	0	0	0
PRDM11	1.16277	1.11004	0.840746	0.790688	0.602983	0.543288	0.4287	0.534611	0.776807	0.446001	0.578515	0.704933	0.870772	0.829147	0.971473	0.833693
SYT13	0	0	0	0	0	0.014656	0.0257	0	0	0	0.010229	0.014189	0	0.019411	0	0
SNAI2	51.8949	62.2447	44.4069	49.0904	109.031	103.991	112.991	119.406	101.448	101.864	97.8538	101.734	78.1515	79.3956	82.7838	84.6301
CD74	0.1891	0.074252	0.231815	0.204776	0.073437	0	0.030311	0.134317	0.067285	0.200363	0.133536	0.09737	0.139747	0.067349	0.104479	0.048549
HGF	7.7679	10.8825	4.4841	8.48893	1.42159	1.62042	1.37764	1.59549	2.19562	2.9793	2.23079	2.34824	4.55455	2.01143	6.22686	5.89846
ZRANB1	3.92119	4.98062	3.95802	4.65887	5.67336	6.05115	5.07876	5.25374	5.68451	5.30108	5.35974	6.05899	5.85388	5.50331	5.54013	5.89779
NCDN	10.3867	11.5155	10.9065	11.8905	10.3557	10.4412	10.3764	9.54401	10.0018	9.31869	10.4496	9.81351	9.3301	8.78797	10.221	10.2238
ADGRA2	20.7015	24.2315	22.5442	20.7824	20.4814	23.107	20.7762	19.8511	17.3594	21.5618	16.9113	17.0965	17.1975	17.2252	15.6951	16.6105
ZFP64	9.09514	8.78298	10.7623	9.8753	12.1463	10.8861	11.6283	11.0946	12.4457	9.96647	12.9938	11.4828	11.3358	9.94143	11.6295	12.5006
MNAT1	9.74727	9.42857	9.80317	9.88384	9.56354	9.56632	9.2944	11.6062	9.69923	9.44437	10.5913	10.8021	10.3318	9.88955	10.358	10.5774
SAMD4A	12.3957	13.4857	10.562	11.4555	13.3666	14.225	13.2298	13.106	13.662	13.2209	12.3693	16.0959	16.2372	14.3847	16.1135	14.3692
RUNX3	0	0	0	0	0	0.04781	0.021019	0	0	0.032579	0	0	0.029103	0	0.015224	0
MRE11	3.94552	4.03282	4.18451	3.6417	5.33779	8.35005	5.27304	7.0125	4.67016	5.04665	4.67622	5.17856	5.58608	5.91762	5.85486	5.71226
PLEKHB1	0	0.07992	0.066146	0	0.02906	0	0	0	0.017111	0	0	0.016868	0.016166	0.049986	0	0
SERPINB1	17.969	16.8464	16.5034	19.9388	8.89273	8.23992	8.95472	8.892	10.1047	8.95463	9.95974	8.25046	9.6937	9.28744	10.6588	10.8398
CYP3A43	0	0	0	0	0	0	0	0	0	0	0	0	0	0.027695	0	0
SLC7A9	0.062337	0	0	0	0	0	0	0	0.068221	0	0	0.042152	0	0	0.029011	0.132892
SPAST	4.81564	5.15996	4.08413	5.23368	4.2559	4.08729	4.64736	4.15677	5.04069	4.54411	4.76898	5.38003	4.29014	3.96208	4.7446	4.76936
NRXN3	8.7203	12.2333	6.388	7.4281	3.71953	4.08575	3.88925	3.57267	3.12497	3.06719	3.677	3.2743	3.34895	3.06873	3.66416	3.28177
OSBPL5	13.8538	14.4134	13.1728	14.3314	9.54064	10.6201	9.2455	9.28882	10.1183	12.1091	8.6191	8.62354	9.89571	9.3942	10.1598	10.0344
AQR	6.22233	6.44681	5.74063	6.78623	5.98016	6.6248	7.10404	6.192	5.84937	6.1215	5.45344	5.77493	6.06601	6.74845	5.45907	5.57611
CPS1	2.69778	2.92416	2.95905	2.92638	2.28758	1.87426	2.23521	2.006	2.22876	2.21834	1.90581	1.8269	2.27644	2.09795	2.13502	2.24391
C8B	0	0	0	0	0	0	0	0	0	0	0	0	0	0	0	0
FHL1	358.178	339.066	372.621	342.025	57.5651	62.3755	54.5338	59.2188	46.0795	44.8909	51.9742	41.9458	45.2349	56.6405	35.1831	37.8098
RTF2	45.9556	45.5143	49.0337	47.5186	47.6043	39.8551	40.3345	42.3886	50.52	45.3445	45.4801	45.1463	43.6275	47.633	49.3289	44.3783
GABRA1	0	0	0	0	0	0	0	0	0	0	0	0	0	0	0	0
NLRP2	0	0	0	0	0	0	0	0	0	0	0	0	0	0.007463	0	0
SLC45A4	0.453936	0.401856	0.447136	0.472663	0.599026	0.981539	0.737095	0.882179	0.796484	0.705313	0.580009	0.835308	0.665184	0.583487	0.76671	0.80196
RNF10	38.9899	38.8966	39.1893	41.34	35.7457	36.0245	34.9796	35.3966	38.2683	39.3405	38.1729	38.4883	36.8311	36.4195	38.0012	37.7316
ZNF839	3.51108	3.02798	3.04973	3.30456	2.87966	2.69404	2.27942	3.1026	3.49696	1.93042	2.54619	2.76999	2.63593	2.8845	2.28295	3.68203
ZDHHC6	12.9308	15.3398	12.0384	12.3814	13.7827	15.5343	16.1232	16.9616	15.6736	15.9329	14.1154	16.0231	16.221	17.7362	15.8833	15.6412
GRAMD1B	3.27396	3.74176	3.64574	3.895	5.46472	5.65093	4.9414	5.11269	5.22299	5.12155	4.256	4.92693	6.05647	5.88846	5.08499	5.8768
RNH1	105.099	102.353	109.371	108.862	114.5	112.282	116.044	117.296	98.5265	110.525	92.0791	90.3429	99.3307	120.923	102.627	96.697
NDUFS1	11.9971	18.8795	11.5014	11.4194	12.2657	12.5164	13.0797	17.3446	12.3593	12.4072	12.8272	11.7255	12.3806	14.928	14.3009	12.7109
RB1CC1	8.64696	9.16006	7.37879	7.66606	10.4655	11.1073	10.2234	9.20313	10.992	11.2062	10.1602	11.5774	9.1034	8.78462	8.8353	9.7608
ERP44	17.8335	17.1203	16.5478	19.4215	16.6191	15.8783	17.1907	16.9101	17.5567	15.2578	17.0573	17.7749	16.8285	15.1635	18.3264	18.7489
ALAS1	22.7628	21.7623	21.9878	21.8045	32.7834	31.9172	32.7778	30.8757	32.0501	32.1571	32.719	32.1106	28.3717	34.2508	30.7347	31.2377
BIRC3	2.33722	1.01036	1.65658	3.2955	0.24509	0.367943	0.337358	0.280279	0.908872	0.129792	0.932418	0.691098	1.76886	0.917241	1.56363	2.14242
AKAP11	7.97994	9.53213	7.60838	7.95071	8.70788	8.76962	8.5227	8.35929	9.84802	9.96647	8.71375	10.3635	9.44497	7.78443	9.96435	10.1495
GLRX2	8.74574	7.89547	7.05946	8.19605	10.2865	10.1442	12.0363	6.14833	9.35523	6.01453	9.98367	11.4537	9.35911	9.85684	10.158	9.76519
SNAPC1	7.18376	8.12959	7.33445	7.72322	7.61486	6.31181	6.71529	7.1751	7.28932	6.5707	6.07667	5.87212	6.81145	8.439	6.47211	6.33863
DERA	16.4555	16.9523	15.4188	16.4356	16.7372	17.0121	18.1486	16.5007	16.0358	17.851	13.8231	14.6975	16.3617	19.9896	16.1106	15.6566
STRAP	104.601	95.984	98.3848	98.9589	106.246	105.422	107.096	111.572	109.105	102.174	107.632	106.928	103.894	104.512	104.394	99.4749
ABCC2	0.222429	0.274201	0.270899	0.349134	0.426042	0.32212	0.273873	0.366472	0.432089	0.132775	0.314276	0.34446	0.498779	0.431963	0.348817	0.573124
DEF6	0.452582	0.314736	0.479106	0.449454	0.230848	0.139798	0.140658	0.249333	0.128187	0.279582	0.198895	0.138318	0.239486	0.224346	0.156741	0.270593
PLEKHO1	32.7512	32.1841	36.5268	27.8414	57.6688	56.1096	54.9194	58.9886	51.6825	61.2342	47.4724	49.3477	45.8054	57.5339	38.3628	35.9116
GCLM	17.8955	19.8813	13.328	21.9726	13.8215	12.5781	13.905	13.8193	12.5307	10.8125	12.3705	11.9344	11.563	11.6662	10.3713	10.5093
UBR2	5.04973	4.94133	5.20555	5.42113	4.41887	4.44277	4.38826	4.32142	5.06386	4.44474	4.84629	4.87059	4.9217	4.46678	4.8719	5.35452
EHD2	152.331	166.623	147.44	162.692	83.5929	81.2447	79.6555	77.5035	76.8956	86.9416	76.858	73.2171	82.289	78.8119	83.4393	82.7509
DEPDC1	6.52372	9.54354	4.8911	5.61554	9.31779	9.89019	9.38494	10.3332	8.08327	13.1128	5.4829	7.49524	10.2351	16.4103	8.23103	6.0282
CCDC28A	10.3307	8.83407	8.50442	11.8235	8.89221	9.87832	8.44305	8.422	10.9378	7.52016	8.64465	9.35531	8.1582	8.97979	7.80798	8.06
RRAGD	0.032055	0.018675	0	0.008137	0.011586	0.066116	0.021554	0.153775	0	0.020986	0.013137	0.008451	0	0	0.009662	0
HSF2	8.39045	8.95455	8.50545	9.1257	7.93331	6.48817	8.6509	7.02501	7.57483	6.96415	8.37103	9.0347	7.55812	8.16328	9.4239	8.44167
PHF20	12.9966	12.4757	12.3827	13.1191	8.18722	8.77395	7.68284	8.57311	8.83845	7.91943	8.70782	8.83842	8.56233	8.1317	9.27913	9.0304
HSD17B6	8.23135	7.95344	10.5197	7.09378	7.10278	5.86539	6.58281	5.69928	4.30459	3.87498	5.12614	4.28085	3.61178	5.12988	2.57726	2.6174
NR1H3	3.8884	3.18762	3.74835	5.27506	1.68175	1.84489	1.73475	2.42997	1.86445	2.48427	1.63545	2.08849	1.84692	1.33758	1.57501	2.28069
TYMP	5.02685	3.14253	3.9149	6.07452	1.28515	1.14875	1.81603	1.29115	2.57217	0.713944	4.08603	2.85129	4.70669	1.71217	5.74351	7.33919
NCAPH2	12.3821	10.985	11.0258	10.2187	19.3602	18.688	18.2319	16.5927	16.3593	20.4717	15.6236	16.3472	19.9073	24.4645	19.6428	16.7213
TOMM34	20.5634	19.0811	24.3033	20.9306	35.7414	30.4043	36.8628	34.8939	35.5724	37.0383	32.5733	33.0451	32.7201	36.781	33.7227	31.8938
SEC63	19.1917	18.2802	17.7216	19.3542	24.4517	26.3644	24.1739	25.5244	27.6577	23.3828	28.5474	26.7804	24.5098	21.4822	24.8946	25.8612
KPNA6	16.9204	16.6755	16.1021	16.7873	13.5611	14.0002	12.8649	13.4456	13.8847	15.1521	14.2517	14.426	16.512	14.7704	15.0883	14.7228
VIM	2398.31	2657.16	2486.96	2062.12	4057.3	3879.45	3881.74	3890.69	3353.91	4140.67	3012	3030.45	3581.5	4900.36	3122.9	2896.24
RTEL1	0.260124	0.199095	0.31662	0.054432	0	0.394423	0.254769	0.992618	0.622903	0.185078	0.328987	0.415738	0.204134	0.28682	0.368798	0.753587
FAS	19.5345	22.6384	19.1179	21.4525	25.5602	22.8531	26.728	24.6645	24.1422	27.9505	22.342	24.2898	27.7784	33.4029	28.9299	27.5533
RNASET2	12.3133	8.35194	11.2784	12.6641	5.58239	5.94159	6.08365	6.43921	5.32078	7.11301	7.31405	6.85302	6.80622	5.62597	7.80914	7.83351
CD44	1200.87	1038.37	1146.44	1192.42	549.051	547.669	509.848	572.041	556.207	684.088	698.245	717.233	700.393	646.372	858.866	760.886
KCNG1	0.06533	0.030516	0	0	4.3438	4.22843	5.02075	3.0772	4.613	3.40744	4.66466	5.27073	3.37719	2.81237	3.90922	3.50015
AGPAT4	1.30724	1.32617	1.41721	1.37654	1.8625	1.97009	1.60668	2.06203	1.6443	1.75575	1.69672	1.65401	1.24748	1.25359	1.79597	1.55891
SLAMF7	0.005251	0.030764	0	0	0	0.015176	0	0.042211	0	0.015552	0	0	0	0.029626	0	0
BTN3A1	13.6189	13.2302	13.2462	17.6835	7.36847	7.85263	7.27034	7.41145	10.4444	9.38027	10.3547	10.7995	10.837	8.91137	11.8208	14.0941
MIPEP	9.36921	9.6001	10.2367	9.42105	10.0392	10.8245	9.45864	9.48998	9.75789	8.48763	9.65659	9.41254	9.64546	9.47836	9.21171	9.53063
PRKCH	0.442201	0.22137	0.337853	0.417169	0.089744	0.33845	0.347218	0.182432	0.082522	0.16708	0.234837	0.212548	0.178915	0.302773	0.063515	0.167787
INSRR	0.005958	0	0.01921	0	0	0	0	0.007241	0	0	0	0	0	0	0.009414	0
IFNGR1	21.1308	21.3388	18.5452	19.4383	25.72	27.3897	25.8235	28.2916	26.5354	18.9726	27.6721	29.9303	24.5019	23.5628	27.0502	26.7587
B4GALT7	17.6194	12.3812	20.5493	17.905	14.8164	12.7334	13.5129	14.4809	14.1137	13.8145	15.7646	14.7911	15.613	14.3344	17.3351	15.1824
SH2D2A	0.137348	0.170654	0.207934	0.154584	0.423653	0.30013	0.283356	0.328654	0.415686	0.362031	0.423373	0.382537	0.486431	0.301882	0.391444	0.248044
VRK2	12.5428	14.0235	12.5916	13.9624	17.8977	18.4032	18.6269	18.7726	17.02	17.7078	18.4838	19.5203	19.9204	20.9688	19.2127	18.3605
TNFRSF1B	0.756926	0.693237	0.69355	0.83796	0.642355	0.606956	0.457348	0.478268	0.647535	0.398613	0.499611	0.699392	0.823125	0.442852	0.972466	1.1938
VEZT	27.1455	27.6691	24.1391	26.1505	21.0446	20.3326	20.8835	23.4897	24.0355	20.8686	23.5722	24.9188	22.113	23.4162	25.4189	24.124
POU2F2	1.50297	1.74173	1.72434	1.2069	5.31372	6.4959	5.77243	6.12729	6.98028	8.83302	6.60992	7.30373	9.40423	6.85386	8.58074	10.2445
BRD9	13.3441	11.822	14.8651	13.3601	14.8576	13.1862	13.7345	14.4229	13.676	14.8678	14.6447	16.0063	15.4566	16.4074	17.0875	15.8903
SNX1	29.5656	32.8102	27.27	32.9293	30.2705	24.7175	29.3463	29.406	28.1773	23.861	30.8032	27.7621	21.2695	26.9201	32.5214	26.2383
TBPL1	4.90855	4.76947	4.01684	3.73405	5.73396	5.25306	4.5145	5.98479	5.18369	5.92647	4.14281	4.73204	3.80631	4.55484	4.05058	4.53649
ARNTL2	4.74322	7.3103	6.56403	5.79587	12.3601	14.4558	12.2872	19.4008	12.717	17.2004	10.6772	14.5544	15.0268	16.4179	13.3379	18.4828
BCLAF1	25.3523	27.3995	24.1949	25.7782	24.5554	21.3598	21.3675	20.9406	29.9938	25.8531	25.6559	23.6381	25.4932	24.0114	25.5337	23.5357
SLC39A9	15.3489	15.4487	15.1976	16.3526	14.9576	14.1041	13.8415	15.1246	15.6425	13.5909	15.7704	16.5358	14.4113	12.6545	16.5794	15.7609
ANK1	1.50552	1.86608	1.4067	1.28917	0.497997	0.449032	0.579167	0.765251	0.935167	0.436506	0.841973	0.593902	0.858022	0.936833	0.641276	0.665985
IBSP	0	0	0	0.025015	0	0	0	0	0	0	0	0	0	0	0	0
TFB1M	4.5069	3.67013	4.91422	3.42372	5.03382	5.2672	5.37932	5.01017	5.28666	6.01273	5.14345	5.8588	5.92704	6.52868	6.39924	4.35192
RABEP1	14.1255	14.2029	13.2096	13.7655	14.492	15.0973	13.816	13.3968	15.2572	14.529	14.6648	16.1197	14.6344	14.6546	16.3136	15.4574
BAK1	13.5944	12.7325	14.3913	15.7127	12.2509	11.452	10.4554	12.5083	12.389	11.9267	14.0511	12.8882	13.8301	13.1784	13.9402	14.1925
MUSK	0.173814	0.063924	0.053429	0.167235	0	0.050467	0	0.008676	0	0	0	0	0.043777	0.070239	0.041351	0.019984
IKZF2	0.661056	0.832268	0.751654	0.808004	0.381827	0.319003	0.268774	0.32266	0.596207	0.335119	0.570313	0.700746	0.983618	0.6227	1.24699	1.34175
GRN	167.473	162.321	167.6	177.151	147.284	140.475	146.899	142.405	146.512	141.313	145.796	147.441	138.475	125.024	151.844	156.486
FAM13B	12.1919	13.3702	10.839	11.5047	10.577	10.9469	11.363	11.4605	11.2724	10.3474	11.7716	12.1772	12.2908	11.044	12.2302	12.5042
ARHGAP31	3.72957	4.51681	3.57867	4.03069	5.04148	5.41339	4.97366	4.51253	4.20304	5.53097	4.0309	4.35518	4.891	5.66935	4.82397	4.48916
CENPQ	6.03295	8.00278	5.63623	5.56383	14.67	14.4118	15.5072	15.8447	13.834	14.8822	12.0365	13.7769	15.9636	17.0869	11.7813	13.716
SARS1	61.5568	58.576	65.2771	62.0677	118.166	111.825	112.039	114.248	99.2253	96.484	101.198	95.8387	97.6354	97.3263	95.7419	96.8775
RANBP3	17.3787	14.4746	19.7933	14.4092	15.6301	17.8525	16.867	16.233	15.1316	16.6123	16.8566	16.3869	16.595	19.1772	16.4502	18.4566
ARID4A	3.41899	3.74709	3.61283	3.53499	2.41228	2.80917	2.29118	2.54611	3.2877	3.1358	3.40746	3.08815	2.96127	2.55764	2.88052	2.99139
EIPR1	13.6523	12.9598	14.4666	12.8047	14.7924	12.99	15.0137	13.6944	13.4085	12.9409	13.2332	13.486	13.6897	15.6066	13.7188	13.1735
PNPLA6	17.4461	19.6511	18.7537	20.6914	17.9058	18.0466	16.1909	16.9968	19.088	20.6878	17.0853	18.0212	16.7038	17.0491	18.6252	18.6754
IFT88	2.52492	2.93131	2.33966	2.71832	2.58747	2.10458	2.15556	2.52142	2.45189	2.4484	2.14114	2.41394	2.05855	2.46554	2.23794	2.40829
ALG1	12.2901	11.4076	12.0355	13.6852	16.8825	17.3626	17.1096	17.0526	15.2088	15.8083	16.934	15.3201	15.2313	15.7708	15.1101	15.8766
ZCCHC8	5.59632	5.16252	6.04278	5.40149	8.76753	7.99364	9.90111	8.59873	6.97742	8.13571	6.76119	7.77132	7.62147	9.05952	7.97231	7.38954
ABCF2-H2BE1	21.6587	20.129	21.7442	22.8693	22.1404	20.1613	20.5309	20.5234	22.742	22.1686	22.0963	22.8993	25.1639	26.2564	24.211	24.4219
CHPF2	37.4047	36.6765	40.2306	40.9811	38.9891	39.3794	36.9161	37.5615	40.6543	36.4612	39.2459	39.5618	37.4518	31.7366	38.2831	40.4467
LRRC7	0.16202	0.195652	0.123208	0.237936	0.277269	0.215286	0.277805	0.226805	0.181478	0.045882	0.247768	0.121602	0.322218	0.337652	0.128326	0.194967
FUT8	8.82515	8.45805	7.62355	9.19689	10.8579	10.2286	9.83903	9.60355	10.1326	9.71344	10.7902	10.9706	13.5635	10.099	10.6704	10.1492
UBA6	7.84459	8.11953	7.28097	8.42623	11.7714	11.6093	12.0573	12.0032	13.5429	12.4441	12.3741	13.382	12.7975	10.8925	13.1607	11.7909
GAB2	1.86545	2.02926	2.24329	1.82506	3.11957	2.89688	2.4258	2.95583	3.08764	2.84618	2.86306	3.21483	2.57012	2.36052	2.85841	2.55524
ATP6V0A1	9.94509	8.90415	10.4872	9.42075	10.1864	9.82637	8.44934	9.75318	9.89689	10.5853	9.44799	9.29767	9.00588	8.29971	10.3043	10.6911
PIAS1	7.10473	6.81769	6.16736	7.02258	5.32675	4.87867	5.26198	5.1665	5.39747	5.51693	5.32245	5.83847	5.27318	5.8226	5.77503	5.70566
SLC4A7	15.7493	16.2549	13.9627	17.273	10.5058	11.8741	11.6478	12.6156	14.3833	12.0233	14.2513	15.7234	14.1053	10.0034	15.412	16.022
APBA2	5.53068	6.1933	6.41829	5.43389	7.53568	6.95493	7.16154	7.13902	7.3173	6.46596	7.10055	7.24508	8.07395	7.29979	7.65951	7.87899
EFCAB1	0.155561	0.247518	0.068663	0.035573	0.089783	0.15101	0.038169	0.018573	0.059428	0.233472	0.065603	0	0.040233	0.089602	0.136696	0.194854
TMSB10	1583.81	1199.65	1593.22	1282.65	1449	1496.16	1703.09	1626.79	1383.45	1467.94	1638.55	1517.21	1464.04	1696.48	1525.58	1545.19
ASTE1	1.83735	2.12562	1.97465	1.56968	3.15854	2.39977	2.99703	2.26651	2.38209	1.73351	1.9272	2.86328	2.66014	2.50653	2.71135	2.46562
RNF19A	12.2218	13.539	11.8317	10.9552	13.4164	13.6508	13.5593	14.332	13.6271	14.8733	12.7815	13.4936	12.7176	13.5557	13.3184	13.3195
PEX3	13.1176	12.142	11.298	12.515	9.97982	8.93277	10.2312	11.3231	10.474	9.58225	10.1217	10.9369	9.35515	11.0312	10.0405	10.324
GABARAPL2	55.7584	50.4959	55.6207	51.3805	49.7877	47.0794	49.022	54.1212	46.2695	42.675	47.1692	48.0909	49.8025	51.1575	46.0202	45.1583
MYOC	0	0	0	0	0.018432	0	0	0	0	0	0	0	0	0	0	0
SH3YL1	8.03109	7.64801	6.33362	7.68812	6.03236	5.46797	6.17847	5.67696	7.51412	5.72361	8.37036	10.171	6.2532	5.34535	6.1463	7.39822
FAM136A	16.8259	14.5484	16.7862	15.9827	17.0492	15.8797	17.4385	17.2141	18.7966	17.0348	20.4509	20.3256	21.3203	17.3442	21.1958	18.6493
VCL	183.491	226.564	204.098	196.971	130.573	138.872	126.063	130.618	117.203	138.111	111.746	106.354	122.867	122.035	113.756	106.646
DEPDC1B	4.03711	4.15663	2.50666	4.36403	3.99433	4.60649	4.66785	3.8996	3.8296	5.26465	3.11372	3.14297	4.35081	6.95728	3.82834	3.54351
DAPK2	0.226359	0.316651	0.425413	0.178766	0.624641	0.615771	0.363875	0.368773	0.411645	0.702547	0.625112	0.495842	0.54995	0.518687	0.589075	0.473799
NSMAF	13.5921	14.5486	12.6635	12.6363	17.6068	16.4594	17.1636	16.5707	16.2235	17.7232	15.3632	16.3077	15.642	17.3107	15.4717	15.7139
ADSS2	30.7449	32.9243	26.5207	28.6758	31.9448	31.6897	32.2761	33.2164	32.9405	33.3854	33.0984	33.0658	31.1964	31.8772	33.4761	32.7229
STAP1	0	0	0	0	0	0	0	0	0.052647	0	0.021274	0	0	0	0	0
TIMP2	426.711	403.408	435.344	433.33	408.137	388.571	394.659	399.245	387.087	395.25	365.428	387.088	359.111	356.851	364.696	358.571
RFC1	11.0772	12.1556	10.7532	11.9315	11.384	12.2989	11.5309	11.0933	12.3267	11.3749	12.8468	12.4527	12.856	12.2142	13.3315	12.1968
TBC1D23	29.326	32.4239	25.3415	30.5466	29.0985	28.8121	29.3539	29.4777	29.7337	28.704	26.4203	27.777	26.1035	26.577	26.0707	26.6676
CUL3	16.9282	16.4426	15.8773	15.3062	14.6977	13.9427	15.5975	15.0855	15.5535	13.7749	14.6933	15.3132	15.2323	15.7696	13.6849	15.6948
MYOM2	0.030568	0.042536	0	0.063215	0.041899	0.058378	0.03246	0	0.025233	0	0.02022	0.023824	0.023602	0.031539	0	0
OTC	0	0.010546	0	0	0	0	0	0	0	0	0	0	0	0	0	0
CYP46A1	0.047155	0.18069	0.060117	0.108584	0.082402	0.087219	0.047789	0.188939	0.010578	0.073829	0.048408	0.0391	0.135289	0.154253	0.024504	0.027483
ZZZ3	11.2896	13.4386	11.3768	11.6443	11.6251	11.2271	10.732	10.6954	11.6324	10.6115	12.3771	13.6612	13.2328	11.0591	12.2802	12.1201
SLC18A1	0.013778	0	0	0	0.022959	0	0	0	0	0	0	0	0	0	0	0
USP2	0.092614	0.066694	0.014348	0.042757	0.044246	0.016235	0.165746	0.096741	0.073004	0.087438	0.091084	0.115685	0.049083	0.061549	0.094891	0.074549
CASR	0	0	0	0	0	0.004131	0.017574	0	0	0	0	0	0.004577	0	0	0
RPL26L1	32.1086	31.1468	32.3522	30.8838	30.267	30.9722	29.7393	30.5291	25.9552	26.3636	24.5599	22.4488	24.6807	36.0125	21.8959	19.1971
FLT4	0	0.006208	0	0.026003	0.064209	0	0	0	0.006884	0	0	0	0	0.008415	0	0
NSUN2	26.9192	21.8258	23.9553	28.4096	25.1372	24.2563	24.7348	25.0005	24.603	23.7911	24.6714	25.2747	25.7366	25.65	28.1654	27.3703
FBXO42	4.76172	4.96291	5.01401	4.51338	4.77339	4.77165	4.50434	4.61436	5.29873	4.39641	5.1638	4.97413	4.62246	5.11281	4.91987	5.30278
MFAP3	8.14848	9.2244	8.45995	7.91247	8.92663	8.80082	7.60216	8.86224	9.91074	8.40033	10.1767	10.7007	10.2405	8.29153	10.4202	9.63607
MRI1	8.49242	8.57739	8.51344	8.98192	8.14495	8.15887	7.73937	8.12978	8.81163	8.27441	7.62532	8.95372	7.98142	8.05189	9.77587	9.36016
METTL1	4.37622	4.24253	4.57163	5.15152	6.82929	7.33859	7.83951	7.6229	5.65858	6.77116	7.51608	6.38114	6.45282	7.98244	7.23766	6.34891
HOXC8	0.02156	0	0.138142	0.062923	0	0	0	0	0	0	0.027856	0.044584	0.024263	0.021087	0.081187	0.025604
AGA	21.5763	21.9658	19.9481	23.1808	12.1221	11.3816	11.8847	12.706	12.4224	9.02053	12.7434	12.4788	12.2543	10.8294	11.9428	12.5175
PI4K2B	13.7866	14.4565	11.8487	14.0813	15.2172	14.5536	14.4484	14.9489	14.9031	13.0106	14.5235	15.6667	14.2289	15.5861	15.988	15.7125
BOD1L1	4.46027	5.82316	4.74327	5.24466	6.57569	5.48726	5.70733	6.59898	5.81177	6.71909	5.70633	6.06284	5.88624	5.9864	6.07536	6.13593
MAT2B	41.2836	40.6292	34.8255	40.4624	48.6269	50.6832	51.1891	49.6457	52.4232	53.0812	49.4057	51.0556	48.5478	53.7366	48.2285	45.0281
TLL1	0	0	0.006226	0.017632	0	0	0	0	0	0	0	0.011048	0	0	0	0
EDC4	9.86461	10.65	10.4286	9.94745	10.841	10.4037	9.65212	9.44214	10.339	10.6973	9.53618	9.31432	11.1149	11.8346	9.91616	10.0346
TRIO	21.4277	25.3636	20.5008	23.1092	24.8694	24.8097	26.7699	22.6323	27.2945	24.0225	21.1819	21.8187	24.5813	25.1068	22.3529	27.3509
VCAN	0.326848	0.246138	0.43954	0.224984	1.17451	1.29388	1.19219	1.09138	2.19015	1.58135	1.67533	2.44081	0.920345	0.963581	1.0637	0.753566
CLEC16A	5.74525	5.4112	6.01621	5.98231	4.27312	4.56025	3.96494	4.41069	4.07748	4.66907	4.48639	4.75954	4.54668	4.23282	3.84992	5.43113
MSR1	0.089846	0.081978	0.042723	0	0.031746	0.066416	0.039561	0.071874	0.130833	0.092266	0.263797	0.072668	0.094453	0.050181	0.18992	0.272888
CDH1	0	0	0.016648	0.069643	0.008783	0	0.013404	0.050978	0.00833	0	0	0.008039	0.026212	0.041362	0	0.027632
MTREX	19.5021	19.0744	17.4553	18.5508	19.5172	19.0425	20.7608	18.1203	22.7017	19.2342	21.0938	22.6882	22.3934	20.7223	22.0479	21.4635
DNAH5	0.13778	0.156952	0.143962	0.14071	0.091838	0.152647	0.136923	0.118515	0.10507	0.096365	0.115643	0.143132	0.147267	0.163293	0.072668	0.147496
ZFYVE16	9.07085	10.6532	7.33641	8.66742	8.75744	9.24378	8.92031	8.4613	10.1766	8.51863	9.8465	10.8926	10.1197	8.6276	10.4665	9.6372
RIPOR1	18.8755	19.1901	19.1905	18.729	21.1842	21.5137	20.8455	21.1598	18.6937	21.7199	18.0098	17.4937	20.8677	19.6618	19.9718	21.36
C6	0.04676	0	0	0.056992	0	0	0	0	0	0	0.014373	0	0	0.01632	0	0
RAI14	80.5299	80.7903	83.9831	86.1	97.2494	106.817	104.16	101.002	114.316	99.538	100.843	117.001	117.217	89.6198	111.934	113.629
SOX30	0.061163	0.065882	0.037502	0.058212	0.092455	0.046986	0.063931	0.143826	0.174788	0	0.063875	0.069173	0	0.051325	0.046941	0.068913
PNKP	8.14059	8.38722	9.30291	8.14508	10.5043	10.2639	10.6455	11.5004	9.10724	12.4314	10.0766	8.7372	10.1058	9.57006	9.48722	9.04639
BEST2	0.037313	0.032949	0.064678	0.054304	0	0	0	0.076417	0	0	0.040255	0	0	0	0	0
PHLPP2	3.27105	3.43777	3.14344	3.60834	2.58803	2.62414	2.72381	2.91291	2.61775	2.37643	2.43573	2.42317	2.87404	2.83938	2.63121	2.91333
SPDL1	37.5681	42.9109	34.1408	31.7867	79.1586	76.6796	80.6712	82.6066	72.8523	83.8546	65.906	70.9717	62.9742	86.7024	54.6369	50.8163
STAU2	11.5198	11.5142	10.9272	11.4602	10.5205	9.81055	9.78252	10.4043	10.9278	8.78772	9.44224	9.94851	11.2488	9.91831	10.2008	11.282
SLC66A1	7.92303	5.24	7.51151	7.45172	8.87629	11.3805	10.3533	10.1352	10.758	10.649	10.7872	9.31794	10.1807	10.7907	11.5448	10.3736
CTNS	5.47638	4.35576	4.49939	4.68979	6.67825	6.39823	6.7205	5.71022	5.87267	5.34773	7.34037	6.60573	6.56632	5.69963	6.34402	7.06466
RTN4R	0.273735	0.215289	0.478565	0.35429	0.306481	0.289049	0.265591	0.078539	0.159566	0.062621	0.377582	0.237197	0.395199	0.348415	0.186872	0.374516
PHF23	23.0419	23.0754	27.2073	24.5307	28.1747	25.8116	31.9466	26.161	29.5693	27.1337	34.6213	33.6865	40.3147	28.5941	31.5623	27.4605
CDH10	0.04695	0.047129	0	0.047585	0.048197	0.021808	0	0.062366	0	0	0	0.05426	0.11151	0	0.02645	0
INPP4A	5.11886	4.43687	5.17815	5.59925	4.86911	5.40878	4.83541	5.47502	5.54209	4.75561	4.27699	4.00126	5.03517	4.10623	6.29474	5.7525
RAB27B	1.62233	1.53762	1.09005	2.08628	0.640394	0.655573	0.77356	0.472603	1.00292	0.596496	1.18521	0.913527	0.934021	0.292615	1.0786	1.32987
MYO16	0.117518	0.136187	0.133986	0.16001	0.035383	0.019272	0.016159	0.030015	0.032349	0.04582	0.021158	0.038697	0.02752	0.033462	0.033916	0.02092
LSG1	8.11628	7.81606	8.11308	8.24967	7.59211	9.06781	8.07947	7.34537	8.71872	9.45349	9.55887	8.97996	9.15642	9.67038	9.87351	9.33833
PARP3	17.9007	15.672	17.864	19.2976	12.4077	11.8528	12.8557	11.2062	12.2047	11.3177	11.112	11.6903	11.312	12.2542	12.0377	12.1752
TNC	27.7727	50.3959	19.8243	16.6959	30.4509	30.6215	26.6189	29.2331	32.4962	29.4122	31.4949	31.4836	36.3495	26.8076	38.9464	40.8455
THAP3	7.77964	8.56106	10.4816	9.71084	8.54371	6.91981	8.23355	7.23538	7.71024	9.0785	8.35575	6.86326	9.18612	8.83866	9.8596	8.32939
RIPOR3	2.21875	1.67674	2.19237	3.23124	5.02563	4.54638	4.49985	4.88816	6.18943	5.74537	5.33765	6.76277	5.8855	3.59049	6.49568	7.7862
TDP1	5.04146	4.71201	4.79018	7.16778	6.92017	6.55746	7.30591	7.8179	6.76893	7.51195	7.2258	7.6479	6.67083	9.24659	7.12961	6.63889
AIFM2	8.28735	7.19084	7.84355	8.1109	7.95558	7.49613	6.59191	6.78958	6.26131	7.15244	6.12596	5.69174	6.40287	8.34803	6.58932	6.39615
C2orf83	0	0	0	0	0	0	0	0	0	0	0	0	0	0	0	0
SPATA7	4.74149	4.32462	3.32899	4.06298	3.46023	2.89345	3.66606	3.76062	3.01918	3.7719	4.21382	2.91531	3.2901	3.39041	3.32291	2.75663
MED17	8.03268	7.24747	7.33615	7.90238	13.1347	9.8016	9.22585	11.8095	11.193	9.1099	11.475	11.9006	8.16576	8.72047	9.60033	11.4159
RETSAT	15.2655	16.4522	15.8066	15.1136	17.031	19.0268	16.5809	17.4429	17.541	15.6542	17.677	17.2582	16.3426	14.8214	17.2732	19.0511
CAPG	26.1277	25.0953	31.8423	24.7816	35.623	31.6688	33.3517	32.5203	30.415	35.8628	29.3341	28.4303	33.1551	38.6162	31.7786	29.9487
AP2S1	83.405	76.3446	93.3323	83.6347	87.5851	84.6936	91.9872	93.9593	76.9907	91.9098	86.2033	76.5905	80.7738	99.7864	82.0019	77.4278
USH2A	0.080114	0.064278	0.059843	0.050772	0.052598	0.047456	0.032954	0.023242	0.044845	0.025187	0.034582	0.030321	0.040386	0.025897	0.032989	0.048304
ZPBP	0	0	0	0	0	0	0	0	0	0	0	0	0	0	0	0
TG	0.085486	0.068369	0.065994	0.047654	0.099191	0.080706	0.079148	0.093723	0.078638	0.067703	0.074955	0.117658	0.058558	0.09192	0.071966	0.135311
ADAM28	0	0.017336	0	0.040876	0.036288	0.028972	0	0.010857	0	0	0.017038	0.037341	0.032819	0.028016	0.029074	0.05915
BARX2	0	0	0	0	0	0	0	0.023185	0	0	0	0	0	0	0	0
DCUN1D1	5.97094	6.81474	5.60205	5.89314	6.79861	6.65891	6.44616	6.95922	7.72077	6.66586	6.96558	7.41239	6.80064	7.09033	7.1555	6.92894
JADE2	7.22382	8.01881	6.82764	8.3156	6.56899	7.14559	6.03392	5.84602	7.2762	7.18238	7.7014	7.91864	8.61036	7.49331	8.06568	8.27609
ZIC2	0.053292	0	0.017891	0.039027	0.099118	0	0	0	0	0	0.016582	0.028327	0	0.021588	0	0
LCP2	0	0	0	0	0	0	0	0	0	0	0	0	0	0	0	0
TRIT1	2.78129	5.73755	3.4055	7.03477	6.90781	5.50571	6.38548	7.0125	5.22396	4.74652	6.71202	3.31026	6.16443	7.33527	5.61074	5.63233
ADRB1	0.010801	0	0	0.013974	0	0	0	0.044448	0	0	0.055085	0.00738	0.061036	0.013962	0.067329	0.015943
GUCA2B	0	0	0	0	0	0	0	0.192498	0	0	0	0	0	0	0	0
CUL7	9.99491	12.4452	9.67449	11.0867	8.15132	8.67722	7.71503	7.64392	8.56259	9.07981	7.63921	7.74043	7.7021	7.03904	7.5263	7.88872
CTNNA1	138.099	144.899	140.061	137.483	123.074	122.051	118.485	117.635	121.991	123.738	119.237	121.829	123.654	126.317	129.09	122.765
PHKA2	1.91539	1.97998	1.89535	2.20763	2.23764	1.75796	1.95759	1.92688	1.5589	1.83719	1.44107	1.64985	1.8173	1.85072	1.70254	1.48725
CNTLN	2.71453	3.66135	2.40286	2.77889	2.93507	3.11726	2.68156	2.2676	2.86136	2.72041	2.56946	2.66167	2.98449	2.97399	3.05129	2.90472
EPHA3	0.020355	0.012308	0	0	0.014883	0	0	0	0	0	0.009058	0	0	0	0.031455	0.00783
HSPA5	163.191	208.546	138.199	152.048	326.533	323.676	317.517	323.021	319.798	275.506	318.482	322.078	319.239	270.673	343.091	362.194
DSG2	0.753161	0.178758	0.992558	1.18035	0.031803	0.042156	0	0.032985	0.463142	0.023455	0.617947	0.889956	0.51081	0.025617	1.01136	1.05592
GEMIN8	7.79567	6.73348	8.26445	7.99304	6.70482	6.151	7.91561	7.03841	6.57494	7.23823	6.29332	6.76846	7.05653	6.51086	5.68952	7.64445
OFD1	5.06053	4.91461	4.4229	4.22843	4.50061	4.08371	3.83315	3.73615	4.26549	4.26359	4.26789	4.53694	3.98971	5.07677	4.24948	4.69834
GPM6B	0.124471	0.146665	0.132684	0.10275	0.070642	0.049546	0.035624	0.181945	0.129925	0.104988	0.193436	0.130008	0.10285	0.082041	0.090117	0.242687
MAGEC2	0	0	0	0	0	0	0	0	0	0	0	0	0	0	0	0
PREX2	0.104577	0.13504	0.08951	0.100372	0.077486	0.106778	0.091866	0.121754	0.126177	0.103772	0.082348	0.12313	0.053187	0.062646	0.033203	0.043341
WDR37	7.57181	7.63024	7.72236	8.43437	9.05251	9.1427	8.74283	9.69406	9.89402	9.43321	10.0236	11.1682	7.38287	8.58469	8.99479	8.88689
YTHDC2	5.07111	6.12828	5.04907	5.43966	4.09201	4.25423	4.03341	3.79752	3.8838	5.03623	3.81853	4.1714	4.7566	4.65956	4.70213	4.65687
CTPS2	6.59919	6.29953	5.49289	6.84866	5.82331	5.37656	5.51337	5.09403	6.11518	5.65165	6.28524	5.5791	6.61733	5.68725	6.73451	5.7226
ATP6V1H	38.5412	39.4473	39.448	42.1376	37.1081	34.6248	37.3402	36.1847	38.6768	35.444	39.3152	42.0749	38.5207	39.332	40.156	36.9005
POLR2B	32.7886	38.2383	36.1848	37.4897	32.808	31.3588	32.7462	33.0403	37.3912	34.8491	35.6673	35.3109	35.5957	36.7183	34.8901	38.7814
FAM214A	7.76264	6.8435	8.11823	7.37565	8.33159	8.04059	8.97905	8.96569	11.0701	9.4656	11.8823	11.5198	7.86803	6.88255	9.57785	9.12129
ARAP2	0.021681	0	0.018409	0.050548	0	0.011046	0	0	0.012556	0	0.023436	0.016588	0.029642	0	0.020397	0.035009
TPR	8.79942	9.83036	8.38229	8.70374	8.1011	9.08439	8.64632	8.5925	10.1285	9.97244	9.34749	9.77884	10.4574	9.42995	10.8396	10.7979
CP	0	0.002259	0.00081	0.022832	0	0.008181	0.02533	0.017343	0.014562	0.012728	0	0.015697	0	0	0	0.014399
KATNIP	3.28567	3.50903	3.5475	3.65625	2.55206	2.92761	2.57526	2.46284	2.82915	3.00811	2.83074	3.01939	3.13998	2.55057	3.1318	3.60025
DTNBP1	5.77082	5.12036	5.23962	5.66457	4.31479	4.34147	4.76541	4.31299	5.10548	6.31335	4.46002	5.92995	4.8899	4.74112	5.50069	4.93504
XK	0.10761	0.032488	0.051398	0.040489	0.015269	0.010622	0.067172	0.040592	0.062441	0.009871	0.039262	0.026004	0.061503	0.007647	0.049038	0.052334
ANO2	0	0	0	0	0	0.031905	0.059231	0	0	0	0.014145	0	0.017719	0.03662	0	0
C12orf4	8.88126	9.37771	7.14707	8.45649	7.24936	9.05261	8.88729	7.95088	8.24455	7.92935	8.10649	8.60065	8.89517	8.44968	8.29194	7.40854
SCML1	5.48429	5.3002	4.02041	5.11607	6.09351	5.46977	6.71153	6.882	5.95232	5.17412	5.34529	6.91394	6.20125	6.76572	6.31554	5.51849
ARHGAP6	1.74178	1.79527	0.661437	1.66372	0.275189	0.273477	0.157446	0.244519	0.327761	0.309419	0.315443	0.118714	0.282434	0.209499	0.358244	0.3543
FAM184B	0.010334	0.012637	0.010105	0.025145	0.006524	0.020173	0.010365	0.042233	0.008841	0.055154	0.009873	0.027586	0.071965	0.049196	0.014359	0.029233
MAP4	85.7514	96.924	88.8334	88.0064	88.7638	93.9859	85.2538	87.3819	80.1297	94.3354	78.6457	80.8526	85.5794	82.1959	84.8111	81.3559
GOPC	18.257	18.3436	19.1016	17.1821	25.0704	25.4589	22.9332	24.7244	25.9816	24.4987	25.9719	27.3489	20.2686	21.4671	19.1878	20.3397
ROS1	0	0	0.014439	0.11709	0	0.010847	0.01707	0.005711	0	0	0.013905	0.014403	0.011628	0.012903	0	0
USP28	5.25953	5.4496	4.86534	5.74311	4.78369	5.73082	5.51159	4.4375	4.81567	5.20074	4.96225	5.43371	5.29942	5.46953	5.22325	5.39105
HDAC9	2.31285	2.05183	1.84244	1.7885	3.44394	3.24551	3.36727	4.27922	2.77517	3.18862	2.5947	2.20193	2.19125	3.22823	3.13679	3.45594
TSPAN17	23.4731	21.5536	27.3811	25.5358	21.048	20.2547	19.045	19.156	21.1935	23.9873	19.8365	20.8293	22.553	23.3067	21.6109	21.667
NOP16	12.1671	9.53228	12.6004	12.2278	12.9366	12.0164	14.8943	12.7749	11.2511	10.074	12.7124	12.9413	14.4424	16.0747	13.1863	14.4369
CC2D2A	6.30158	6.55345	5.74524	7.44616	3.88091	4.80866	4.32308	4.48042	3.98368	4.64597	3.54037	3.62032	3.71341	4.29712	4.83535	4.41025
RRM2B	18.4589	18.1957	15.3293	17.925	16.4553	15.5004	14.085	15.5276	17.8264	16.824	15.9899	19.0734	16.2972	13.8495	16.6017	17.0645
ZNF800	3.87826	5.23169	3.36485	4.12824	4.88721	5.16936	4.63206	5.36712	4.73275	5.2702	4.64235	4.80552	4.84767	5.37459	5.36564	4.74089
TNFRSF17	0.087	0	0.105764	0.054416	0.116402	0	0	0	0	0	0	0.024995	0	0.029387	0	0.105095
SNX29	4.5781	5.28207	4.0838	4.87403	3.6602	3.93471	3.20137	3.41024	3.74059	4.05403	3.61596	3.76843	4.00307	2.98381	3.8836	4.06386
LMO3	0.006495	0	0	0	0.019568	0	0	0	0	0	0.027329	0.011052	0.046766	0.030593	0	0.020161
MRPS10	29.5476	27.2967	30.5291	27.9708	28.1544	26.6211	29.5916	28.1225	30.6072	28.7575	32.5171	32.5711	32.1443	31.7379	32.6289	31.3435
RSF1	5.11681	5.60297	4.9114	5.34936	3.87621	4.65671	4.24238	4.13225	4.96749	4.14286	4.45229	4.76832	4.23228	3.99882	4.6569	4.52847
VPS13D	4.11972	3.64171	2.80839	4.60112	2.28957	2.55184	2.0925	2.27833	3.10122	2.4584	2.47736	3.49875	3.62468	2.18655	3.76967	2.75668
CELF2	0.302415	0.081529	0.301393	0.515483	0.008611	0.024763	0.010171	0.010557	0.136179	0	0.075904	0.090303	0.105571	0.016698	0.146963	0.123024
FAM120A	44.1374	48.4965	41.4156	44.9986	44.3841	45.0286	44.0002	43.7132	46.0564	46.9338	44.0248	47.8085	45.7766	44.9593	47.8886	47.0078
R3HDM1	10.6563	11.6547	10.8674	11.8768	11.0811	10.3739	9.64443	9.5249	10.3958	10.9193	10.6827	11.3755	10.4006	10.347	11.4573	9.95347
COL9A2	0.197516	0.267085	0.345501	0.186112	0.089816	0.040697	0.07206	0.105677	0.100839	0.184919	0.030686	0.163908	0.114457	0.102296	0.272218	0.092073
KITLG	5.54612	6.56532	4.31881	5.55934	3.54804	3.45776	3.83062	3.8859	3.86023	2.7093	3.10786	3.37155	3.07326	3.61942	3.6325	3.12408
ERCC8	5.97636	6.51621	5.77479	5.98194	5.48873	5.83456	5.74589	4.159	5.84995	6.31508	5.47524	5.59488	6.27334	5.89363	5.44491	5.57956
ADAMTS6	1.34698	1.65575	1.22899	1.31608	4.01665	3.7501	3.49897	3.58824	2.7811	3.37204	3.42	3.07823	3.87281	4.26738	4.1285	3.63868
H6PD	11.0323	11.4304	10.7378	11.5532	12.3347	13.444	12.0537	12.0751	14.0577	16.8249	12.5886	14.541	13.6218	11.6288	14.578	15.5202
VAMP3	105.904	96.7935	95.1899	103.528	82.1525	79.1637	84.346	84.5606	85.8741	78.5814	82.723	83.179	83.3227	90.0169	82.6752	79.6096
PER3	2.24521	2.33351	2.15543	2.26016	1.29697	1.37402	0.996905	1.4581	1.16207	1.45502	1.20551	1.1711	1.16324	1.45738	1.07582	0.948895
UTS2	0	0	0	0	0	0	0	0	0	0	0	0	0	0	0	0
TNFRSF9	0.023445	0.015389	0	0.053966	0	0	0.012253	0.012991	0.017759	0	0.01704	0	0.02773	0.060726	0.03674	0.062577
EPN3	0.110834	0.062622	0.064056	0.045442	0.061636	0	0	0.033733	0.036361	0	0.007928	0	0.023383	0.026271	0.005965	0
LTBP1	1.15323	1.31746	2.34926	1.33192	13.4914	13.5882	13.4893	14.3091	9.11253	9.01008	8.5639	7.48629	8.30714	5.82899	8.41193	8.19235
RCN1	132.738	136.693	130.257	140.957	130.788	124.451	128.407	128.645	134.579	114.682	143.067	134.583	127.276	111.569	141.779	141.689
ELN	15.4546	4.95636	27.5697	8.92336	58.3592	61.6974	53.7815	59.5973	60.7694	24.5864	80.1308	66.7025	33.093	18.0334	39.5555	39.8149
RFC2	11.4293	10.1958	11.3241	12.0975	17.6216	17.1603	18.0925	16.6917	15.8298	17.5714	16.0355	16.0974	18.7349	25.7264	20.5583	18.4017
ARID1B	4.37178	5.92698	4.90974	6.20625	5.90412	6.52125	6.84562	7.89176	6.98022	7.42269	6.55059	7.2971	6.6724	6.87467	6.90579	6.33845
CLPTM1L	61.3479	47.9596	61.7757	64.1294	54.2661	54.513	53.6192	52.9405	59.0768	50.9881	58.8259	59.6059	59.2528	57.4912	63.0374	65.0526
NEDD4L	15.4256	14.0522	12.3561	14.3608	15.1246	14.1005	14.8876	11.5806	14.2883	13.3051	12.3535	13.7856	15.8644	13.0727	14.3263	16.2376
FOXP3	0	0	0.052161	0.048142	0.256228	0	0.053143	0	0	0.125362	0.065406	0.033467	0	0.026123	0.015788	0
PPP1R3F	0.97999	1.31467	1.1855	1.21183	1.22217	1.20752	1.47188	0.952175	1.79296	0.853581	1.7037	1.56845	1.29502	0.861512	1.71899	1.51028
HEXB	91.7578	88.934	79.4005	99.5594	82.195	80.1362	82.9954	83.5241	77.2835	85.8536	75.7816	82.6269	77.8071	93.9411	82.4883	78.9366
PTCD2	1.86157	1.78076	1.3025	1.4265	1.16973	1.3909	1.07646	1.43244	1.26678	1.02416	1.03996	1.27546	1.30064	1.34399	1.28583	1.01882
NEXMIF	0	0.009376	0	0	0	0	0	0.002658	0	0	0	0	0	0	0.013071	0
JKAMP	49.62	44.736	48.9568	47.5304	48.6966	50.0639	52.7433	54.3089	56.5504	45.233	53.7575	58.5423	48.9936	51.5454	56.2447	53.0458
DKK3	414.942	435.623	454.809	379.691	450.862	440.351	440.651	445.912	439.347	380.398	452.623	435.351	398.203	380.85	438.499	429.927
ARHGEF5	3.20186	2.94481	3.13428	3.9134	1.63041	1.87444	1.6628	1.57767	1.34326	1.72113	1.71796	1.5124	1.72039	1.45875	2.0336	2.22587
NFE2L3	1.15079	0.881521	1.02737	1.10055	0.840416	0.982038	1.02942	0.668553	1.12219	0.790199	1.49419	1.07375	1.1703	1.16718	1.1118	1.64611
MCUR1	4.57545	5.05034	4.64711	4.48728	6.34035	6.59263	6.82798	6.95728	5.9966	5.99648	5.85435	6.08984	6.02484	6.99427	6.47384	5.84319
LIMA1	71.3951	72.9134	69.1241	73.5054	59.9147	57.6657	61.5713	62.3651	55.5512	60.197	54.7774	49.0377	63.6172	76.7668	54.9435	54.9793
LETMD1	14.7166	12.555	17.0305	18.3783	12.8964	10.3904	13.4537	11.964	13.8915	10.5148	15.9426	14.7614	13.0054	12.2218	13.9896	15.8023
SLC4A8	1.93288	1.96709	1.90225	1.76272	1.87939	1.84892	1.94334	2.00205	1.91857	1.3713	1.87979	1.81392	1.68805	1.75059	1.61871	1.80838
LAMC3	0	0	0	0	0.013991	0.041952	0	0	0	0	0	0	0.027787	0.036111	0	0
PTGER3	0.045286	0.057629	0.044118	0.045474	0.00625	0	0.012623	0.012256	0	0.017674	0.097823	0.031923	0.013173	0.020877	0.016599	0
TNIP3	0	0.148827	0.045287	0.101928	0.364294	0.174631	0.216459	0.24785	0.100463	0.143294	0.186508	0.240365	0.324277	0.296493	0.103472	0.344968
MAPK9	13.9605	14.2108	13.2179	14.0649	13.0911	13.6613	12.9002	14.1246	15.12	13.6457	14.6637	14.3164	14.7809	14.6422	14.506	14.2149
COL23A1	0	0	0	0	0	0	0	0	0	0	0	0	0	0.011798	0	0.01486
BCAR1	45.5706	47.5266	52.4305	50.1399	56.7316	55.6083	53.96	51.6122	49.7268	56.6035	45.6776	47.0227	50.8163	56.5755	48.7532	53.681
FHIP1B	4.11487	3.96383	4.65041	4.20112	4.77931	4.59586	4.38424	4.01306	3.89157	3.83845	4.23356	3.73807	4.15012	4.38124	4.22726	4.14885
HERPUD1	38.2674	38.3937	36.7489	33.343	76.7959	104.444	87.0865	98.5574	94.3325	72.047	101.88	93.4576	66.9786	62.7304	68.4041	85.1493
HOMER3	36.374	29.3737	36.1166	30.7617	47.0675	44.7762	47.5873	45.5763	49.2169	50.4306	45.5672	45.8151	44.4848	45.5698	47.7556	44.5015
RAD51	3.46177	4.91312	3.46341	3.6646	9.9662	7.19138	9.80635	8.77901	8.36927	7.85348	7.51048	7.09588	8.05549	11.2639	10.4597	6.74609
POLQ	0.932873	1.40537	0.959744	1.05113	1.95652	1.83204	2.04336	1.6744	1.88506	2.28713	1.33041	1.67106	2.32858	2.95092	2.28477	1.68549
PIK3CB	3.33325	3.99197	3.74601	4.83671	3.96212	4.27158	4.50752	3.58904	5.1043	3.60381	4.24432	5.28195	4.51978	3.85493	4.96214	4.87932
CYBA	118.263	86.0963	123.051	115.103	88.3075	86.9258	87.4684	92.4278	92.1486	96.0462	94.4792	88.3025	94.7807	93.3592	99.5947	102.745
THOC3	21.3437	17.8405	20.0137	18.9969	21.5125	22.6268	22.0758	22.9182	25.8221	25.0204	27.3091	21.8691	23.2795	28.7281	22.9151	23.7405
HEBP2	2.70493	2.13887	2.73351	2.50244	2.34786	2.3189	2.15155	2.60679	2.04189	1.95696	2.29072	2.3621	2.17953	2.11254	2.14678	2.36512
MPHOSPH9	4.67652	5.38727	5.37345	4.50899	4.17303	3.62837	4.62397	4.2649	4.27124	4.24793	4.24341	4.19085	4.22496	5.18221	6.13614	5.53151
PLEKHA5	3.32607	3.1813	2.76501	3.18788	2.09152	2.83365	2.1864	2.19617	3.52692	2.65556	2.79049	3.18886	2.86957	2.4221	2.96951	2.99355
PRSS8	0	0	0	0	0	0	0	0	0	0	0	0	0	0	0	0
SIKE1	8.32422	9.14489	7.19922	8.26636	7.4858	8.06555	7.8955	7.27245	8.7394	8.08088	8.66168	8.42766	8.22555	5.97825	8.17209	8.84509
RRP12	3.57674	3.55837	3.63174	3.36931	6.01582	5.8808	5.38107	5.84717	5.37196	6.22029	5.64424	5.34155	5.81748	5.5713	5.64055	6.22706
FNIP2	1.71018	1.65954	1.85869	1.59193	7.27107	6.81705	7.48889	7.07608	5.72104	6.58631	5.16699	5.49176	4.94597	5.91695	3.45609	3.5169
MSMO1	45.6207	38.2804	44.1484	41.6495	51.0261	50.5201	51.7548	53.7154	71.7531	35.3733	79.6444	72.3791	56.7591	28.5842	66.0208	70.0244
TTC17	17.9516	17.0765	18.1082	19.1863	16.6796	17.8639	16.9824	18.3161	17.7038	14.0248	17.45	16.6763	16.2997	13.3927	17.14	17.9262
ALX4	0.007078	0.031785	0.018612	0.017261	0.007362	0	0	0	0.011498	0.034909	0.008291	0	0.007912	0	0	0
FSTL4	0	0	0	0.014715	0.007153	0	0	0.015148	0	0.028274	0	0	0	0.015363	0	0
FOXN3	16.9642	17.9131	17.8412	16.326	20.9856	20.3154	18.2189	18.8314	20.9174	19.364	19.9683	21.7628	17.3459	18.4128	15.1491	14.5193
METTL24	0.072792	0	0	0	0	0.026084	0	0.074875	0	0	0	0	0	0.029427	0	0
AKR7A2	25.4993	25.0584	24.555	28.3326	23.2588	22.361	24.7605	22.957	21.1158	23.4324	22.3135	21.1885	22.2766	21.3089	22.1043	20.8364
MRTO4	11.6345	11.6877	12.3923	12.3577	17.0457	17.9514	17.581	16.3365	18.0309	18.6582	17.219	15.1968	18.3064	23.7976	18.3026	17.127
NNAT	0.327728	0.09893	0.472073	0.150318	0.244962	0.091049	0.067953	0.21218	0.352994	0	0.200018	0.087958	0.285852	0.051058	0.286691	0.245292
MCF2L2	0.099255	0.024669	0.007849	0.052286	0.005989	0.078699	0.012742	0.048172	0.024397	0.042591	0.024479	0.033231	0	0.007495	0.028391	0.028484
NRIP2	0.315809	0.25542	0.228257	0.426822	0.233974	0.269485	0.424963	0.17705	0.0803	0.315063	0.168528	0.187853	0.122529	0.211878	0.159534	0.14329
LAMA3	1.49486	1.71226	1.09487	1.53555	0.421143	0.565178	0.512193	0.349689	0.607455	0.462875	0.599012	0.572607	0.505523	0.421223	0.667137	0.577404
AP5M1	4.42645	4.37301	3.84912	4.11577	3.82658	4.09762	4.13483	3.876	4.03111	3.71289	4.12785	4.4974	3.8555	3.91913	4.19971	4.28243
ANAPC4	8.5658	9.62775	7.82164	9.45948	8.40559	9.47027	8.63183	9.27666	9.16722	8.46961	7.52395	9.01566	8.07302	9.67838	8.986	8.51161
KCNQ1	0.012547	0	0	0	0.013317	0	0	0.009331	0	0	0	0	0.017801	0.049085	0	0
TRAPPC3	39.3359	36.7113	39.4054	39.7142	37.4417	36.2257	37.3031	36.0887	43.8413	35.8442	44.8997	40.7219	37.578	44.5517	38.918	39.307
THRAP3	24.8705	25.2205	24.7941	27.1137	22.7011	24.0439	22.3508	23.5219	25.0387	23.2333	25.7233	25.4042	28.0153	23.7197	28.8911	27.6531
PHPT1	42.4768	29.5073	37.8923	37.3163	38.2246	36.6612	42.9159	34.9918	35.1608	35.4863	41.1194	32.1617	36.176	40.6036	34.197	32.1758
ENTPD2	0.051711	0.018345	0	0.026135	0	0	0	0	0	0	0.059778	0	0	0.028013	0	0.014257
LY75	0.282915	0.216309	0.152283	0.235354	0.065662	0.023406	0.062759	0.068544	0.070989	0.082834	0.093355	0.054025	0.157094	0.064614	0.114254	0.124161
ARID4B	8.27038	8.26792	6.82233	7.77986	6.62136	7.24297	6.50464	6.97747	8.22606	7.99596	8.24935	8.26615	7.313	6.57476	8.2866	8.87941
OPN3	29.3329	24.2429	29.2647	32.2118	28.3405	25.1783	30.2293	28.2624	32.4709	23.6221	30.5607	32.5099	24.996	25.3317	28.4736	26.5444
SDCCAG8	5.83894	7.28425	6.33475	7.18172	13.1098	12.4267	13.2972	12.3041	13.0532	12.0226	13.201	13.2407	13.0256	12.6267	13.7725	13.6014
PTPRN	0.134106	0.124622	0.302355	0.150388	2.41109	1.88929	2.08931	1.9237	0.486565	1.33372	0.580156	0.476147	0.473107	1.12992	0.381313	0.322749
HHAT	1.60885	0.939263	1.2192	1.09371	4.60992	4.49982	4.37293	4.42984	4.64947	5.11719	5.06578	5.23693	4.86497	5.70048	3.65611	3.4864
KIF1B	8.08256	9.18156	8.03252	8.07129	9.25807	9.96894	8.23319	9.42327	9.52478	10.6679	9.37942	9.25121	9.6897	9.28036	9.47694	9.22218
FOXC1	7.27611	6.40898	6.21497	6.99716	3.90201	3.66231	4.0729	3.02972	3.89359	3.22587	3.03286	3.26596	3.40721	3.41217	3.16656	3.47625
TBC1D22A	8.72456	7.29852	8.84866	8.93176	8.23739	7.68806	8.20765	7.18793	8.11311	8.44772	9.17671	8.60868	8.44241	7.60035	8.68635	9.06997
SYNE2	1.00709	1.26967	0.770892	1.39144	0.633771	0.95046	1.37897	1.10395	0.748071	1.08062	0.632059	0.626731	1.30154	1.38634	1.32593	0.831052
PLEKHH1	0.019366	0.006622	0.026018	0.029286	0.02295	0	0	0	0.05182	0.027877	0.019821	0.014825	0.052399	0.013929	0	0.114578
ATP9A	5.61603	5.41986	6.20708	5.71399	7.67598	7.4428	7.16379	7.75049	7.6347	8.06162	7.13102	7.17787	6.67618	5.34373	6.71862	6.83921
SPO11	0	0	0	0	0	0	0	0	0	0	0	0	0	0	0	0
CBLN4	0	0	0	0	0	0	0	0	0	0	0	0	0	0	0	0
CHRDL2	0	0	0	0	0	0	0.090795	0	0	0	0	0	0	0	0	0
FAM168A	7.7053	8.01462	8.13457	7.62307	8.3953	9.59008	7.86869	8.02414	9.73618	9.93778	9.38327	9.33712	8.61924	7.62536	8.6903	8.89035
RELT	2.17311	1.87051	2.18319	2.3961	3.4001	4.04074	4.15571	3.45563	3.38745	3.2787	3.34706	3.32982	3.59993	3.96382	3.60873	2.67397
GALC	6.47135	6.13021	4.56183	5.78709	5.19706	5.03548	4.80917	5.28543	4.27292	5.46966	4.91298	4.57582	4.3329	4.15892	4.50666	4.52858
NOP58	16.8332	18.3558	16.8073	17.435	22.6812	20.1566	22.78	22.6581	20.8177	24.6029	22.7676	22.9135	24.6788	29.0433	25.8057	24.5255
SZRD1	42.7624	40.5609	44.6985	44.6388	45.7932	43.1734	43.1323	45.0175	47.081	46.4854	45.4628	43.3602	47.6961	53.1388	44.8787	45.7741
KCNH2	0.230652	0.254703	0.254274	0.165758	0.08143	0.094188	0.174635	0.021431	0.160226	0.236512	0.067566	0.06295	0.008162	0.144108	0.024078	0.047261
CUL1	31.0992	33.3	28.0562	30.3108	29.1299	30.1598	30.6761	28.5145	31.026	29.6194	29.9804	30.4334	29.4168	31.3975	30.9964	28.9944
FAM114A2	6.34833	6.59867	6.23351	5.91041	6.0939	5.25451	5.38321	5.61292	5.31708	5.36102	5.26387	5.29532	5.48571	5.65185	5.58781	4.40771
CYFIP2	1.10611	1.44132	1.07998	0.903532	0.422064	0.533924	0.518445	0.670346	0.347479	0.536446	0.249624	0.367501	0.425499	0.700374	0.290418	0.238576
TAB2	25.9219	29.5013	24.4496	24.3017	29.4736	28.3319	27.6367	29.714	27.7372	29.8692	27.6931	27.2539	27.7138	30.0165	25.8883	26.8214
GINM1	43.7683	42.6012	40.9926	47.944	30.4532	29.9184	31.6446	29.6151	31.5427	31.2796	32.4055	32.5589	35.091	33.183	34.9511	32.4842
EIF2AK2	19.6523	18.3405	17.3124	23.7568	8.98721	10.0464	8.9635	8.36823	15.8353	10.3729	17.2213	16.9168	20.4317	11.1919	24.2592	26.2825
USP36	8.98012	7.28175	6.80629	7.02968	13.4956	13.4437	15.2537	12.2376	10.4541	13.2253	9.78036	11.9753	12.1266	10.9992	13.4901	12.4534
KMT2C	3.4481	4.2187	3.90527	3.36276	3.14593	2.91556	3.8071	4.25922	3.40909	3.11223	3.91784	3.37841	4.01444	3.42844	4.02644	4.01822
MCOLN3	0.40189	0.286414	0.388528	0.416715	0.106864	0.074536	0.25898	0.32342	0.494465	0.200625	0.471466	0.428229	0.585727	0.245366	0.46638	0.392175
CCDC85A	11.2542	14.6636	9.8671	11.8999	4.8138	4.72522	4.91606	4.82977	5.27664	4.59901	3.92525	4.88438	4.98762	5.13089	4.34913	3.87136
PUM2	17.9599	22.0349	17.507	18.0494	20.9079	25.4215	21.9335	23.0267	24.8763	23.3242	23.768	25.1832	25.719	23.6708	23.2729	25.5591
MRPL43	33.0234	32.0502	37.5164	33.5972	34.7868	31.001	38.1571	35.8	28.9913	35.1949	32.8035	28.4806	31.7987	41.5885	30.8305	30.448
ITIH4	0.014027	0.07542	0.022578	0.056371	0.006144	0	0.041505	0	0.04709	0	0.069197	0.011721	0.012959	0.068832	0.053208	0.155914
ITIH1	0	0	0	0	0	0	0	0	0	0	0	0	0	0	0	0
HPF1	13.9078	14.5727	13.1512	13.7185	14.0574	13.2464	15.3939	16.7414	13.7004	15.6637	12.6243	14.1969	13.9754	16.2589	12.1499	12.5692
ZFR	26.3306	27.5144	22.4715	25.0691	27.1019	26.8222	25.9883	26.9727	28.4757	25.4814	28.0072	30.397	26.909	27.2806	29.1482	29.281
ZNF280C	2.20048	1.64259	1.8685	2.3885	1.78777	1.79455	2.00804	1.45221	2.39996	1.79195	1.97691	2.00244	1.77484	1.80448	2.60247	2.34393
NPFFR2	0	0	0	0	0	0	0	0	0	0.024344	0	0	0	0.041035	0	0
PHF21B	0.043748	0	0.066076	0.128372	0	0	0.023928	0	0.072996	0	0.027856	0.022664	0.040671	0	0.057846	0.058276
TRAF1	2.16681	2.11947	2.19508	2.94084	1.04764	1.12712	0.74928	0.913512	1.16145	1.08401	1.27375	1.27164	1.48874	1.52196	1.32257	1.66871
RC3H2	10.1744	10.5204	9.69022	9.92991	10.7016	9.94332	10.0459	9.93679	11.5208	10.0642	11.3557	11.7618	10.7289	9.61323	10.5446	10.8779
IL17RB	0.507973	0.999212	0.578799	0.596683	0.521156	0.511616	0.631564	0.655607	0.730478	0.794343	0.610236	0.642123	0.874578	0.575859	0.669563	0.598702
TRAF3IP2	8.23568	7.01537	7.76649	7.35958	8.0977	6.11233	7.66781	9.02329	7.74221	7.97795	7.91776	7.74664	7.97385	9.2225	8.82145	9.27608
GYG2	4.29597	4.44749	4.80348	3.91645	2.0461	2.23038	1.98799	1.87412	2.55595	1.99213	2.0141	2.17068	1.61745	1.07439	1.68715	2.41524
DCBLD2	31.6218	27.6972	30.2565	33.4102	42.3631	43.3468	42.9919	43.7058	60.4518	49.5273	59.4562	61.7972	64.4721	38.2517	77.4947	81.15
SERPINB3	0	0	0	0	0	0	0	0	0	0	0.024282	0	0	0	0	0
SOAT1	9.54425	10.9871	8.40951	10.2532	7.32599	7.36234	8.39851	8.50033	7.58602	8.99674	7.53404	7.39176	7.7531	9.49359	7.1073	7.42457
PKP2	0.122471	0.034034	0.131613	0.125545	0	0	0.010278	0	0.025969	0	0.095691	0.099124	0.086264	0.00929	0.123543	0.138683
MSH4	0	0.014495	0.004099	0	0	0.059466	0.027256	0	0.00744	0	0	0.012893	0	0.008009	0	0
F7	0.013012	0	0.016362	0.02351	0.014044	0	0	0	0	0	0	0.013409	0	0	0	0.041647
GDI2	110.008	102.262	102.708	105.647	133.68	137.596	131.786	137.891	150.391	125.27	158.423	148.808	142.973	128.938	155.584	143.223
PRDM1	11.141	9.2753	10.6486	11.5644	19.5441	18.4257	18.7083	18.6342	20.1983	22.6053	18.5913	20.5759	18.5315	16.4517	17.8552	17.9077
ATG5	17.1213	14.6149	14.5805	15.2066	15.8273	15.3497	15.2189	16.017	17.4793	14.8498	16.7002	17.2989	15.9931	16.6334	16.6317	16.2206
TMCC3	0	0	0	0	0.062936	0.038625	0.027044	0.028826	0.039175	0	0.0231	0.035826	0.020997	0.020333	0.032772	0.065572
PITHD1	16.2844	14.0767	16.125	14.2459	17.3696	19.1375	19.6392	18.0717	21.2279	18.8443	21.5178	20.604	18.8421	19.547	22.6928	18.5357
MTA3	14.3992	13.9665	14.8842	14.7721	9.57075	10.2629	10.7644	9.99168	11.8788	11.0844	12.2859	10.5493	10.9038	10.6312	10.8384	11.6522
USP13	2.45837	3.1472	2.42802	3.04246	3.35076	3.96048	3.86233	3.50922	3.18337	4.34203	3.16322	2.96697	3.7013	4.17214	3.22145	3.21653
ATP11B	11.4637	13.9295	10.3497	11.7814	12.7719	13.202	12.3729	13.1907	13.6297	13.459	11.6713	12.3974	12.0249	11.7464	12.0868	12.3986
LAMC2	2.44156	2.27705	3.10112	2.60788	5.74767	5.64219	4.98092	5.20829	9.04734	5.60634	9.46293	10.8962	10.0312	6.29217	11.9996	11.0875
CDK14	3.22868	2.67343	3.10277	3.11427	7.49719	8.19786	7.08207	7.27548	8.9199	8.3505	8.44469	9.20583	7.76682	7.02483	8.54197	8.46797
SEC61A1	168.135	165.776	182.045	179.405	239.217	235.528	229.117	237.562	264.705	216.354	273.666	269.951	240.424	206.566	261.549	259.521
PPP1R12A	32.4066	34.3256	30.4955	30.2096	30.3407	28.1369	28.8569	27.7063	27.1791	28.505	25.8619	28.2418	27.0634	29.8232	25.5055	24.9265
RASGRF1	0.277488	0.244292	0.241302	0.227881	0.194591	0.25154	0.192718	0.298145	0.199159	0.266023	0.241085	0.151896	0.266695	0.388941	0.23493	0.240958
CAMK2B	0.009158	0.014541	0.012041	0	0.077212	0.082591	0.115975	0	0.033151	0.011369	0.033695	0	0.038468	0.035709	0.033852	0.014251
CROCC	2.36742	2.74232	2.39411	2.54298	2.77552	2.78125	3.15066	2.48984	2.27466	2.62749	2.1348	2.46158	2.46602	2.22882	2.58478	2.53509
POLR3E	5.79095	5.94018	5.45024	6.45029	7.53836	6.91014	7.14713	7.6975	9.00583	6.80562	7.89973	8.02981	8.05603	7.69088	9.52141	7.88053
ATP2B4	61.1744	78.4765	55.6518	65.9836	41.904	42.4546	40.0216	39.8397	39.2629	42.7711	36.2749	38.2364	43.3988	40.4807	42.1728	44.1288
ZC3H11A	8.68884	10.9172	4.69511	8.62764	5.26222	7.62613	12.2951	4.54088	6.53346	4.97989	10.4309	2.92114	13.9	9.01218	3.02867	8.51091
RIOK2	7.2218	7.73942	6.33577	7.13563	10.5275	10.0473	9.89539	9.28122	8.2347	7.87736	10.0681	9.82392	9.44527	9.09902	10.1593	9.13604
YIPF1	15.5056	12.4909	14.616	15.8683	12.1629	11.362	12.0658	12.1284	11.9009	11.7583	12.4359	11.5721	11.793	12.5227	10.6937	10.5516
NDC1	9.15204	8.98731	7.97361	9.17341	9.64419	8.63203	8.7827	9.37992	8.25567	11.6865	8.21397	9.01741	10.4648	12.1072	9.56717	9.39031
DGKG	0.035828	0.053701	0.038834	0.055357	0.129121	0.031383	0.128572	0.036571	0.044267	0.0279	0.072185	0.051286	0.012279	0.040325	0.017015	0.051871
FLYWCH1	8.65073	8.72982	9.77569	9.31506	9.98983	9.90495	9.11974	9.28713	10.9417	8.5869	10.8525	10.3333	9.12098	7.82273	10.0743	10.4889
UNKL	3.97877	4.01127	3.68748	4.69149	2.9357	3.42409	3.88802	3.40747	4.21452	4.44495	4.07456	4.23073	3.74603	3.35733	3.9423	3.62309
TBXAS1	0.369442	0.375992	0.507177	0.500511	0.406868	0.46335	0.48374	0.826278	1.22288	0.771714	1.28499	1.4427	0.607446	0.295023	1.0782	1.18985
PARP12	16.547	12.531	15.681	22.7439	6.53393	5.66903	5.09885	5.28332	12.1208	5.29602	13.9451	11.5522	17.0959	8.26592	19.4803	23.8576
ALDH18A1	24.1299	24.9465	24.5532	24.703	25.8964	27.3624	24.4234	24.8504	27.6792	25.4623	27.8201	28.3422	25.3732	24.4529	26.9462	26.7703
TARBP1	2.78828	3.15842	2.89367	3.07273	2.99756	2.70873	2.98645	3.00749	3.30312	2.96701	2.75984	3.04445	2.55197	2.6328	2.79708	3.09773
GATB	6.64742	6.42963	6.53828	6.46835	6.13317	6.97327	6.41998	6.88483	6.36726	7.00915	5.64276	5.44511	6.05744	7.76358	5.9748	5.11151
MXD1	1.68277	1.41531	1.28983	1.079	3.16564	3.13001	3.2908	3.20032	2.87648	2.22049	3.35574	3.47528	2.28161	2.03898	2.81503	2.12588
CDK17	9.23247	9.99071	8.48817	10.1657	13.5462	13.1931	13.7059	12.7632	16.2124	14.6308	15.7482	16.3774	17.981	12.8369	19.9596	18.7772
DNAJC25	6.14396	7.34565	6.66844	7.23995	7.10087	7.68644	6.99701	7.51216	7.69312	7.13042	7.72605	7.67067	7.30844	6.53455	8.85993	7.20053
SLC2A3	16.9182	16.4373	16.0297	18.2157	21.8262	20.8433	20.5601	21.6478	22.8994	17.3504	22.071	23.5598	21.0932	15.8515	25.0587	25.2135
PSD	0.183618	0.228744	0.087985	0.071961	0.105302	0.495695	0.050252	0.089968	0.059326	0.120195	0.139758	0.150368	0.021367	0.145303	0.054511	0.189874
CTDP1	4.25973	5.33998	4.35293	5.04957	5.73354	5.79595	5.55339	5.6778	5.63971	6.43722	6.02778	5.54287	5.15773	5.04657	5.9107	6.5512
YBX3	58.1456	57.694	57.8964	59.4309	83.4583	79.8095	84.8625	83.8786	81.2675	78.8748	78.2412	81.9964	83.4022	90.9377	82.7901	79.3083
STYK1	0.488348	0.705414	0.833322	0.989366	0.917886	0.829745	0.881795	0.529066	1.13782	0.931567	1.08804	1.34569	1.41249	1.31772	1.38489	1.1459
WNK1	13.6945	15.4314	13.5812	15.598	13.5615	15.1654	13.1955	13.3728	14.9602	15.5288	14.5639	15.1548	15.7297	13.3824	14.8838	15.5051
CCAR1	13.7917	19.5957	14.8595	13.9413	18.448	17.6706	17.2193	16.9379	18.7721	18.9499	19.7167	22.6009	18.4603	22.0818	21.3615	19.5303
OGFR	21.7288	19.5836	25.4604	29.4026	18.5233	18.8997	17.0923	18.1577	23.6861	21.3464	23.9782	20.386	26.3971	20.3317	27.8082	29.4912
GNA15	0	0.033739	0.017238	0.038308	0	0.064805	0.104333	0	0.076802	0	0	0	0.079572	0	0	0
CREB3L3	0	0.019725	0	0	0.029535	0	0	0	0	0	0	0	0	0	0	0
PIGV	4.69732	4.98844	5.57292	5.0645	3.82833	4.10393	4.73832	3.53984	3.71147	3.66667	4.02496	3.31793	5.06209	4.72956	3.67614	3.41027
PTPRU	0.071078	0.064144	0.137435	0.246428	0.379321	0.231014	0.260715	0.250712	0.293277	0.296569	0.307697	0.261334	0.311795	0.252225	0.276363	0.296577
SNRNP40	13.4524	14.0577	15.125	15.1909	15.9632	14.0875	16.1408	17.4687	15.4802	14.6673	17.6014	17.2659	17.3241	19.7144	17.9648	15.5462
RIMBP2	0	0	0	0	0.005836	0	0	0	0	0	0	0	0	0	0	0.006452
COL11A1	0.293006	0.434093	0.46636	0.37222	0.155593	0.188833	0.129952	0.090689	0.144624	0.111513	0.183755	0.209508	0.162765	0.075313	0.214893	0.146827
QSER1	5.89347	6.45099	5.42011	6.08167	6.27286	7.09589	6.93076	6.71036	8.15645	7.18848	6.7901	7.22615	7.10028	6.36916	8.27522	6.78552
MPC1	15.7082	12.4908	11.7587	11.9272	16.2117	14.6591	17.6715	13.4756	15.034	13.4754	15.9681	18.2934	13.362	14.8059	15.8664	17.9104
ACAA1	25.4888	19.3698	23.9739	23.8941	17.4164	16.2777	15.6042	15.9869	17.3499	15.7298	18.2373	15.1743	17.3852	17.9238	18.1357	18.6877
BCAT1	7.13652	7.54429	7.26666	6.14941	23.4376	24.0318	23.7842	23.369	21.6765	21.8181	19.6548	20.4989	17.3241	18.7249	17.2874	16.8405
HDAC7	19.9048	21.7934	20.1346	21.0953	21.9082	22.9956	21.364	21.3522	21.3373	27.2469	20.9248	20.9991	21.7232	22.2895	22.354	22.7639
LZTS1	0.014275	0.012017	0.018456	0.006987	0	0.056826	0.011687	0.036635	0	0.035653	0	0.007183	0	0.013985	0	0
PRDM6	0.03781	0.01285	0.026907	0.016693	0.052616	0.024391	0.041752	0.044656	0.02628	0.027593	0.103646	0.075371	0.06681	0.011677	0.011026	0.058458
WNT8A	0.021847	0	0	0	0	0	0.054658	0	0.01479	0	0	0	0	0	0	0
SPAG4	1.04289	0.8647	1.35651	1.09411	0.860294	1.14695	1.05227	0.854412	1.24266	0.785685	0.820364	0.690995	0.765841	0.907555	1.19365	0.83078
NCKAP1	23.223	24.044	21.4787	22.3501	25.5579	24.689	25.9956	51.7766	59.721	26.0077	42.1646	39.9349	41.4168	39.1655	52.255	24.0978
MRPS35	25.3763	25.1549	24.4594	26.053	30.4847	29.4779	29.6578	32.842	31.0605	29.4371	29.4757	30.6999	28.5068	32.3546	30.2245	28.9663
GUCY1B1	0.051017	0.136305	0.192143	0.082444	0.123887	0.039453	0.110498	0.066506	0.022857	0.091179	0.091294	0.07216	0.186163	0.067833	0.159826	0.154506
SFSWAP	8.96635	8.05045	8.61674	8.39198	8.70641	8.77129	8.71819	8.47275	9.22626	8.70333	8.53987	7.82388	9.34959	9.45742	8.93587	8.34692
TNK2	6.03885	4.96639	6.52006	6.71869	4.2679	5.44813	5.1091	5.147	5.28973	4.43514	5.10634	5.07672	5.02211	4.55739	6.1109	5.99435
MON2	5.49475	5.75781	4.69583	5.75379	5.11988	5.94465	4.83162	5.42785	5.48168	5.94206	5.27285	6.03574	6.00893	4.6882	5.58875	5.27362
CDH3	0.205098	0.17835	0.178887	0.282758	0.025666	0.033678	0.050489	0.009935	0.037979	0.009075	0	0.027908	0.04811	0.014493	0.010365	0.018026
ARSF	0	0	0	0	0	0	0	0	0	0	0	0	0	0	0	0
GPBP1	19.6348	18.3666	19.4555	20.3035	17.5123	16.9313	18.6039	18.7051	18.1227	15.8338	17.8145	17.6776	16.8483	19.3875	18.8109	18.064
DGAT2	0.273395	0.188811	0.198598	0.203653	0.178275	0.264694	0.069524	0.085736	0.192749	0.103265	0.323797	0.25826	0.192874	0.110746	0.434326	0.433344
ZNF112	2.25049	1.89301	1.79463	1.70111	1.74392	1.26019	1.44581	1.3947	1.69951	1.60856	1.62542	1.98162	1.71762	1.33477	1.94555	2.15048
CS	57.2986	61.1512	56.315	61.9912	60.3194	58.8076	60.7805	59.688	58.1168	62.579	55.833	57.8718	62.4483	69.0658	59.8952	56.1817
LTK	0.209151	0.299177	0.104597	0.298126	0.671699	0.651309	0.612811	0.502409	0.373629	0.553082	0.620702	0.489369	0.510267	0.625085	0.726398	0.286828
MRPS24	93.2244	79.0147	85.5187	88.7845	54.7405	43.4221	58.1464	54.1658	53.9048	47.0939	61.2611	54.6977	53.299	61.9346	59.1964	55.7684
WAPL	10.9841	12.0203	9.57181	10.6622	10.9399	11.2428	10.7349	11.043	11.6379	11.003	10.9218	11.2512	11.8918	11.8149	10.9811	10.6388
VMP1	42.3742	35.7945	44.3246	40.4591	48.2878	47.8789	50.0693	52.3059	54.5083	47.8166	53.9147	54.7126	49.4354	55.4986	48.0641	51.0215
APPBP2	11.5196	11.7249	10.1937	11.8403	11.5572	10.9447	10.8119	10.9949	13.128	11.9344	12.6836	12.671	11.4045	9.63016	12.5117	11.9184
POLD1	4.64325	5.47148	4.37118	4.43997	8.16995	7.97535	7.81408	7.69388	7.44441	9.49696	6.48497	6.7452	9.79031	10.5732	9.56898	8.34055
SEZ6	0.018927	0.007395	0	0.007966	0	0	0.019154	0.029502	0	0	0	0.009418	0	0	0.011426	0
EIF4B	75.0556	74.0447	77.8762	77.386	70.4001	71.7366	69.3281	66.7761	67.4448	73.7862	70.7322	68.6643	65.1783	67.4805	65.2614	64.8043
SLC6A16	0.389082	0.361354	0.788295	0.488818	0.304592	0.850296	0.485653	0.556697	0.56423	0.251101	0.5117	0.927878	0.615308	0.295892	0.51352	0.969334
BICRA	2.16407	2.14813	2.35748	2.43848	1.94066	1.74325	1.63269	1.57142	1.70042	1.81574	2.03311	1.9465	1.69047	1.67413	1.85312	1.83395
SPHK2	4.24591	3.75144	5.00927	4.81622	3.60585	3.75362	4.05615	4.05358	4.25961	3.98158	4.15914	4.08109	4.42851	4.04739	4.35986	4.95045
RPL18	284.047	259.304	325.801	269.497	273.893	219.792	299.421	262.097	251.133	258.64	297.343	236.952	253.204	307.595	242.941	259.269
CA11	3.44263	3.00431	3.49126	3.03671	0.183236	0.327436	0.3885	0.734327	0.893411	0.533118	0.848286	0.817762	0.670213	0.504679	0.770401	0.667398
ISOC2	29.6619	23.2494	27.9482	26.054	33.4672	29.5185	29.754	31.1255	33.1229	32.1844	31.3709	28.4092	27.6473	30.5255	32.7371	32.386
U2AF2	50.3397	46.0251	47.9195	47.8545	47.5118	50.0224	48.9502	48.6909	45.0937	55.2327	43.041	40.8087	49.371	59.1535	48.9231	46.7262
EPN1	22.5129	23.3357	22.6476	22.9167	26.2254	23.9981	23.1755	19.6239	22.4703	29.3472	22.4655	22.7827	18.5156	25.1126	21.478	24.2049
MED29	13.0799	12.3013	14.683	14.0386	12.5996	12.6421	10.5923	12.4491	11.101	12.6191	11.9326	11.2192	12.0283	12.0773	12.9185	11.4646
PDCD6-AHRR	14.4872	13.4321	12.828	15.1844	7.59561	9.00479	7.32603	7.79291	9.7647	9.2632	10.3864	10.5273	8.58528	6.41508	9.93259	10.6167
GSC2	0	0	0	0	0	0	0	0	0	0.04181	0	0	0	0	0	0
ZNF275	3.15931	3.62655	3.33121	3.16036	5.2065	5.04106	4.58801	5.24347	4.88375	5.07278	5.01017	5.21833	4.34075	4.50338	4.59668	4.76821
MTMR1	10.2378	10.5486	9.90342	10.373	11.4551	11.5278	11.0027	11.9467	14.0038	12.9163	12.5902	14.0706	13.4651	12.618	16.2594	15.0247
GPC1	103.939	116.494	98.5979	114.7	73.8817	73.7244	72.0845	70.503	71.5802	81.211	68.7046	74.6893	74.8343	71.8669	77.9743	79.4177
ADCK1	3.13857	3.04262	3.47967	2.68621	2.26164	2.45169	2.28544	1.59109	3.19588	3.00239	2.71331	2.63994	2.21796	2.23413	2.61365	2.63186
HAGH	15.0643	10.432	14.1044	12.3162	11.8127	13.4993	12.4123	13.1888	9.8742	12.4773	13.2521	11.1017	11.0957	14.1544	10.2111	10.9087
RNF4	22.2271	24.3538	22.5756	24.4226	20.446	32.7359	29.7593	28.2709	33.2731	31.0675	22.4152	33.1733	33.9822	29.5507	32.2415	31.1991
CASP8	5.98917	6.41588	4.73119	6.09754	6.02512	5.05885	5.12468	4.02145	5.85288	6.35498	5.63401	5.76466	6.05892	5.07493	5.75763	6.2957
LIMCH1	16.2481	11.9096	17.3831	17.3292	7.04309	6.78248	6.51669	5.4959	7.43156	5.89615	7.90879	7.52714	7.77029	7.01427	7.27913	6.9655
INTS13	16.0019	15.571	16.3298	15.0144	12.7554	12.0345	12.2285	13.345	13.5258	13.0048	13.7525	13.1041	12.3955	15.0446	12.4796	12.1086
TM7SF3	32.7639	27.7179	31.2572	32.755	24.7431	22.6683	24.0428	25.5149	24.4238	27.3141	21.8829	22.6871	24.3121	26.2664	24.1823	24.423
DLX3	0	0.046891	0	0	0.033115	0	0	0.213697	0	0	0.040446	0	0	0.030607	0	0
SPA17	2.79609	3.60312	2.93658	3.56342	2.33848	1.90179	1.44544	2.71601	1.54665	2.78581	1.68972	2.28589	2.40535	3.56597	1.54633	1.88676
TSPAN32	0.127371	0	0.18878	0.062617	0.035639	0.055731	0.085594	0.081288	0.084457	0.114691	0	0.060279	0.015361	0.048859	0.039666	0.058899
CCN5	0.924073	0.951088	0.932861	1.38437	0.189907	0.138503	0.073905	0.313895	0.319237	0.111508	0.383244	0.072903	0.162485	0.230223	0.168377	0.213213
DMRT3	0	0	0	0	0	0	0	0	0	0	0	0	0	0	0	0
ST3GAL6	1.16812	1.10369	1.71519	1.03814	1.20045	1.98591	1.58753	1.51716	1.62683	1.3261	2.90711	3.02487	1.68576	2.19247	2.2186	2.004
ATP2C2	0.263293	0.185897	0.187485	0.187557	0.205301	0.240449	0.273137	0.275353	0.310166	0.320114	0.264313	0.366682	0.337303	0.286772	0.396548	0.348476
NGFR	0	0.019353	0	0.011668	0.164625	0.03352	0.089943	0.062716	0.011918	0.04484	0.015348	0.033109	0	0.034159	0	0
CDON	0.07391	0.061677	0.092246	0.080899	0.050647	0.03895	0.144143	0.081946	0.102445	0.033441	0.037641	0.086411	0.059466	0.071407	0.098483	0.022117
TAF2	12.4016	11.2118	10.8135	11.5334	10.1818	9.97435	9.75589	10.4523	10.9646	9.47859	10.4336	10.4175	10.822	9.77297	11.229	11.5891
HIPK2	4.081	4.6844	3.91939	4.89823	5.16085	5.52184	5.39738	5.90643	6.66868	5.40436	6.28814	7.40242	5.99753	4.27606	6.21259	6.36428
TNPO3	14.6751	16.0586	13.792	14.319	13.45	15.0647	14.0591	14.8556	15.2982	15.7586	14.8631	15.4981	15.4473	16.4955	16.1662	15.9362
BORCS8	1.03858	1.4895	1.71919	2.31673	1.80534	1.79318	0.474763	2.46351	2.04265	1.84417	2.59935	1.98906	1.53194	1.75091	2.05133	1.31505
RFXANK	23.2754	19.2225	24.5137	20.0071	27.0889	23.4318	26.5026	24.1865	25.1806	25.8421	27.8893	24.0195	22.5992	25.2002	24.6084	23.9069
TMEM161A	11.8531	10.1518	11.6988	11.8308	11.2859	10.7928	11.5342	10.6696	10.3947	10.7853	9.91414	9.17712	8.91296	8.96483	9.88847	9.97959
LPAR2	1.46501	1.59957	2.32947	1.50531	1.60838	1.35662	0.919194	1.08261	1.4194	1.26848	1.07524	1.65973	1.02043	0.697172	1.3466	1.79154
CTSA	112.727	80.3853	106.263	115.374	85.1772	89.8214	93.3251	81.4504	88.6938	84.3437	89.9741	87.3798	79.0527	79.2953	84.0294	84.4435
SUGP2	14.869	16.189	16.2363	16.9379	13.0519	13.4919	12.4733	12.2577	14.8951	13.988	14.0081	14.6929	16.0497	15.4474	18.3355	18.0504
SLC12A2	3.55796	3.51442	3.10066	3.75361	4.81688	4.79563	5.02559	4.56227	5.24221	5.10131	4.33876	5.04212	4.09952	4.9168	4.36723	3.72808
SNX24	6.45449	7.45277	7.47601	6.70357	12.7607	10.3462	11.8099	10.9492	11.0929	8.74315	8.88861	10.2167	9.97959	12.2774	11.1777	10.9779
EYA2	0.012963	0.02032	0	0	0	0	0	0	0	0.016809	0	0	0	0.029484	0	0
CNN2	224.19	206.706	250.928	232.276	166.269	161.033	161.526	153.957	136.246	170.767	129.013	119.153	139.098	194.454	121.57	112.206
ABCA7	0.653737	0.713839	0.547463	0.781617	0.179543	0.208937	0.09364	0.163642	0.264587	0.338783	0.280934	0.300564	0.247001	0.233471	0.229605	0.459921
SNCAIP	1.3984	1.61002	1.85812	1.46198	6.32812	6.08727	5.90147	6.61627	6.59517	6.0867	5.80398	6.48241	6.14845	7.08371	7.14214	4.36757
DDX20	11.5334	12.8293	10.0433	10.0891	8.25484	8.13944	8.3491	8.70547	8.81218	9.17031	7.97	8.31515	8.54389	10.3378	9.22053	7.53419
BTBD1	41.1223	40.4258	36.1971	40.7452	40.3669	37.3221	38.6024	39.1807	41.6612	38.9995	40.1771	43.6928	39.8349	38.0978	40.7524	41.5056
FAR2	8.17088	7.4154	8.67262	6.22983	12.8922	12.4686	12.1121	13.7262	10.5348	9.51729	10.6576	10.7662	7.98038	9.16284	8.40388	7.56578
BCAS1	0	0	0	0	0.02155	0	0	0	0.006174	0	0.026976	0	0.012623	0.020139	0	0
POU1F1	0	0	0	0	0	0	0	0	0	0	0	0	0.030431	0	0	0
CHI3L2	0	0.038197	0	0	0.048912	0	0	0	0.067781	0	0	0.056108	0.122737	0	0.081267	0.062179
SBNO2	15.5281	17.1611	15.8608	18.5876	10.3198	11.6601	11.8466	10.1503	10.8561	11.6725	10.9973	11.2007	12.4236	10.3872	12.3818	12.9702
PMS1	5.51399	5.88662	4.94923	4.73527	6.08829	5.69212	5.18388	5.36153	6.10899	5.40343	6.09839	5.89106	5.11136	5.32611	6.14431	5.46399
HMG20B	44.4733	39.394	47.0796	42.9804	34.8327	31.3177	35.7317	33.4791	32.8718	42.1009	34.1471	31.7669	35.9393	38.7609	29.2441	34.6534
CALCRL	0.297444	0.528584	0.380606	0.513651	0.37321	0.3322	0.234358	0.45572	0.379378	0.50789	0.456921	0.465966	0.249191	0.251571	0.307459	0.59368
TAF11	14.3734	13.4246	15.8377	13.7516	14.7119	13.5131	13.8803	14.7718	15.8451	13.3108	16.3093	15.4352	15.4957	13.9889	14.9484	15.8096
ANKS1A	4.43568	5.08945	4.67759	5.2487	2.92624	3.12261	2.96511	2.8593	3.59558	3.44312	3.51237	3.43552	3.71345	3.12917	4.22956	4.23941
AP3D1	32.5669	33.7921	32.3239	33.112	33.2189	34.1649	30.5354	32.8286	34.595	34.3222	33.8544	34.8775	33.7402	32.8478	35.063	36.2173
ZNF76	5.52269	5.90841	5.79025	6.05938	5.68127	5.91468	4.19818	4.47487	5.30671	5.14454	5.00598	5.51565	5.27636	5.35555	5.61887	4.5844
SLC9A3R2	80.3517	77.5253	85.6461	81.6425	99.6741	91.0277	96.7412	93.9249	92.8176	95.121	95.7689	91.8248	93.2785	103.577	93.2989	98.9314
NTHL1	8.11691	7.74221	6.57393	8.46555	4.76381	5.53425	4.13528	4.76938	4.21451	5.31639	5.1429	4.57689	5.05154	6.46903	5.45507	5.94664
UHRF1BP1	2.95047	3.4007	2.85822	4.10726	2.57501	2.63132	2.74381	2.88996	3.47913	2.51225	3.72383	3.46103	3.55345	2.21175	3.8744	4.40799
GNAI3	5.9546	6.27365	5.64906	5.98376	6.5649	6.43784	6.73391	6.68877	6.63392	6.46761	6.34744	6.39523	6.60389	7.03569	6.49451	6.00002
IPO5	51.6923	56.9346	38.4337	50.5556	45.7003	59.6996	44.1301	63.1575	49.2131	55.7947	65.0997	62.0879	72.8052	62.9149	68.8898	63.5405
OAT	75.461	73.4331	68.8691	75.1219	82.0952	79.1889	81.5706	83.7169	81.505	70.9413	84.3442	88.3809	77.4236	75.41	77.0479	75.6954
WDR3	2.7743	2.96239	2.80518	3.02765	3.54715	3.32861	3.30841	3.29455	3.21384	3.07937	3.27458	3.2945	3.68847	3.79954	4.04037	3.50285
PKN2	12.1605	13.0858	9.9337	11.755	10.4287	10.5707	10.8324	10.7352	11.6231	12.2084	10.6447	11.3573	12.0369	10.8235	12.1596	11.3937
WDR18	16.8007	14.0139	16.9211	16.8865	19.1723	20.2461	21.3591	20.2642	19.2363	19.9375	19.0339	17.8831	20.4914	21.029	20.4053	18.9892
TRAM2	64.4899	75.3221	64.2686	64.6158	75.0473	77.3446	70.1232	70.848	72.0151	83.463	69.3424	74.4949	86.6619	78.9526	88.0599	84.777
NTN1	0.038328	0.030124	0.092632	0.11821	0.100794	0.063194	0.053536	0.063704	0.136935	0.048791	0.101811	0.087086	0.064981	0.077672	0.083745	0.108047
GLP2R	0.1012	0.006031	0.105197	0.09888	0	0.058979	0	0.032998	0.023991	0.01973	0	0.00921	0	0.017454	0.041821	0.037159
MCM10	2.17037	2.56848	1.6757	1.63291	3.50027	3.51207	4.10293	3.88266	4.26228	4.7237	3.77342	4.30096	5.32922	5.90951	4.96251	3.89718
DGKA	18.367	18.105	20.9264	18.0829	34.5856	32.9409	31.9592	33.0287	29.9956	28.3412	32.96	33.4138	29.9463	34.5917	35.0883	30.456
ERBB3	0.375256	0.208088	0.594694	0.689736	0.027995	0.296265	0.087356	0.24075	0.204362	0.095001	0.175833	0.199928	0.243242	0.08504	0.117595	0.189196
ROPN1	0.028987	0.082957	0.034465	0.1951	0	0	0	0	0.288362	0.102374	0	0.020248	0.061583	0	0	0.044246
ANKRD44	0.797875	0.819562	0.494237	0.53895	1.65902	1.61011	1.65187	1.69349	1.51302	1.32241	1.5261	1.74919	1.56332	1.3778	1.1272	1.38756
KARS1	45.851	49.9386	48.6297	49.6006	50.928	48.9475	49.8737	52.0262	53.1475	56.458	48.0638	52.1912	56.1472	56.2895	54.3847	48.1327
ADAT1	19.0794	17.1717	17.527	16.6212	17.4259	16.1628	17.6934	15.4664	15.7047	17.3473	17.177	18.014	18.0525	19.4248	19.0643	17.3614
PDIA5	31.0966	27.9444	29.5592	38.2631	23.1876	21.107	23.7344	23.4345	25.941	21.0255	28.7264	27.5524	24.6381	20.1319	25.8699	26.9627
TBC1D22B	3.5379	4.35233	3.89508	3.96485	4.37056	4.23231	3.97207	4.60979	3.9773	4.80553	4.21596	4.28524	4.70868	3.79692	4.56421	4.48654
NDUFB4	74.9054	65.0995	65.5179	69.2585	75.4401	75.0046	92.1349	86.7536	69.8476	84.2749	78.2533	74.4023	66.8428	80.8577	68.2521	72.6868
SPEN	3.54761	4.10665	3.47927	3.7622	3.53253	3.65641	3.446	3.57389	3.86718	3.94251	3.79236	4.07787	4.07879	3.85868	4.40779	4.6442
MYLK	154.254	158.959	154.63	138.715	53.711	57.1506	50.7122	52.9273	44.492	45.2417	50.2113	41.4485	49.1568	48.6571	44.3864	47.1841
ZC3H15	32.6208	31.6984	30.507	31.7087	31.7336	30.8781	33.646	33.4542	32.0981	31.4354	32.2221	32.4076	34.1325	33.6609	33.1579	32.6631
MAP2K4	13.0858	11.7966	11.2373	12.0878	10.2144	10.367	10.7909	10.3149	11.9505	10.0704	12.1721	11.2286	10.3902	10.5974	9.80155	11.0356
PACC1	3.13801	2.93574	3.20731	3.67046	4.80121	4.06306	5.12378	5.41287	5.28945	3.55762	5.30457	5.92288	4.98454	4.11009	4.81603	5.26086
SNAP91	0.016065	0.012846	0	0	0.028684	0	0	0.046863	0	0.033966	0	0	0	0.030837	0	0
SLK	9.83016	10.9184	8.8814	9.64871	12.6999	13.0962	11.9813	12.6815	13.5952	13.2527	13.3095	13.8675	15.0361	14.1957	14.3885	14.324
CYB5R4	1.98416	2.48614	1.76659	1.79845	2.65326	2.48357	2.52956	2.96645	2.44944	2.50852	2.27321	2.4025	2.19475	2.50718	2.18367	2.21238
COL17A1	0.302806	0.202799	0.174253	0.143529	0.186606	0.229683	0.150662	0.188868	0.33466	0.402119	0.377079	0.41069	0.483331	0.282777	0.493253	0.589821
GSTO2	1.20606	0.679601	1.03818	0.92128	1.61872	1.8939	1.65937	2.00364	2.24211	1.76327	2.41241	2.14531	1.75338	1.90021	1.9021	2.28315
SEC61A2	5.83192	4.93816	6.17511	6.63504	4.14314	4.56103	4.71739	3.73893	4.89367	4.48986	4.28857	4.81215	5.21456	5.13147	5.47448	5.02304
PRKCQ	0	0	0	0	0	0.00918	0	0	0	0	0	0	0.027064	0.012085	0	0
TLE2	0	0.063944	0.046981	0.111796	0.102266	0.056355	0.112192	0.115682	0.154682	0.072958	0.108008	0.137033	0.050321	0.02896	0.048979	0.14478
ASB1	4.1371	4.98065	4.89281	4.24203	8.34931	9.14978	8.02881	8.5056	7.78953	8.40239	8.4068	7.93911	7.95303	7.34821	8.64041	8.96827
FAM107B	18.1665	16.6967	16.4056	17.0064	24.8825	24.4176	23.3975	26.1035	27.3206	23.1184	27.3838	29.4534	30.7167	22.3704	34.0863	36.967
ME1	38.5551	37.1935	34.1894	40.9592	38.1548	36.7804	35.8182	37.9783	46.6143	34.0923	45.6518	45.9608	33.938	29.4671	38.8258	40.6807
TBC1D1	20.0607	17.832	18.6963	16.8188	23.1636	24.374	25.846	21.7228	23.0683	24.1217	20.6281	21.6698	23.999	26.6689	22.6014	23.5512
CDK13	5.40314	6.3558	5.39734	5.01914	6.19549	6.84776	6.94187	6.1766	7.24809	6.6755	6.07221	6.59896	6.53753	6.58956	5.82014	6.99455
MTHFD2	12.2893	12.2764	11.2408	11.7562	57.5105	51.6113	56.2827	49.8112	46.5029	36.7625	46.7845	46.1184	37.8499	33.9637	41.6142	43.1211
SLC9A7	3.23512	3.20429	3.41411	3.2098	3.82455	3.66948	3.39082	3.41911	4.00449	4.00013	4.01939	4.04454	4.82743	3.58597	4.93539	4.76738
FOXJ2	4.94161	6.14704	5.29893	5.57001	7.52581	6.98275	6.96327	6.44155	7.38427	7.75314	6.57589	6.79816	7.31638	7.20933	7.18521	6.96548
PDE4A	5.32003	4.93123	5.50241	5.55311	4.58949	5.36529	5.25975	4.85678	4.9312	5.81599	4.99739	4.29423	4.65162	5.39762	4.67874	4.39822
PPP2R5A	11.529	10.7098	10.6031	11.137	13.4037	11.7191	12.3648	13.2438	13.0248	10.7024	11.496	12.6918	12.2049	12.411	12.6373	12.0347
CTNNA2	0	0.007294	0.010178	0	0	0	0.020063	0.027661	0.033461	0.069634	0	0.007778	0	0.009159	0	0
ELAVL1	18.8015	18.6958	17.8277	19.2073	20.2969	23.3245	21.5122	20.3542	21.6117	22.9679	20.5049	19.6922	21.209	24.5175	20.887	19.6301
TIE1	0	0.022755	0	0	0.147763	0.037344	0.164374	0.157679	0.13484	0.116597	0.111557	0.073907	0.07692	0.16445	0.059221	0
DIP2B	4.70855	5.70597	3.99236	4.61606	4.5133	5.01993	4.56665	4.56605	4.98003	4.75211	4.6488	4.97613	4.33368	4.45836	4.37131	4.15676
SMARCD1	14.0477	14.3494	14.1592	14.5752	14.2593	15.8722	13.8223	13.9931	14.6146	16.6463	14.1389	13.184	14.4449	16.2107	15.1363	15.8844
KDM4A	7.94239	8.66358	8.94599	9.41026	9.61218	8.7345	9.44938	8.95198	10.2308	9.48501	10.4159	9.98742	9.31346	8.43991	9.35659	11.1926
NFYC	12.4611	10.5539	13.1169	12.078	15.2599	15.182	15.5106	14.7035	13.487	15.9811	14.8701	13.6535	14.7067	17.2229	13.1366	14.4716
ZMYND12	0.09262	0.120997	0.077998	0.046629	0	0.015664	0.04204	0.025356	0	0	0.075036	0	0	0	0.219256	0.030658
SLC9A3	1.92516	1.61598	2.04246	1.99391	1.22699	1.22151	1.41343	1.19802	1.14373	1.17271	1.37393	1.72829	1.54283	1.16681	1.84712	1.57404
NGEF	0	0	0.016655	0	0.052974	0.010541	0	0.085269	0	0	0	0.030474	0.014304	0.03147	0	0
ASPM	5.29193	7.01342	4.3792	5.41705	6.64305	7.19041	6.4501	6.39883	5.50891	9.43572	3.79994	4.90646	6.63602	10.8181	5.22153	4.32977
CD84	0	0	0	0	0	0	0	0	0	0	0	0	0	0	0	0
ELOVL1	72.6693	69.1923	77.4082	75.0542	78.6384	69.3889	77.3749	77.5306	66.5104	75.0379	72.3068	65.202	74.4122	81.2239	71.8298	76.7525
SPI1	0.029029	0	0	0	0.02968	0.078581	0.217773	0	0	0	0.037505	0	0	0	0.036413	0
POLR1H	5.62931	4.99339	5.87311	4.69323	6.00629	5.75911	6.83043	5.74077	5.29209	5.70459	7.10738	6.44172	4.94	5.51136	5.19274	5.28794
MPPED2	0	0	0	0	0	0	0	0.022782	0	0	0	0	0	0	0	0
CLDN18	0.049945	0.122461	0.034278	0.091933	0.061975	0.048101	0.046822	0.057978	0.056035	0.121333	0.097317	0.228095	0.120322	0.142697	0.093177	0.049943
ZBTB11	5.53499	5.65785	5.0033	5.45862	6.10702	5.78536	5.89561	5.39567	6.05254	6.61457	5.4639	6.53115	6.06404	5.60338	5.75263	6.37572
ATXN3	2.78703	3.78053	3.36306	2.47642	3.45316	3.11586	3.14634	4.3541	4.05668	3.21773	2.80005	3.41988	3.23486	3.44101	5.03855	2.74819
GOLGA5	17.9658	20.6723	17.5226	19.4461	22.7291	23.3918	24.6934	22.7964	24.3002	21.6652	25.1091	25.3824	21.2047	19.8437	24.1821	23.423
FGFR2	0	0.008378	0	0	0	0	0	0	0	0	0	0	0	0.04589	0	0.00812
LRRC40	10.0298	11.3946	8.75131	10.9416	9.62399	11.266	10.5739	10.4038	11.7043	11.2822	10.5148	12.4992	9.96045	10.6766	11.1332	11.1581
ISOC1	6.29778	5.80844	5.53061	6.32853	5.99932	4.87743	6.78317	5.24359	6.47843	5.43275	6.85022	6.66324	6.70509	7.72179	6.2155	6.4291
EML1	11.8424	14.8222	9.8821	12.2279	12.8434	14.5716	13.7324	14.1283	13.7634	14.9124	12.1213	12.7825	13.618	14.3506	12.0153	12.0684
TRMT11	6.53372	6.77676	5.99079	7.30595	6.90462	3.21578	5.79715	5.56481	7.38978	5.83168	6.65786	6.52021	7.20325	6.92769	6.92979	6.26985
THUMPD1	8.72246	8.31301	7.79986	9.21075	8.42399	8.40858	7.78029	7.66186	9.73498	8.38951	8.4936	9.602	9.03815	8.46203	8.7406	9.1607
MSANTD3	38.8069	33.852	35.4307	35.6873	59.4709	59.5062	62.6462	63.9547	60.6426	60.406	62.2437	64.9167	62.4539	65.9534	60.2766	56.2983
KIF26A	0.006066	0	0.023926	0.005938	0	0.005542	0.006564	0	0	0.007045	0.007654	0.006272	0.006849	0.005933	0	0
ATG2B	3.44246	3.32344	2.98296	3.3847	3.20492	3.43582	3.21999	3.22258	3.61816	3.04826	3.58087	3.4581	3.11341	2.85832	3.30812	3.26129
ARFGEF1	9.91596	11.3083	9.63842	10.4061	10.1639	10.71	9.53897	10.5054	11.5917	10.4877	10.8164	10.8856	10.9141	9.74523	11.2495	10.4007
ACSM2B	0	0	0	0	0	0	0	0	0	0	0	0	0	0	0	0
ZFAT	1.39396	1.2906	1.27907	1.45865	1.14198	1.32773	1.16169	0.846028	1.36955	1.62301	1.45442	1.48911	1.26792	1.34304	1.23728	1.89926
MTFR1	12.4637	11.8737	10.0879	11.0286	15.576	15.1124	15.3934	15.465	17.4389	14.8556	15.8942	16.5031	15.5885	14.6379	16.5155	15.4758
STAG3	0.554311	0.365944	0.672023	0.550829	0.392039	0.388988	0.350542	0.409427	0.543897	0.413941	0.530192	0.551211	0.592197	0.439818	0.500868	0.705045
FECH	13.9902	13.8673	13.1903	13.3891	11.8993	10.7297	12.0878	9.64602	11.9238	11.6917	9.66336	12.4891	10.1382	12.043	10.3325	10.5953
MYO9A	2.63283	2.7613	2.31509	2.55613	2.52099	2.7123	2.72127	2.65862	2.51388	2.68352	2.56336	2.30924	2.72476	2.36254	2.5957	2.45538
DDX3Y	0	0	0	0	0	0	0	0	0	0	0	0	0	0	0	0
PFKP	60.8926	66.3467	60.6679	56.3353	88.1934	86.8146	83.5194	87.8354	68.2709	90.9124	60.3347	58.6354	72.9165	95.4122	66.8574	62.9417
IDI1	26.8938	28.6934	25.9003	23.3294	32.8866	32.7485	35.2057	34.7838	39.3425	28.8925	44.3519	43.4058	35.867	25.5842	35.0787	37.0903
SP100	44.0253	45.1694	47.4602	60.0774	29.181	26.4771	26.2575	29.7066	38.6022	30.3244	40.4817	36.0834	46.5574	32.4486	49.8464	54.8614
KLF6	35.6545	41.0412	34.1229	36.3426	46.0272	48.5834	45.2737	47.6396	42.0256	45.5012	40.6072	42.4762	50.3868	47.5528	52.3748	48.6129
PLPP1	34.2031	31.7947	30.9394	38.6366	18.0477	16.9471	18.7447	19.8006	16.2229	18.8029	17.4117	14.2973	16.0617	19.7789	13.9577	13.5113
NEO1	16.9503	19.6861	15.0163	17.0294	18.9598	19.2396	16.4202	18.9236	18.62	22.9383	16.9247	17.214	18.7238	14.5646	16.0019	16.8482
TRAM1	224.59	211.527	201.532	228.628	149.65	146.199	148.55	150.481	165.067	127.849	166.185	167.04	133.626	116.614	146.367	149.474
PHKA1	5.94699	5.13608	5.48456	4.98382	4.90694	5.4912	5.17627	5.02233	7.95975	5.26577	8.7954	8.8558	8.62777	5.42981	9.5905	9.58822
TNFRSF1A	71.9367	65.5297	63.389	79.9138	49.4899	49.3827	47.9539	49.4006	48.7439	46.8989	51.679	46.5494	49.4872	44.3881	48.7991	54.2937
CACNB1	2.2205	2.22073	2.59466	2.42907	1.68574	1.98216	1.95639	2.26279	1.65744	1.41845	2.16601	1.62533	1.66168	1.20215	1.87398	1.98943
EVI5	5.72827	6.65988	4.92188	6.05265	5.79087	5.37916	5.78768	4.66123	6.47524	5.5646	6.125	5.98222	5.93997	5.16402	5.93708	5.80969
STOML1	3.52895	3.69651	3.5337	5.13875	4.73431	3.50912	3.0313	3.41506	3.98159	3.50974	2.75729	4.34799	4.12086	4.56033	4.01066	3.99966
PKM	773.101	764.77	774.804	782.627	686.931	649.552	651.455	658.25	675.67	747.301	670.726	646.181	745.273	800.734	758.138	740.602
DHX29	14.4172	15.6702	13.3026	15.1888	18.2282	19.0536	19.1322	16.8885	21.2444	19.6385	20.4199	20.9609	20.7913	19.8456	23.3962	21.4329
DNTTIP2	8.25063	7.89217	6.86532	7.60011	8.30258	7.5355	8.12456	7.57878	8.32345	7.78097	8.51724	7.95343	8.35379	9.29654	8.34934	8.63776
METTL22	7.40194	3.4246	6.28982	6.16772	7.85826	5.36383	6.41979	6.47875	5.32951	4.629	6.98793	4.58476	4.40526	4.93657	6.20526	5.53067
TP53BP1	9.21917	8.91748	8.21716	8.57033	8.21082	9.03344	7.41811	7.28081	9.32945	8.59279	9.54868	9.172	9.59302	6.87491	9.34514	10.1385
TRO	4.32408	3.35187	5.03822	3.69341	2.30809	2.46866	3.19271	2.0558	2.71528	3.1435	3.52898	3.1736	2.51337	1.67574	2.93845	3.70544
RRP15	2.89421	2.86819	2.54481	2.92451	2.89874	2.74444	3.11321	2.37275	2.76538	2.95634	2.9497	3.01754	3.08871	3.23431	2.82081	2.74255
RHOA	333.243	325.296	315.848	321.566	348.039	334.351	356.615	335.238	320.22	346.474	304.075	308.57	329.065	375.018	323.571	302.942
DHX8	10.2674	11.2644	9.57421	10.7194	11.2156	11.6818	11.1195	9.91166	9.62904	11.6378	10.2958	10.9093	10.1755	11.2595	9.79599	10.3416
PRKCZ	0.817519	0.68788	1.03099	1.51343	0.967977	1.43305	1.10865	1.02645	0.780891	1.25601	0.929598	0.900924	1.09424	0.679517	0.935627	1.38926
ZFY	0	0	0	0	0	0	0	0	0	0	0	0	0	0	0	0
IARS2	36.5323	39.3479	34.8011	38.044	34.4024	35.3378	33.6841	35.1207	32.5066	36.2327	30.9175	31.8901	34.3475	37.3511	32.0151	32.1684
NAV3	5.81596	7.26786	6.65605	5.64446	11.2516	11.6672	10.6309	14.5656	9.81801	9.82697	10.4731	9.96046	12.362	11.3585	13.1015	15.7498
IDH3G	25.8476	23.9634	25.4229	25.1937	25.0388	25.4714	26.3764	27.1347	25.436	27.209	24.6507	24.1508	23.73	28.8485	23.1723	22.2301
ROGDI	10.7514	10.6816	11.781	9.33487	8.45017	8.46422	6.04664	7.49764	6.91583	8.08707	7.03539	6.5808	6.17461	8.26398	6.59417	4.99606
PDZD4	0.438975	0.48694	0.291377	0.200838	0.45459	0.41203	0.246072	0.144236	0.30341	0.40653	0.286103	0.387975	0.399941	0.40596	0.253289	0.281185
ATP2B3	0	0.026367	0	0.005914	0.004531	0	0.006493	0	0	0	0	0	0	0.031018	0	0
ROCK1	12.6427	13.891	12.3458	13.0953	14.4768	14.332	13.6519	14.8256	13.644	15.4102	11.8315	13.6193	13.945	15.8819	13.1915	12.5962
CBFB	18.2423	17.8719	16.9256	17.5415	30.3291	29.4862	32.1726	31.6434	27.9829	29.6965	24.4662	27.4161	27.7917	31.9112	26.0481	21.917
HYAL2	24.4385	16.7233	22.8902	24.6972	17.3358	16.6072	16.3058	17.7049	19.5711	15.2988	23.519	19.8675	13.5297	15.9617	19.9038	14.5024
HDAC4	1.31949	1.37014	1.21135	1.48006	1.03091	1.11387	1.00956	0.891991	1.11322	0.876012	1.14704	1.13613	1.01328	0.930483	1.17662	1.14129
RASSF1	30.2288	28.3295	31.5787	30.5416	31.1042	32.0626	31.8862	31.994	31.4969	25.9781	35.4149	35.0378	38.1125	40.2526	39.836	32.8693
FGFR3	0.481657	0.72351	0.632839	0.460189	0.589393	0.622456	0.462715	0.639397	0.479852	0.401471	0.386964	0.424261	0.313276	0.472414	0.404383	0.300844
IFI35	45.7122	34.1164	42.4123	61.5853	8.51052	9.98899	8.30269	7.10394	16.6408	10.4351	21.1856	13.9897	30.9368	12.3014	35.2448	47.4082
HEATR6	5.65622	5.80363	5.2779	5.75696	5.82547	4.22194	5.60087	5.78735	5.49179	6.23716	4.48094	4.9553	5.57749	6.08406	5.28284	5.42172
COASY	16.9536	20.1549	17.5007	19.9936	17.8418	17.4608	18.2102	19.7825	19.0424	19.3093	18.0404	17.8734	16.3281	19.0208	17.4471	19.371
PLEKHH3	3.51677	3.88524	4.05049	4.44614	3.32545	3.36388	2.76098	2.72671	2.84447	3.12963	3.05466	2.71467	2.69734	2.80283	2.42815	2.53956
MEF2A	9.01791	9.4889	7.65034	9.1521	10.8966	11.2774	10.7507	10.7082	9.41592	10.103	8.7472	9.92555	8.70316	8.99809	7.83415	8.49034
OTUD5	22.6947	21.7709	26.5989	24.5799	25.1176	23.4473	25.0512	23.9881	24.0819	24.3073	23.1264	23.7483	23.8719	25.2616	25.2652	23.4783
TFE3	31.8608	30.8833	34.6123	35.3245	31.9785	31.0775	30.5363	31.6338	37.2759	35.991	36.9296	38.745	38.0963	32.2892	40.9055	40.8237
TBC1D25	5.39242	4.38459	5.02858	5.28327	4.75605	4.87649	4.68545	4.37634	5.14578	4.81783	5.53333	4.93155	5.04637	4.55196	5.42772	5.60338
ACSL4	32.5735	37.5201	29.8371	34.1214	42.9811	40.6986	43.0562	41.9436	38.1707	42.4197	38.2081	39.6171	40.128	43.8229	37.9543	33.5939
INPP5A	13.6335	11.4673	13.0832	12.3095	16.7352	17.0829	16.6829	16.8089	15.0945	16.397	14.2921	14.5057	13.9429	15.7127	13.1199	13.1648
GPKOW	11.713	10.4595	11.3977	10.9103	12.0091	10.3867	11.3922	11.5579	10.9036	10.4247	11.5875	10.941	12.2358	12.0835	11.79	12.2006
GRIPAP1	11.5049	10.1546	11.1088	11.6318	8.11332	8.41804	7.63767	8.33459	10.0062	9.72163	10.3346	9.63004	9.93482	9.32662	11.4237	11.4136
FTSJ1	16.7037	18.0735	17.8148	17.3726	30.6185	30.0586	30.8661	29.4186	27.5717	28.0704	29.6211	28.6757	26.9549	30.7402	29.3398	27.0297
PRR11	8.60013	12.395	7.65871	8.55571	14.4821	14.6538	13.401	12.4543	10.8039	18.5409	9.05716	10.0473	14.7478	22.4502	11.6648	10.0023
REEP1	0.029601	0.024168	0.010505	0	0.011207	0.010759	0.129868	0.049207	0.086123	0	0	0.067253	0.011883	0.036353	0.065079	0
ATP11A	5.22227	4.53441	4.50323	4.39651	4.33227	5.00996	4.4667	4.45916	5.04922	4.37648	4.91728	6.50383	4.80412	4.292	4.81012	5.15993
POLR1A	4.27766	4.22105	3.68139	4.29179	3.98241	4.13416	3.65515	3.81296	4.15002	5.08818	3.68736	4.0963	4.67002	4.23717	4.74238	4.4175
LAPTM4A	235.784	196.21	241.107	241.462	235.187	217.537	241.195	233.069	254.602	206.653	271.725	258.811	226.964	209.227	245.639	247.65
TTC7A	6.53368	5.71302	6.22531	6.60982	4.99628	5.42626	4.61148	5.72762	5.14139	5.8107	5.66184	5.5158	5.80274	5.40598	5.61144	5.76535
IP6K2	37.0337	31.6578	38.0069	34.8887	36.309	32.9967	33.8127	37.4481	42.0439	36.5197	42.4341	43.0618	34.5899	32.6221	37.9294	41.658
STON1-GTF2A1L	0	0.072073	0.206142	0.11848	0.077864	0.29619	0.082722	0.11396	0.019265	0.078881	0.072795	0.22138	0.055453	0.028965	0.066272	0.030011
SRBD1	3.55113	4.62299	3.29105	4.02339	3.87485	3.94777	3.59323	3.30625	3.96123	4.31244	3.97264	4.60261	4.31065	3.71564	4.46353	3.65413
KIF2A	13.9421	17.8272	12.9208	12.1779	14.9218	14.328	12.8837	15.7759	14.6696	14.9267	15.5297	17.3451	15.9054	15.4204	15.0517	20.3064
RASGRP2	2.90572	2.20741	2.50019	2.42694	0.830809	0.65618	0.909151	0.654699	0.5073	0.420099	1.12933	1.24161	0.540513	0.418878	1.12312	1.98411
PSME4	17.0254	19.6189	17.0043	15.7952	36.4275	36.3	35.2325	35.028	37.05	35.3659	34.5013	36.8104	33.0293	35.7143	32.3952	30.0045
IFT80	9.74372	10.1039	8.19574	11.1273	6.98604	7.17256	7.85389	6.80001	7.95024	6.63673	6.93083	7.6381	6.52332	6.78934	6.73438	7.63602
SIRT2	19.332	19.243	19.7969	18.0893	21.5402	18.4948	20.2094	20.6478	21.4648	21.7495	21.4331	20.3873	20.8885	22.9803	21.3434	19.3437
ERLEC1	47.8523	47.4637	46.6945	51.511	56.7066	53.1658	54.6439	56.228	59.0738	47.8636	63.2089	63.4255	56.6337	44.309	59.1681	61.0461
PPP2R5B	9.70298	10.333	11.004	9.55542	11.595	13.0146	10.8196	12.5027	12.3405	12.3099	14.1536	13.551	11.898	10.9939	14.3722	13.9621
PYGM	0.074203	0.078136	0	0.033744	0.063574	0	0.020624	0	0.025469	0.044556	0	0.033094	0	0.057056	0	0
PAGE1	0	0	0	0	0	0	0	0	0	0	0	0	0	0	0	0
PITX1	141.545	114.175	158.4	148.181	111.478	106.536	105.798	114.846	159.292	133.433	159.487	163.446	160.929	105.632	188.695	192.706
TRPC7	0	0.029492	0	0	0	0	0	0	0	0	0	0	0	0	0.009293	0
MAST4	1.3009	1.60673	0.942902	1.18888	1.77088	2.25246	1.84297	1.99671	2.12315	1.99552	1.96496	2.20709	2.1282	2.09507	2.19222	2.14716
ADGRF5	0	0	0	0	0	0	0	0	0	0	0	0	0.01583	0	0	0
SDK2	0	0.006713	0	0.003718	0.007149	0	0.007836	0.013766	0.011394	0	0.004907	0	0.007762	0	0	0.012245
ADAM7	0	0	0	0	0	0	0	0	0	0	0	0	0	0	0	0
NUP133	11.6533	12.0295	10.4238	11.015	11.0645	11.1352	11.0272	10.1214	11.1021	9.92716	10.4751	11.7075	11.5699	10.8993	11.4577	10.9061
NUCKS1	48.0302	53.5861	43.6928	47.9895	43.3917	46.0056	44.3775	43.564	46.2338	52.3502	41.829	45.8867	49.5004	54.0481	46.4449	41.9512
VPS35	24.0477	24.2807	24.5104	24.2524	21.8978	22.3838	22.0864	22.3863	24.2453	24.0717	27.9933	25.9319	23.538	22.362	24.8192	24.4601
DNAJA2	31.2668	35.8046	36.0609	32.6587	27.4849	28.0613	29.0548	29.9838	29.3569	27.9598	30.1186	31.5206	27.2066	30.2938	40.016	35.5331
BCL3	10.659	9.37594	9.72861	12.9037	4.14121	3.34848	3.43069	3.07564	5.18172	4.60681	5.6992	4.6695	5.58665	4.12033	6.6599	6.03752
KCNAB2	2.67103	2.12647	2.43179	2.56598	1.07654	2.04504	2.01295	0.958306	1.58956	2.08801	2.01459	1.8053	1.75152	0.833975	1.59616	2.06692
ABCC9	0.842471	1.38346	0.848419	0.875687	1.04752	1.09439	0.949388	1.15208	0.757832	1.0351	0.705633	0.714636	0.988937	1.60896	1.00373	1.06453
GAL	0	0.131713	0	0	0.194467	0	0	0	0.250087	0.310191	0.251307	0.231484	0.279675	0.441997	0.243989	0.419637
CLEC2D	2.43007	2.15726	2.07188	2.16991	3.51224	2.81536	2.38533	2.22177	3.4173	2.07349	3.77569	4.59642	3.57318	2.21888	3.50063	5.73817
FUNDC1	11.6995	9.35278	11.0476	10.4396	8.31799	8.34262	7.61248	8.21196	7.36239	8.03901	8.56235	7.9504	8.07189	9.10482	8.94078	7.60682
MAOB	0	0	0	0	0	0	0	0	0.014866	0	0	0	0.017742	0.013609	0	0
RORA	0.984619	0.407858	0.61052	0.578268	0.208599	0.174304	0.524354	0.179012	0.315475	0.143032	0.241475	0.327189	0.369679	0.310043	0.242499	0.290135
DRD4	0.346154	0	0.278182	0.263572	0	0.056338	0.182467	0.084814	0.17751	0.372935	0.196704	0.158129	0.101783	0.134354	0.11518	0.060096
TGFBR3	3.75626	3.95303	3.42934	4.873	0.909628	0.849219	0.675386	1.02111	1.17115	1.05128	1.5411	1.16726	1.68289	1.424	1.64337	1.85587
PLA2G10	0.018056	0	0	0	0.048702	0	0.021446	0	0	0	0	0.024143	0	0.040098	0.037124	0
HES2	0.070964	0.013999	0.025127	0.06506	0.009027	0.054657	0.118745	0.072425	0	0.131977	0.115512	0.028455	0.07463	0.039627	0.023334	0.071132
ATP1B3	115.739	106.297	118.289	129.858	107.795	101.871	110.024	118.047	132.172	107.583	134.349	139.299	123.35	118.436	138.25	128.616
NEDD4	14.0268	16.4428	11.876	11.6876	28.1858	28.4406	29.469	29.8773	30.647	29.5152	30.3097	35.062	30.2043	29.2911	30.5583	28.5949
PIGB	11.0428	9.79739	8.61918	10.4066	6.72305	6.5587	6.84417	5.89845	6.8401	6.08238	7.75118	7.21007	8.28178	6.99498	8.21719	7.3198
MAPK6	22.8774	24.2506	21.3055	22.8393	28.5535	28.2771	28.0937	28.9923	30.0384	26.437	29.5551	30.4396	27.0116	23.6764	28.4805	27.2725
GNB5	15.3237	15.3549	17.0421	15.1937	16.8865	17.5019	14.9774	16.9406	16.7989	16.5392	14.3752	14.8736	15.2073	16.7253	16.4592	14.3696
RAB27A	5.99473	5.46586	4.76586	5.55143	5.82576	5.61312	5.9672	5.9245	6.62357	6.6453	5.66461	6.73485	6.24071	6.71563	6.37808	6.15284
HDHD5	8.52607	7.52643	8.5676	8.26038	8.76881	7.02256	8.8996	8.29862	8.72711	9.2493	9.30694	8.15052	8.89927	10.0909	9.94449	9.19764
UFD1	23.7767	21.27	21.4599	21.0444	31.1176	28.1799	30.4042	32.0131	27.9401	29.3836	29.368	27.7683	30.2288	35.1322	27.5802	27.6995
LRP6	8.85199	9.56255	8.36832	8.74814	6.21587	6.00084	5.77829	6.26304	6.63364	6.41097	7.29528	7.2259	6.45922	5.68703	6.86263	6.95331
GUCY2C	0.081122	0.116964	0.226779	0.15741	0.146188	0.325926	0.192481	0.306436	0.290497	0.208302	0.224863	0.288437	0.24668	0.234603	0.152306	0.215476
SCT	0	0	0	0	0	0	0	0	0	0	0	0	0	0	0	0
PHRF1	7.43338	7.30139	7.83583	7.31643	7.88678	8.9941	7.30265	7.65487	8.12912	8.95558	7.32576	7.93372	8.14	8.7514	9.05457	8.85304
ELP1	10.4403	10.607	9.72933	10.922	9.65993	9.5922	9.52658	9.36387	10.5601	9.80896	9.7019	9.62105	10.2169	9.80603	11.1825	11.002
NUCB2	41.0965	40.1955	38.9373	38.6562	39.5411	39.6813	41.1867	47.2357	44.4905	34.6665	46.0823	46.0005	41.3432	41.5388	47.5584	47.1037
PFN2	140.877	130.118	153.767	153.977	98.2579	98.33	104.121	104.127	105.934	101.043	120.665	108.511	116.13	102.025	121.283	145.199
PTPN3	0.181232	0.040132	0.184329	0.254855	0	0.009469	0	0	0.052875	0.040163	0.128055	0.135706	0.078874	0.016345	0.203929	0.213483
SPTB	0.029272	0.042193	0.034891	0.046003	0.2563	0.247393	0.269009	0.263304	0.369086	0.528867	0.321152	0.367448	0.181506	0.356199	0.320042	0.369822
DAPP1	0.067396	0	0	0.026984	0	0.038527	0	0	0.041345	0.016298	0	0	0	0.024084	0	0.013238
FGF10	0	0	0	0	0	0	0	0	0	0	0	0	0	0	0	0
SLC44A1	9.73472	11.3435	8.5478	11.0935	8.12739	8.32304	7.971	8.27655	8.81024	9.13842	8.04804	8.42005	8.59985	7.1599	7.77746	9.58274
TMEM260	5.57761	5.63783	5.44101	6.19841	3.83767	3.7104	3.96941	3.45972	3.77744	4.4325	4.35615	4.98063	4.83315	3.67965	4.27734	4.35574
EXOC5	13.0116	13.5213	11.6198	12.9661	12.3124	11.0875	12.1436	11.1731	12.76	12.1816	10.9035	11.7329	12.1396	10.7217	12.869	11.3109
CLTCL1	1.55215	2.0126	1.83756	1.91414	4.21897	4.81721	4.57701	4.60433	3.60814	4.71799	3.15325	3.29301	3.07701	3.34019	2.92437	3.3
FGF22	0	0	0.040844	0	0	0	0	0.043614	0.061714	0.058305	0	0	0.03192	0.059653	0.07378	0.08084
FSTL3	22.4623	19.1374	30.5153	19.7821	85.7942	81.6315	80.6714	83.4203	67.6799	61.4503	67.4674	68.0845	65.5043	76.9411	61.3442	57.0289
DGCR2	17.2612	17.694	17.9139	19.4217	13.9712	14.3826	13.8461	13.3183	15.9425	14.8411	15.0144	16.0523	14.5469	12.8721	16.0808	16.5202
RNF126	18.2863	14.2784	18.1758	15.6655	19.5937	18.2947	20.6837	18.4119	19.1718	20.5688	19.4671	19.286	22.1917	22.2284	22.3673	20.2996
MNT	3.15765	2.91761	3.38622	3.2307	4.49632	4.71291	4.25335	4.0924	3.80221	4.56135	4.43002	4.34473	3.59201	3.19656	4.17163	4.3641
ZXDC	3.40459	3.2507	3.51765	3.6173	4.78359	4.567	4.65765	4.97469	4.98475	4.90012	4.6664	4.80114	4.44787	4.22933	4.71643	5.17716
JMJD6	7.12812	7.9511	10.75	11.6625	16.4339	16.2652	17.6738	18.0674	12.84	14.5977	11.0509	12.0356	12.3683	11.2683	14.3085	13.3307
POLB	10.2434	8.64633	8.56341	9.01109	7.58138	7.77302	6.04209	8.49355	8.40966	7.44698	9.08445	8.37688	7.01905	8.15555	8.54042	8.40155
ST6GALNAC1	0	0	0	0	0	0	0.030407	0	0	0	0	0	0	0	0	0
WIPI1	24.4645	21.678	28.1412	26.5253	41.0079	38.9097	38.3022	41.5251	38.0984	31.435	39.8437	36.6597	29.043	25.0491	34.8181	36.6218
FRMPD1	0.011874	0.058605	0.00921	0.031467	0.047336	0.063128	0.024191	0.04646	0.007452	0.038448	0.019257	0	0.016184	0.015565	0	0
GBA2	12.5435	13.9583	13.9736	14.7663	14.7983	14.7707	13.3778	13.8675	13.8276	13.4356	14.4415	12.8743	13.5715	13.7066	14.4304	14.6469
NDST1	28.5569	32.2474	28.0661	30.1993	29.7635	29.8646	26.3532	26.9702	28.1098	29.3135	26.5571	28.2209	28.8576	28.4293	27.932	28.0818
ASNS	10.6972	11.177	10.8026	10.3251	73.8348	72.2651	75.1026	73.3225	58.2026	48.9665	57.9814	54.2578	44.269	35.5488	48.1167	51.4672
AP3M2	5.16391	5.15621	5.21848	5.28354	4.64092	4.90021	5.33555	5.32873	5.94013	4.48289	5.97191	5.93858	6.10115	5.00569	6.93732	6.58577
CNGB1	0.00722	0	0	0	0	0	0	0.028903	0.007099	0	0	0	0	0.012475	0	0
ST6GALNAC2	0.358678	0.232163	0.115619	0.237392	0.156083	0.108611	0.134017	0.276793	0.160778	0	0.100499	0.102982	0.049218	0.099895	0.125681	0.193495
CHAT	0	0	0	0	0	0	0.017012	0	0	0	0	0	0	0	0	0
PABPC1	172.877	161.55	166.596	175.173	144.143	144.446	146.329	143.029	148.47	152.171	146.543	144.763	147.351	155.729	145.138	137.404
TESK2	0.455474	0.662168	0.526151	0.922349	0.773203	0.767915	0.709212	0.848077	0.939466	0.411532	0.865283	1.01565	1.07041	0.423941	0.908889	0.824809
CFAP20	20.7306	17.635	21.2678	19.1765	27.5991	20.5564	28.4279	27.3196	25.1188	22.2274	26.7678	28.6857	25.0071	31.025	28.6095	26.1959
PTPN21	8.15635	9.51238	8.15444	8.71101	10.6344	10.9987	11.3102	11.2554	10.7846	10.0111	10.8847	11.0366	9.2805	9.12703	10.0868	10.143
EIF2B3	16.4995	14.7582	16.2789	15.1458	18.3813	16.6774	18.4904	17.0492	18.8815	17.7874	20.9226	19.3726	19.0177	20.0785	18.1404	19.2005
CAMK2A	0.638581	0.503305	0.801252	0.621087	0.85963	0.676814	0.535044	0.822234	0.995989	0.968172	1.04366	0.915631	0.628574	0.617751	0.63498	0.809746
TCOF1	7.54263	8.76749	7.13837	6.77787	7.95073	8.09161	7.81091	7.47504	8.04576	10.4127	7.0275	7.66204	10.0507	10.7201	9.09554	8.25712
CDC42	40.0198	66.2604	43.2362	72.9853	74.3999	95.6842	13.1692	86.0383	69.4982	85.5732	42.5407	52.167	68.907	83.1511	83.1646	77.0934
OSBPL3	7.38268	8.16124	6.56649	7.64744	9.83093	9.16914	9.23813	9.04406	9.54531	10.7765	7.75812	8.44062	10.0988	11.6068	8.98936	8.34216
EPHA8	0	0.019221	0	0	0	0	0.017474	0.042891	0	0.009743	0	0	0	0	0.010335	0
SLC12A3	0	0	0	0	0	0	0	0	0	0	0	0	0	0	0	0
RAD18	4.87024	5.2701	4.29735	4.61882	5.79882	5.80896	5.04695	5.0405	5.19916	5.36955	5.00773	5.09296	5.91722	6.93129	6.01563	5.21676
ATP2B1	17.4776	19.0146	15.0685	17.3483	26.6115	27.0158	28.2016	26.871	29.0465	30.3352	26.5554	26.7312	29.0477	29.541	28.8296	28.6663
TRPM5	0	0	0	0	0	0	0	0	0	0	0	0	0	0	0	0
NCK2	18.3392	15.8765	18.1799	18.4394	18.6661	19.0635	18.8216	19.4596	20.0248	17.787	20.2525	20.8928	17.9324	18.0165	17.8713	15.9693
MAP4K4	24.5694	26.9077	29.6692	25.6186	29.5579	28.2535	28.401	32.9238	32.8096	34.1018	33.1367	31.274	31.7327	30.5492	36.6185	28.4293
MGAT4A	0	0	0	0.012719	0.005007	0	0	0.014066	0	0	0	0	0.005454	0.007165	0	0
RPL31	129.852	91.7868	127.267	114.869	83.5699	90.6461	101.449	96.9012	88.4452	88.1209	113.553	97.5876	92.2928	101.999	89.2288	93.3844
WDR1	301.074	296.093	312.099	282.919	220.174	223.302	216.991	208.475	191.442	206.096	190.213	169.88	202.593	240.842	191.386	181.652
SNX13	6.84432	7.54529	6.53999	7.65758	6.09494	6.48888	6.23538	6.67101	7.94695	7.48977	7.3849	8.05988	6.65732	5.86456	7.54222	7.57309
MS4A12	0	0	0	0	0	0	0	0	0	0	0	0	0	0.061211	0	0
ARHGAP10	11.9582	11.4427	13.4229	11.8008	16.391	16.3711	16.1349	14.9001	19.522	17.7358	18.5197	20.0584	20.9273	18.8338	23.9153	22.1515
RPS6KA2	0.02857	0.010852	0	0	0	0.014003	0.006496	0.021754	0.018826	0.051583	0.026374	0	0.008698	0.01232	0.017052	0.008704
ING3	3.43338	4.96898	2.60382	3.69866	3.76767	4.2798	3.75461	4.26748	3.91666	3.7167	4.58456	3.78801	4.54924	4.96046	3.74841	3.67041
VASH1	0.94936	0.863346	0.659702	0.638205	1.08331	1.09217	0.988007	1.03287	0.984746	0.776495	0.639739	1.08236	0.583661	0.696403	0.900282	0.898398
LMCD1	10.2626	7.86503	11.1925	9.43082	12.1552	15.3416	17.4456	14.5814	12.1136	10.5038	13.4931	9.96246	13.551	12.5819	6.52403	6.69559
BUD23	22.9306	20.1185	25.3104	22.499	24.2882	22.3988	24.366	23.9322	25.1475	20.3561	23.4368	22.6641	25.7396	26.262	26.4074	26.5717
SEL1L	18.2673	22.256	16.3298	19.0968	23.4929	24.3205	22.908	25.0124	23.3559	22.1832	22.1874	24.3879	21.8886	18.2668	23.3219	22.2812
TRIP13	13.7003	11.6972	11.4477	13.7264	16.4928	15.9006	18.1532	17.7396	12.5339	17.9214	10.9169	11.7109	18.3912	25.8224	14.8475	13.1067
TCF3	18.6316	15.0594	18.5021	17.3413	21.0923	18.8259	20.6049	19.7525	23.9421	22.5054	24.7378	25.0072	21.052	19.9565	23.6098	23.6021
TRIB2	2.91247	3.07205	2.18364	2.3924	4.18678	4.42383	4.19916	4.38809	3.68597	4.26943	4.11851	4.39623	3.26684	2.47171	3.20868	2.7236
DAZAP1	27.2263	27.2941	29.2598	27.2086	35.2393	33.8916	35.914	34.4339	33.7509	35.937	36.7161	39.9362	39.3742	36.1621	38.94	38.2038
MBD3	21.7066	23.6372	25.7119	19.6255	27.3468	28.5707	27.2382	27.216	26.4452	29.3767	25.027	29.6625	29.644	31.0827	22.3674	28.7967
PRLH	0	0	0	0	0	0	0	0	0	0	0	0	0	0	0	0
HLTF	14.3787	14.4413	12.7525	13.7009	11.7369	12.5342	11.6301	12.1378	14.8037	12.1285	14.3676	15.5787	14.1151	14.0842	15.6813	14.4335
FAM50A	39.7862	35.0059	43.5974	35.7464	43.1157	43.6359	43.2564	48.9545	40.8052	40.8617	45.3083	42.4798	41.1422	49.4347	43.6896	43.4256
FAM3A	16.2257	14.3651	14.9882	18.183	15.4717	12.4122	12.7544	15.276	13.6385	15.5085	14.7163	12.3933	13.1069	15.3261	13.9137	15.0154
CPSF1	10.3411	11.3038	10.3913	11.3042	13.6653	13.6373	12.6823	11.7374	13.8323	14.7869	11.7214	13.066	13.642	13.6652	12.9383	13.1338
MYO3B	0	0	0	0	0.023472	0	0	0	0	0.013856	0	0	0	0	0	0
CYBRD1	44.358	43.4629	38.0187	50.7053	33.0185	32.6728	33.1898	33.4279	29.5741	34.1296	27.1506	28.6546	27.7489	29.7385	26.7349	27.9205
CDH19	0	0	0.00729	0	0	0	0	0	0	0	0	0	0	0	0	0
PDCD2	17.7116	14.1319	16.1925	15.5197	16.1982	15.8162	18.445	13.8701	15.9366	16.7326	14.8787	16.3737	16.4529	19.7798	16.7774	16.6321
SLC6A15	0	0	0	0	0	0	0.024567	0	0	0	0	0	0	0.008164	0	0
RDH11	28.2638	25.712	29.1598	26.9366	37.4823	35.1267	35.9258	40.5053	41.6269	31.1445	46.6479	45.0783	36.799	30.0093	43.8745	43.9799
PRKACA	32.8406	30.6914	33.3598	33.4495	33.1215	32.0458	32.2739	30.066	32.9436	39.6005	30.5133	30.6052	33.7744	36.2232	33.4975	31.7206
ADGRL1	0.501722	0.529619	0.4378	0.694197	0.346174	0.298745	0.148295	0.198569	0.593923	0.209709	0.402853	0.38931	0.379607	0.250724	0.452622	0.537135
SPP2	0	0	0	0	0	0	0	0	0	0	0	0	0	0	0	0
ACTN1	465.822	525.218	480.897	441.828	490.331	476.89	471.998	457.114	364.567	426.253	331.249	335.502	396.051	513.062	354.986	339.746
ZFYVE26	3.92945	3.17927	3.3171	3.95912	3.3364	3.18489	3.19886	3.56101	4.37411	3.45306	4.59768	3.93677	3.5443	3.54875	4.35684	4.21594
RPS6KA6	3.3464	4.2672	3.29998	3.20923	4.30465	4.29738	3.84107	3.93136	5.13453	4.46365	5.34864	5.60133	4.61203	3.47944	5.96943	5.23425
EPN2	15.3719	16.427	15.4962	15.0487	14.5397	15.7919	14.5741	16.134	16.9978	16.5591	17.1517	16.9863	19.1015	12.6247	19.6726	19.9996
PTPN18	6.20939	6.6213	6.57088	5.97264	7.27469	7.53091	7.41187	7.40833	6.65278	7.06109	5.75971	5.7792	6.88214	8.88949	7.45855	6.37615
LIMS2	50.557	54.196	54.8064	51.3078	38.1131	36.989	37.6663	37.2621	32.7265	34.0156	32.2792	30.6879	32.6811	41.1092	29.0889	28.4292
ASIC4	0	0.012241	0	0	0	0	0.014041	0	0	0	0	0.035745	0	0.014532	0	0
SPEG	17.9958	16.0654	18.2563	13.9819	12.0862	10.4648	10.2777	11.3058	11.972	9.11813	12.2268	11.7916	10.7009	8.30591	13.4032	13.0893
LNX1	0.498896	0.575239	0.474507	0.759034	0.90537	0.757357	0.537018	0.573521	1.24777	0.75504	0.578627	1.102	0.995634	0.773874	0.98305	0.810674
ALDH3A2	6.26238	5.55686	4.96759	5.9855	2.85002	2.41225	2.25266	2.49134	2.4603	2.52229	2.79228	2.73201	3.07884	2.77264	2.64343	2.64538
TFRC	35.2427	36.0818	33.4487	35.9624	45.6356	45.7251	46.907	44.6994	21.8183	22.71	20.398	23.9318	37.3273	36.1352	36.1555	33.2689
SREBF1	5.86869	5.95786	5.73379	7.6642	7.59012	7.00462	6.85143	6.97841	6.68042	6.39001	5.9542	5.63288	6.27305	5.42143	5.92642	6.88708
TRPC5	0	0	0	0	0	0	0	0.021718	0	0	0.009012	0.010409	0.007666	0	0	0
AFF4	18.7563	19.3651	16.7043	18.707	19.6149	20.3998	18.8284	20.5645	22.7242	21.3237	21.3462	22.4352	21.3557	17.0969	21.4626	21.247
UBE2D1	17.7679	16.9525	16.5616	17.9039	19.2265	18.2675	19.9806	20.7189	24.8702	21.1335	22.9807	26.3074	16.6048	16.5149	18.2471	19.0154
PALS1	9.69749	10.1404	9.10042	10.6991	10.7217	10.831	11.3919	10.1453	10.9483	11.4446	10.5071	11.4273	12.0742	14.225	11.694	10.6913
RHOBTB1	6.87737	6.6841	7.6461	7.22712	6.38493	7.11032	5.85771	6.27196	8.53671	6.16427	8.55879	7.68328	6.47005	5.53332	6.25747	6.55626
SMC1A	8.23126	10.3401	7.75201	8.44233	12.9398	12.968	12.4947	11.7499	10.6989	13.024	9.87325	10.5857	13.3476	15.2812	12.5802	11.8965
HSD17B10	30.8444	26.3628	36.4763	30.5832	32.7456	30.2836	32.9894	31.1024	30.5125	32.4956	34.5306	28.6736	31.6831	37.1857	30.2521	28.6733
MARK2	8.03333	7.17787	9.0324	8.76269	7.20639	8.4164	8.10952	7.99092	8.77379	10.0935	7.0474	8.00537	9.35694	6.48183	7.61267	8.57996
HMMR	6.32995	7.61336	4.7167	5.43768	8.45033	8.27497	8.31764	8.75976	7.70748	11.0717	5.60814	7.10522	9.69231	16.2621	7.18111	5.82147
CHFR	13.1945	11.3014	13.1918	13.1596	13.1724	13.1476	13.04	12.4312	13.7055	11.2027	14.1547	13.0187	11.5935	11.226	13.5869	14.3265
TRHDE	3.94813	4.06327	3.75305	3.68544	7.10126	6.79596	6.77043	7.61679	7.64625	7.71021	6.65898	7.9051	5.93114	5.93915	6.02122	5.88284
P4HA2	69.0426	66.5558	76.6485	60.3828	164.219	155.811	153.893	157.439	142.608	122.059	154.23	148.345	136.979	124.668	150.8	150.506
FCGR2B	0	0	0	0	0	0	0	0	0	0	0	0	0	0	0	0.020144
NFATC3	3.52569	4.59269	3.84082	4.20805	4.49102	4.54037	4.34125	4.28972	5.00815	4.96391	4.61506	5.0439	4.96455	4.40854	4.84914	4.74912
TRNT1	11.5832	12.2923	10.8583	12.2587	12.9535	10.6924	10.1438	11.3382	10.7622	9.023	10.6785	11.4272	10.4146	10.1554	11.1427	10.0922
ACADVL	106.922	125.771	111.828	105.315	114.125	114.688	103.92	110.142	95.2476	119.238	93.9132	96.0095	97.0404	118.265	100.415	100.716
STK10	10.8278	12.5639	13.26	12.0963	12.7672	13.4767	12.7258	13.0729	12.193	13.342	12.1034	11.5826	12.6613	13.0146	13.6897	13.4472
FBXW11	21.9161	21.8918	20.3418	22.6639	22.8733	21.1651	22.8303	20.9238	24.4392	20.4359	22.8955	24.7432	22.1738	21.1794	22.6035	21.9478
ACAP1	0.478174	0.358309	0.418651	0.437168	0.365168	0.113596	0.260044	0.185869	0.229346	0.34978	0.140488	0.19535	0.186179	0.297795	0.137075	0.2476
CRMP1	2.72022	2.10761	2.36774	2.93121	2.3373	2.63564	2.50216	2.20899	2.75548	1.84951	2.95348	2.70568	3.08739	2.52653	3.04889	3.23655
EVC	6.70658	7.67255	6.67227	8.9102	6.65675	7.5889	5.81781	5.97653	7.09491	7.69547	7.26271	7.92217	8.84392	7.32156	9.03069	10.1184
DERL2	10.9766	11.5048	9.65778	10.7231	13.7609	13.3902	15.6858	14.378	14.5356	11.2447	13.9871	14.9434	14.3249	15.5744	14.1366	13.0894
SIDT1	0.00644	0	0	0	0	0	0	0	0	0	0	0	0	0.007737	0	0
NDE1	9.76306	10.1382	11.7261	10.7076	12.5664	11.9954	12.6486	10.6778	11.6338	16.1722	11.5801	11.7712	12.1271	13.855	11.969	10.9152
IRAG1	53.5641	57.0027	68.9213	72.789	15.4259	20.2762	14.5268	18.5091	20.4076	19.2363	19.9194	15.0654	10.4641	17.5553	13.4646	10.1085
TMEM38A	0.132169	0.130117	0.083056	0.113031	0.051657	0.046998	0.066431	0.050936	0.05063	0.090848	0.108193	0.082354	0.038018	0.074311	0.167271	0.046998
AP1M1	6.32456	27.3365	6.15399	6.73711	32.5149	8.22501	5.93598	6.61052	23.3593	6.385	23.9072	7.96226	6.35496	23.8925	8.10287	7.66257
PVR	68.5029	59.8758	72.5781	78.6656	96.5381	99.5342	92.0638	88.967	93.2663	65.764	94.3188	94.0389	91.0452	68.6599	105.058	103.846
XRCC1	7.28351	7.56763	6.31394	7.17085	10.6249	10.7176	11.0266	10.9569	10.2235	11.0734	9.46258	9.15648	9.68119	10.8856	10.4318	10.9444
SCARB1	15.4625	12.9722	16.9682	17.7234	5.82338	5.72412	5.84493	5.07605	7.39285	6.56291	7.88098	6.63151	5.18509	5.04259	7.10665	6.77309
CYP2W1	0	0	0.043091	0.036137	0.009215	0	0	0	0	0	0.045677	0	0	0	0	0.037888
MCM2	8.48769	9.74407	7.23277	7.76726	13.717	13.4924	12.5763	12.6472	12.4996	15.3546	10.8023	12.0751	15.3559	19.6042	15.1689	13.3923
MOV10L1	0.372815	0.345369	0.556424	0.377373	1.57962	1.68944	1.31007	1.25972	1.40193	1.30469	1.4696	0.842945	1.13133	1.08485	1.17464	0.966286
PANX2	0.49942	0.47392	0.321232	0.492329	1.77924	1.65984	1.3437	1.5353	1.30441	1.25548	1.06108	1.22713	0.938181	0.785169	1.04665	1.72501
SELENOO	9.19494	8.91859	10.304	9.72959	7.34166	7.55574	7.51342	7.88348	8.06382	7.73486	8.37965	8.45887	8.26846	8.15238	9.55838	9.06493
TP63	0	0.023662	0	0	0.01541	0	0.007152	0	0	0	0	0	0	0	0	0
ALPK1	3.00375	2.71486	2.62355	3.80923	2.00615	2.30524	1.87235	1.96886	2.012	2.11399	2.0774	2.33935	2.18949	1.68771	2.07913	2.4773
LLGL2	0.846354	1.08854	0.935241	1.79441	0.106968	0.206609	0.118636	0.143868	0.201306	0.069209	0.151254	0.07802	0.201133	0.146052	0.206368	0.175512
PDE8A	7.24141	8.4307	6.87223	8.79544	8.96185	8.33327	8.09974	8.80596	9.14077	7.53836	9.69972	9.67536	8.79884	7.35902	8.23641	8.98206
CLCN4	0.023793	0.057354	0.023508	0.029218	0.082077	0.011066	0.064132	0.037615	0.032037	0.072795	0	0.006218	0.024367	0.017271	0.041955	0
NLE1	3.37155	2.60875	2.9307	3.33848	4.78768	4.69695	3.73208	3.44931	3.69468	3.2704	3.04331	3.11547	3.78013	4.33963	4.67689	3.85936
SDHA	37.454	34.4626	38.6539	43.9884	31.7554	32.8236	31.6448	33.52	34.1699	36.2102	36.7821	35.5743	36.8301	35.4282	38.7194	40.4746
SMARCE1	49.9748	43.6453	48.082	48.009	38.2605	39.4458	40.7663	39.7103	47.0245	41.7255	43.0382	50.3267	39.5038	36.0368	41.0931	39.2645
FNDC8	0	0.046831	0.02849	0	0.032256	0.026556	0.046411	0	0.024798	0.03664	0	0.016457	0.021128	0	0.062623	0
GSDMB	2.75142	1.57225	2.29317	2.75907	2.54508	2.35336	2.69013	3.50701	2.84239	2.3833	3.81735	3.47518	1.63355	1.4709	2.02879	2.62344
KDM5A	4.2512	4.0415	3.93216	4.35729	3.78485	3.99136	4.06598	3.61998	4.43703	4.5266	3.95273	4.17799	4.21835	3.48941	4.29992	4.44194
ADAM11	0.130712	0.11384	0.103881	0.088198	0.068088	0.092573	0.075808	0.055395	0.012622	0.073189	0.062038	0.014099	0.077029	0.089844	0	0.016717
PPP2R3A	7.68952	7.4652	6.89443	6.29001	12.0497	13.133	12.3246	12.1999	13.4908	14.4078	12.298	13.9183	13.6352	14.5062	14.3945	12.8058
FERMT2	113.582	131.242	107.505	106.042	91.8862	97.8996	96.5535	95.4905	76.0363	80.3632	73.7237	74.9842	72.759	91.8871	67.1511	59.836
ABCB11	0	0.005244	0.007722	0	0.004364	0	0	0	0	0.01483	0	0	0	0	0	0
DHRS9	0	0	0	0	0	0	0.012878	0	0	0	0	0	0	0	0	0
CD5L	0	0.024948	0	0	0	0	0	0	0	0	0	0	0	0	0	0
PTGS2	0.765217	0.099387	1.35456	0.729994	1.04389	0.964115	0.866515	1.09824	2.7787	0.507171	2.65471	3.22654	2.00619	0.883017	2.98117	2.79301
IGF2BP2	20.1296	19.8436	18.7379	20.7024	19.1292	19.49	18.1309	17.284	18.2836	22.4493	18.1388	17.9288	21.1882	19.7506	22.0506	20.7616
MAP3K13	7.58663	6.54833	7.29	6.81025	6.19039	6.85552	6.75661	5.85883	6.4946	6.40365	7.0049	5.75305	7.24504	6.67989	5.91156	5.39941
ST6GAL1	0.053455	0.020357	0.03931	0.045663	0.154306	0.090741	0.035419	0.03187	0.031943	0.102389	0.082631	0.011241	0.049831	0.070233	0.012905	0.083855
TBX21	0	0	0	0	0.02265	0.03227	0	0	0.015834	0.039182	0	0	0	0	0	0
FRY	1.94288	1.47278	2.4646	1.87892	1.43742	1.51483	1.18168	1.30271	2.63072	2.50593	2.60613	2.79155	1.66481	0.897778	2.09366	2.55499
PICALM	133.94	133.483	137.095	132.769	152.198	156.061	154.06	156.999	142.536	142.864	133.408	141.779	135.351	150.041	128.653	133.585
NSF	22.9749	21.8401	21.8802	23.9211	20.1426	21.1909	20.3411	21.6898	22.3801	22.209	22.8219	23.5841	22.4164	23.1146	22.5106	22.184
GLI2	7.48819	8.33425	7.51313	8.41589	7.27896	7.07681	7.62995	8.88529	7.87346	8.18454	7.05784	7.4386	6.41335	7.07176	5.93583	6.02199
CLASP1	7.55828	8.03772	7.22974	8.6352	8.2462	8.41697	7.79771	7.4835	8.70408	9.47886	8.0606	8.74881	8.86488	8.16322	8.58979	8.68717
MRPS34	35.8437	30.0202	38.5353	35.0606	35.6021	33.7603	35.0308	31.0486	32.8139	34.266	37.579	35.1365	37.6039	41.605	35.5458	36.2195
NOTCH3	12.6709	14.2337	12.0941	12.9214	9.21822	10.3381	9.13293	10.2982	6.54091	8.90043	5.87329	5.85891	5.39034	5.05383	4.93831	5.7949
CLNS1A	18.0316	18.4472	17.4953	19.5016	15.9679	16.5607	17.4567	17.4117	15.9173	15.7869	18.0527	18.2791	16.2936	17.9715	17.1656	16.405
PPP2R2C	0.019872	0.037241	0.019236	0.094444	0.009226	0	0.014897	0	0.049662	0	0.037635	0.041129	0.044053	0.048319	0.036414	0.118906
TEAD2	16.2635	14.1028	15.4714	15.5175	13.2054	12.7864	13.4016	13.5286	18.0343	15.1476	18.3158	17.8976	13.5692	11.5716	16.5152	16.0224
EED	11.391	11.412	12.2929	12.1784	11.32	11.3864	14.5921	11.5769	12.1825	13.9689	12.656	13.6543	13.5314	14.8974	14.065	12.1251
CDHR2	0.013317	0	0	0.017984	0	0	0	0	0	0.022336	0.012403	0	0	0.018713	0.045178	0.009662
SNCB	0	0	0	0	0	0.039916	0.026518	0	0	0	0	0.030228	0	0.027272	0	0
TSG101	38.9589	37.3256	40.9563	38.9155	39.44	38.943	38.3113	39.0007	35.9145	40.0288	40.532	39.6518	38.1101	40.9552	39.2222	41.1905
NCBP3	2.74228	2.79228	2.49702	3.14346	3.68074	3.12058	3.62941	3.50343	3.50361	3.0525	3.57346	3.61028	3.14472	3.47285	3.60372	3.13402
ATP2A3	0.047436	0.022324	0.010837	0.031677	0.329738	0.570466	0.250759	0.425538	0.120756	0.319759	0.288687	0.226854	0.167581	0.232419	0.172982	0.182281
CA12	6.51118	5.92772	3.50605	13.7337	1.77696	2.02784	1.85433	1.77543	1.23402	1.594	1.51819	1.15662	1.65394	1.59282	1.24545	2.12634
MGLL	100.913	102.392	105.586	109.873	95.1629	101.082	99.2527	98.9107	104.922	105.49	104.581	99.6371	135.679	119.727	140.377	137.527
NTN4	202.506	217.145	181.324	208.803	23.9356	27.4941	24.6364	25.0643	31.3325	18.9968	37.0668	31.3497	33.4266	23.4435	38.7863	39.3717
BCS1L	9.12083	8.05818	8.85419	9.032	10.9083	8.48188	9.52827	8.82258	7.73548	10.9809	10.1954	10.2764	8.20549	12.7622	9.23059	8.39585
NUAK1	10.2089	10.7952	10.7855	9.38394	14.3477	14.8602	13.097	13.4394	11.2274	12.3094	10.7716	10.5413	9.44668	13.5906	8.17809	8.03925
DPP8	7.13502	6.70382	5.85194	6.20346	5.86037	5.86548	6.46073	6.08647	6.52689	7.45753	5.88271	7.07335	6.51277	5.8295	6.4368	7.0077
SLC24A1	2.63487	1.89193	1.99502	2.00419	0.840524	0.974706	1.89473	1.16329	0.978815	1.09914	1.2693	1.13403	0.846557	1.48265	1.15505	1.06076
ZNF532	14.6871	16.1619	15.2894	20.4801	14.6118	17.6318	15.6891	16.7929	16.18	18.2762	19.4343	18.945	15.2788	13.8344	17.7048	16.232
SCARF1	0.235387	0.087743	0.149924	0.115605	0.11923	0.076739	0.023679	0.022567	0	0	0.088948	0.08276	0.083745	0.050407	0.047037	0.088866
LMAN1	59.175	64.1057	52.6577	62.0191	69.1784	69.6639	70.506	71.0528	76.7018	61.5489	71.5331	76.8623	67.919	55.7415	70.8621	72.3692
HACD3	32.5704	32.0058	31.0372	30.9954	27.4663	26.7985	26.6348	25.855	27.1862	28.7379	28.1888	28.6881	28.8842	33.5485	27.8371	26.221
ZZEF1	3.9024	4.42268	3.69514	4.15228	3.70537	3.84228	3.85697	3.37195	4.09401	4.05464	3.51474	4.35644	4.08976	3.75154	3.89243	4.11166
NOX3	0	0	0	0	0	0	0	0	0	0	0	0	0	0.025424	0	0
ENO1	461.773	448.85	453.956	489.171	504.001	459.373	482.408	475.918	476.352	522.021	439.354	440.33	537.061	647.246	531.561	498.949
SLC12A1	0	0.006816	0	0	0	0	0.009054	0.041691	0	0	0	0.010466	0	0.0028	0	0
MYDGF	91.8286	73.6516	95.3207	94.7322	112.437	111.439	118.582	113.922	114.372	105.977	122.611	116.852	117.196	121.039	122.951	126.635
ANO8	1.27564	1.18623	1.29129	1.47174	1.33358	1.81646	1.43035	1.49116	1.98986	1.70045	2.24001	2.04292	2.16632	1.0453	2.34226	2.08823
TUBE1	5.03253	5.69191	3.90066	4.53125	10.5931	9.03587	9.52288	9.54442	8.66718	6.82925	9.477	9.18135	7.52302	6.50315	8.18135	7.01689
ARHGEF10L	4.34521	3.98856	5.01226	3.98891	4.97914	5.84652	5.5985	6.0167	5.00666	4.84778	4.85656	5.08506	4.97536	4.93362	4.77654	5.32397
TXK	0.08246	0.025541	0.07093	0.0846	0.014834	0.035983	0.039319	0.029141	0.10845	0.101867	0.092215	0.085067	0.043083	0	0.098821	0.052759
WSCD2	0	0	0	0	0	0.017475	0	0	0	0	0	0	0	0	0	0
KCNQ2	0	0	0	0	0	0.004504	0.003221	0	0	0	0	0	0	0	0	0
TACR2	0	0.026786	0	0	0.172244	0.118853	0.097168	0.067592	0.084482	0.219825	0.086793	0.103419	0.080287	0.037481	0.235082	0.057597
ACTR6	12.2559	11.6789	9.87145	12.0087	11.7615	10.0247	10.847	10.821	12.0844	11.0294	11.4608	13.5994	13.5422	11.0004	11.4722	13.5534
TIPIN	3.94253	4.09376	3.58339	4.6874	5.14836	5.70601	5.82489	7.38154	5.67796	5.733	6.28949	5.86221	7.16886	9.53411	8.71036	5.93
SRI	34.2191	30.987	34.0099	31.1838	29.7727	29.1216	30.5472	30.4643	32.4824	30.8862	30.3426	29.5951	28.7436	31.9034	33.7333	30.0542
EIF4G3	23.6883	26.6223	22.5661	23.8296	16.1066	16.7136	14.8788	15.9008	18.1267	19.1098	19.248	18.7266	17.7256	15.5672	19.0021	19.5476
NUP37	13.5264	10.5572	11.6593	10.0881	12.2549	10.3059	13.5843	10.8393	8.71354	12.1242	9.56682	9.04504	11.7643	14.5377	9.54698	12.0624
SEMA3A	23.2583	25.2671	19.2472	25.3473	11.0661	12.5429	11.8714	11.5666	19.7993	15.8553	18.5611	20.224	22.5413	14.7466	27.1242	27.216
GTSE1	6.6286	8.14962	5.74842	6.95909	11.2364	11.7972	10.6087	9.8425	7.95187	13.4443	6.16215	6.77003	11.5475	16.9138	8.47766	7.69616
SEMA3C	20.3587	21.3831	21.2554	19.4582	66.8894	65.4179	64.6739	67.2063	64.2741	57.6864	61.8559	64.8309	57.3347	65.9791	49.9372	52.0487
TTC38	8.75095	8.45019	9.29489	9.71204	7.73394	7.56011	6.68472	8.07767	8.60436	7.15662	8.89255	8.40736	10.2922	9.2276	9.67328	9.83118
ACAT1	29.0787	27.2058	29.1202	29.1586	24.6526	22.686	23.8644	22.0371	20.2706	23.2312	22.0171	18.93	22.7745	28.0505	19.107	19.4276
GRAMD4	2.59903	2.11506	2.30253	2.15644	2.58568	2.75595	2.5525	1.61006	3.29652	2.52164	3.1714	2.86353	2.26334	1.17985	3.09736	3.24456
CELSR1	0.206776	0.162131	0.253369	0.346567	0.068867	0.1351	0.076574	0.091411	0.145868	0.124059	0.11777	0.095381	0.169412	0.059539	0.171922	0.226981
WNT8B	0	0	0	0	0	0	0	0	0	0	0	0.00339	0	0	0.010159	0
ZNF638	12.3405	11.9574	11.9797	12.4967	10.1545	10.8058	9.98773	10.3059	11.6406	10.4259	11.8639	12.152	10.5188	10.4189	12.4585	12.189
SLC25A40	4.32436	5.66296	4.12408	4.40883	5.19465	4.80128	5.43816	5.74437	5.03991	5.41482	4.57374	5.94297	5.1806	5.29982	5.95638	4.59592
TIMM21	3.95381	4.35609	3.87361	4.17042	5.47693	6.69893	5.86771	5.95205	5.37048	5.14846	5.34424	5.5397	5.16674	7.52223	6.377	4.61183
ADD2	0.004395	0	0	0	0.011553	0	0	0	0	0	0	0	0	0	0	0
FGF4	0	0	0	0	0	0	0	0	0	0	0	0	0	0	0	0
RASAL2	4.87729	4.87747	4.23801	4.80936	4.26628	3.16788	3.6558	3.48058	3.94465	3.4128	3.57401	4.00106	4.96249	4.12368	4.64029	4.10707
VPS9D1	7.71483	8.29936	9.81169	9.35008	6.05477	7.37182	5.59462	5.44364	7.54193	7.26199	7.03956	7.06133	6.81456	5.02583	7.2047	7.37301
ZNF37A	2.67448	2.79088	2.31576	2.47172	2.80113	2.44694	2.49112	2.76233	3.22659	3.14775	3.18077	3.11458	2.83481	2.29188	2.69466	3.03475
MARK3	20.4464	20.8786	20.037	18.6362	24.2631	23.5446	22.5918	24.6317	25.239	22.9818	27.9486	25.2937	24.9791	20.6639	27.1266	24.2986
SLC25A3	112.852	158.998	126.877	186.98	88.9537	128.339	171.481	110.103	125.608	97.1417	156.83	131.007	142.236	143.939	87.3305	120.655
FNDC3B	26.9213	29.2881	25.6666	27.8825	34.9055	36.9995	33.5083	33.8489	37.1434	33.0304	36.1074	37.0515	35.1376	30.3501	36.1725	39.0153
FOSL2	18.7837	19.5494	18.9359	19.8973	16.0445	16.7221	15.164	16.3187	13.5941	16.8286	13.7682	12.8149	13.4923	17.3633	12.1265	13.3109
CACNG5	0	0	0	0	0	0	0	0	0	0	0	0	0	0	0	0
CACNG4	0.079767	0.063678	0.047474	0.034483	0	0.03667	0.07814	0.02148	0	0.060847	0.015568	0.012476	0	0	0	0
FRYL	5.253	5.41722	4.62194	4.75239	5.9185	5.61527	5.64837	6.1307	6.59396	6.90139	5.79216	6.34857	5.89065	5.99092	5.17235	6.34708
TMEM131	11.5959	11.9057	10.8652	11.9252	13.9229	13.4915	12.6383	13.6813	13.4883	14.1949	12.7375	13.3134	13.9019	14.0494	14.5637	13.9502
FSCN1	102.969	91.618	113.263	104.87	128.235	130.182	130.248	124.688	119.825	146.232	113.244	113.2	121.023	140.367	118.962	112.22
ACTB	10370	10045.7	12207.6	10195.6	7878.4	7611.91	7717.64	7478.93	5930.45	6838.87	5861.28	5197.94	6307.73	9366.55	5407.96	4743.23
MOCOS	0.11352	0.196603	0.12726	0.188624	0.079272	0.112349	0.114676	0.098886	0.136168	0.123837	0.181323	0.099327	0.187827	0.196912	0.116164	0.217778
PLD1	2.80703	2.52432	1.97198	2.85108	1.18773	1.32301	1.21488	1.08713	1.04979	1.5938	1.31714	1.3783	1.1555	1.60094	1.43724	1.3318
ATP12A	0	0.025474	0	0	0.019965	0	0	0	0	0	0	0	0	0	0	0
WDR62	1.95088	2.52638	1.7852	2.01142	3.3391	3.88641	3.06172	3.03727	2.86918	3.85488	2.14061	2.17312	3.52018	5.46305	2.9692	2.59171
DLG1	15.9742	15.644	13.2465	14.3597	13.3476	14.9765	14.6629	13.2991	16.8348	14.2169	17.9074	16.3879	17.5274	12.4439	16.4198	15.3923
RAB7A	117.527	109.021	130.151	122.898	139.071	131.17	139.767	138.982	133.778	130.067	146.819	140.132	133.112	145.146	142.383	133.122
DUS4L-BCAP29	17.9246	20.729	16.7485	17.2413	21.892	22.2155	21.7807	21.0617	22.202	22.3637	19.273	23.3079	21.4207	21.2883	21.5005	21.6237
SEC31B	1.06933	1.40054	1.17712	0.933981	0.679961	0.664465	0.401112	0.83879	0.935475	0.811622	0.964072	0.854709	0.986106	0.621328	1.00944	0.78678
SART3	10.4365	12.3914	10.727	10.6642	10.3221	10.5772	9.41759	11.1477	10.5045	11.0848	9.81115	10.6615	10.6	12.1306	9.90041	11.1665
ARHGAP15	0	0.016016	0	0	0	0.046604	0	0.043774	0	0	0	0	0	0	0	0
PAX2	0.488521	0	0.473084	0.691661	0.010406	0	0	0	0.148598	0.037216	0.179759	0.184512	0.206594	0.009589	0.219147	0.365141
EXOSC7	14.7417	13.7368	14.8034	14.2948	11.6493	12.1738	13.8975	11.2025	10.5249	11.2325	12.5469	10.9929	12.5636	13.4103	11.8237	11.029
KIFAP3	12.4662	11.471	11.167	11.4782	12.4821	12.81	14.0571	14.547	12.9476	13.9989	13.5143	12.7923	12.893	13.0316	13.035	13.3921
MKRN2	18.9208	17.893	18.3271	17.5496	23.7343	20.8709	21.3421	21.3889	21.0467	18.5	20.9141	20.744	20.5165	20.1008	20.4197	20.4863
MCM6	10.9681	14.3337	9.50561	11.3453	16.9494	16.479	15.1039	15.9399	13.0713	14.1704	13.8619	14.4608	17.4936	19.6062	17.9528	15.2565
REXO2	97.4622	90.2787	99.2075	89.4159	116.443	114.995	118.644	119.464	114.516	110.501	112.714	108.866	98.5475	117.043	98.1299	99.6953
RBM7	12.4913	14.3322	12.1523	12.1202	16.2219	13.749	17.3666	17.8959	13.7851	16.7382	11.031	16.3714	13.8086	14.9827	14.5448	12.4025
RBMS2	17.4902	16.2037	19.7065	19.2818	16.6613	17.5564	18.3681	17.2869	20.0657	18.7651	19.6324	21.9275	21.9258	17.7907	22.0917	22.4275
BAZ2A	10.5206	11.0228	10.0097	11.4319	9.19794	8.71914	7.6232	9.58145	11.542	11.2955	10.7829	11.2695	10.0333	8.16517	10.4493	10.2563
PTPN23	7.71585	8.86443	8.44987	8.64618	9.63179	9.2071	9.34319	10.4848	9.15317	9.34689	9.18621	8.66882	9.54079	9.6874	8.97336	8.5686
MLH1	16.4317	15.8846	14.6215	14.2891	16.8244	17.5186	18.8083	16.7128	15.2194	17.801	14.3206	15.9625	18.1618	18.3587	15.5838	16.544
UNG	10.2934	9.32965	10.0754	11.9603	11.2986	12.4509	12.5214	9.86954	13.3765	10.5946	12.6909	14.2771	12.6078	14.4158	14.684	12.2633
FMO4	0.558398	0.468565	0.212331	0.331004	0.21351	0.158785	0.111604	0.159691	0.271016	0.31408	0.108729	0.160935	0.141988	0.152056	0.08439	0.329695
KLHL20	8.90189	10.6791	9.336	9.19514	7.72551	8.26143	8.62572	8.42255	8.58548	7.92943	9.8311	9.42266	8.5766	8.06253	8.60094	8.31234
RGS11	0.325461	0.725594	0.234263	0.323462	0.531686	0.301531	0.322185	0.503299	0.217198	0.47106	0.326802	0.187937	0.202224	0.341329	0.169301	0.225184
SLC46A1	3.70752	4.50777	3.94839	3.65681	3.03619	2.72669	2.82146	2.39508	3.27064	2.26125	2.93148	3.25633	2.96785	1.80211	3.23187	3.30441
PLXNA2	0.241595	0.411759	0.273659	0.247226	1.37385	1.27521	1.3231	1.21084	1.01805	1.23902	0.85923	0.88753	0.89518	1.08374	0.887071	0.83515
SPAG5	7.67069	9.98869	7.35761	7.62925	11.6846	11.505	12.4603	11.0637	8.61379	14.6863	6.94137	8.20872	12.9844	22.3484	9.39008	8.14182
ANKRD13A	80.9907	83.9364	80.4485	80.5995	63.4072	62.9265	61.4726	60.9157	62.4894	64.9914	63.3753	63.4257	72.2189	72.4098	71.5952	68.2753
TPD52	0.606978	0.016872	0.917874	0.913892	0.039584	0.058666	0.074995	0.157612	0.374998	0.023028	0.39464	0.644432	0.297531	0.128798	0.579491	0.445214
ACACB	0.407291	0.313385	0.478681	0.498546	0.337051	0.378975	0.275564	0.349508	0.335749	0.370777	0.282102	0.28937	0.384049	0.415995	0.482689	0.450935
TRAF4	18.1571	15.3014	20.5323	18.4677	16.9552	15.8646	15.8824	15.6092	19.3459	17.5158	17.9618	18.0082	17.4173	16.8432	18.1491	19.6622
PAG1	0.632903	0.633719	0.683817	0.477981	3.48638	3.66814	3.84808	3.53836	3.39791	4.30056	2.83564	3.54973	2.43856	3.0808	2.18657	2.05701
GPATCH1	2.26696	2.90921	2.33859	2.28004	2.29038	2.50347	2.48976	3.19237	2.63214	2.39258	2.11947	2.25563	2.33079	2.81537	2.81317	2.90089
ICAM3	3.16554	2.71054	3.37269	2.89236	5.92257	4.40926	5.50929	4.94654	5.10027	4.05406	4.93239	4.97658	5.45899	4.58058	4.98879	4.2783
NT5C2	21.7203	24.9903	25.0617	28.1649	20.9355	21.1507	20.3334	22.423	26.1491	22.5004	26.7223	24.6698	26.1685	26.0658	26.8162	25.2212
MCAM	93.7043	75.8738	118.925	85.4526	75.6943	75.2128	73.0413	74.4458	75.1042	54.1824	80.174	75.1275	71.4944	58.7294	74.1404	78.4877
GPC4	0.201719	0.122995	0.282918	0.410107	0.127995	0.204009	0.107208	0.077955	0.096037	0.071595	0.17586	0.122622	0.168307	0.123166	0.245997	0.398883
CAMSAP3	0	0.008759	0.076367	0.051296	0	0	0.007381	0.060553	0	0.024525	0.037019	0.018238	0	0.00716	0.012225	0.053994
RAP1GAP	0.102102	0.084083	0.090338	0.191997	0.042829	0.056983	0.067758	0.050743	0.076016	0.119754	0.092301	0.044765	0.066165	0.20976	0.084465	0.097812
XAB2	13.9823	13.1203	12.9823	13.7771	15.1927	14.6384	13.4248	15.0056	14.3093	15.166	13.1755	13.1807	14.207	15.6145	15.0625	14.165
ARHGEF1	18.1976	19.3573	18.1011	17.6765	20.3777	21.824	20.0649	20.6183	19.8355	21.9234	18.9823	18.8233	20.2921	19.7254	21.7357	20.3349
STXBP2	1.156	0.795069	1.24128	1.2951	0.377181	0.367787	0.130315	0.383899	0.736775	0.317121	0.934722	0.709358	0.747372	0.455573	0.547445	0.971593
MAP2K7	4.98692	4.63771	5.11377	4.61665	5.58163	6.16655	4.78847	5.21854	5.87482	4.96821	5.42899	6.29774	5.99627	5.03884	5.97455	6.38994
NMRK2	0	0.031812	0	0.019019	0	0	0	0	0	0	0.007854	0	0	0	0	0
DGKD	3.11397	2.95411	3.02767	3.20596	5.7828	6.22901	5.91847	6.25237	5.58189	5.2282	5.59903	5.33974	4.54975	4.46722	4.88903	5.33041
CTTNBP2	0	0	0	0	0	0.007461	0	0.01183	0.039542	0.008612	0	0	0	0	0	0
ACTL6B	0	0	0	0	0	0	0.040522	0	0	0	0	0	0	0	0	0.019926
RARB	11.8161	10.0004	11.0525	11.9865	15.697	14.7831	14.3632	12.5089	19.8501	14.8244	20.9478	20.7158	13.8634	9.36398	15.6298	16.3217
TOP2B	28.4014	30.4723	27.3897	28.3342	26.4798	27.8617	27.1001	26.4928	30.954	29.5873	31.214	29.9758	28.4077	26.5201	27.459	29.4132
TM9SF3	51.3291	52.2656	47.7523	53.5053	59.3047	57.5059	57.9928	60.9476	62.6915	60.3375	58.6358	60.7449	55.2039	53.1834	60.0936	58.0141
NFKB2	10.3915	10.6074	9.77588	10.4765	11.723	12.5337	10.8261	11.9296	10.9057	9.87351	11.2903	9.88684	14.2212	14.2983	12.7589	15.449
UBE2T	16.7321	17.1042	13.6238	14.147	25.1093	24.6921	26.5224	23.9918	20.8332	26.4828	19.998	20.3072	23.7984	36.9045	24.9027	20.22
PPP1R12B	1.25851	1.74736	1.33023	1.64173	0.897661	0.951904	0.655048	0.63647	0.755508	0.846522	0.822111	0.892264	0.897488	0.755944	0.776345	0.769063
DNAJC10	18.4538	19.0841	11.325	14.6468	16.6408	20.8874	17.9169	16.4882	21.9858	20.2	23.3636	22.0292	21.3464	19.5479	19.8536	21.5533
GTF3C1	13.3926	14.3839	12.1971	13.7704	13.3557	13.9356	13.083	13.127	14.7418	15.2251	12.0378	13.1684	14.1614	12.4258	13.9846	14.4337
IL4R	11.7239	11.1155	14.3672	12.777	34.8924	38.8438	35.1344	36.6611	35.571	35.4739	33.7112	37.2231	35.1136	34.9591	35.6526	37.4861
USP33	24.6804	25.8185	24.4756	32.1097	21.8749	19.3535	19.5461	19.3255	20.827	20.1576	21.748	21.707	24.521	23.0976	21.9739	23.2244
PAK3	0	0	0	0	0	0.01388	0.012225	0	0	0	0	0	0	0	0	0
CAPN6	0	0.010224	0	0.009088	0	0	0	0	0.011414	0	0	0	0.024316	0.022253	0	0.0317
DCX	0	0	0	0	0	0	0	0	0	0	0	0	0	0.0223	0	0
SNRPA	21.9982	21.8445	27.7189	26.2493	23.548	23.8866	22.883	23.0837	20.3171	27.5275	23.3436	18.617	20.3184	34.492	20.351	20.6551
SPAG6	0	0	0	0	0.015449	0.059927	0	0	0	0	0	0	0	0	0	0
EXOSC5	3.28912	3.51384	3.32215	3.8841	5.14708	4.60159	4.87195	4.23485	5.27324	5.29335	3.94039	4.05845	4.56271	5.64471	4.57513	4.16013
DYNC1I2	68.6735	70.1229	70.2023	68.0198	66.2192	64.5766	63.6388	63.5388	65.8695	65.9257	72.1106	72.0139	65.1382	68.0504	67.5581	65.8437
APBB1IP	14.032	14.4196	11.2022	12.1886	16.5657	15.7482	16.093	16.4366	14.6136	15.258	12.5471	13.9412	15.1134	19.8776	14.9147	14.3921
LRCH4	20.3091	19.0123	18.6813	19.5849	22.6433	22.7226	19.7483	21.904	22.4924	22.5983	23.3082	23.0191	21.2138	21.1316	23.4912	25.4056
FAM76B	3.69718	4.11	3.17543	3.76134	3.64564	3.38593	3.92166	4.21852	3.71645	4.10099	3.16043	3.60509	3.36953	3.50727	3.54512	3.28923
SIRT6	5.04007	4.64997	6.29761	5.4571	6.19722	7.19027	6.99138	5.87246	6.36703	6.14734	5.36402	6.84754	6.76886	6.01523	7.44291	6.08376
TYR	0.019448	0	0	0	0	0	0	0	0	0	0	0	0	0	0	0.017816
POLD3	4.93875	4.24659	3.85119	4.93065	6.45319	5.8011	6.03674	6.47538	6.6886	6.62734	6.01552	6.79185	7.21499	7.75602	8.07549	6.82989
ACTN2	0	0.007173	0	0	0	0	0.017271	0	0.012662	0	0.010312	0	0	0.01301	0	0
CAPZB	194.567	188.074	213.522	189.184	200.253	183.131	190.399	189.571	196.521	196.707	188.734	183.835	196.868	208.77	185.782	174.525
GPR137B	14.0049	12.5214	14.7951	14.9799	11.683	10.5035	11.5914	11.8255	11.8187	10.477	11.785	11.6821	8.12382	7.41555	9.80756	9.35349
NAALAD2	0.150765	0.02569	0.039218	0.079222	0.133282	0.081423	0.15493	0.151278	0.099889	0.118827	0.057687	0.082894	0.110623	0.124625	0.044844	0.118978
JADE1	6.33171	7.51687	5.60333	5.96122	7.05137	6.61112	8.81636	6.92579	5.70443	7.38693	5.43523	5.68316	6.86706	9.0806	5.6506	5.34365
SLC25A43	14.8041	15.797	14.3236	14.7916	13.3978	10.8708	12.0805	13.4675	12.0938	12.7973	10.9128	10.599	12.6317	13.6457	11.0338	11.0183
UBE2A	68.5075	67.8456	63.9249	65.6133	77.326	66.3932	73.8639	74.6067	68.5982	67.9664	69.9217	67.3657	69.181	76.5083	67.9965	64.832
FGFR1	28.2533	32.5926	29.9844	28.2707	30.8545	32.9773	28.8145	30.9819	29.0104	31.6085	28.8708	28.4005	28.8347	27.8116	31.8572	30.7034
FKBP6	0.031608	0	0	0	0	0	0	0	0	0	0	0	0	0	0	0
SMC1B	0.037324	0.044756	0.014573	0	0.021063	0.03441	0.031469	0.037496	0.010276	0	0.037452	0.044773	0	0.027782	0.012161	0.020897
FBLN1	129.085	133.86	127.327	135.28	115.42	115.887	113.014	117.461	112.241	137.928	111.118	106.025	110.208	123.388	111.591	114.426
ITGA8	5.60424	7.69154	4.45655	5.69892	2.08717	2.16538	1.78852	1.90579	2.67926	3.4354	2.6037	2.56333	2.58915	1.70629	2.951	2.87551
CST7	0	0	0	0	0	0	0	0	0	0	0	0	0	0	0	0
MAP2	1.33746	1.06262	1.06549	1.56987	0.388049	0.478646	0.493332	0.319166	0.503264	0.438344	0.436631	0.407666	0.381053	0.49074	0.592917	0.569036
PIAS2	3.1297	3.31107	2.59879	3.90483	2.68989	3.36854	2.59635	2.64401	3.04908	2.61579	3.14919	3.19311	2.92967	2.54667	2.60016	2.63942
AMPH	0	0	0	0	0.025293	0.047958	0	0.054988	0.011915	0	0.015395	0.010924	0	0.011654	0	0
ARAF	18.477	19.5359	18.6935	20.4904	18.7564	19.5418	19.5834	17.5362	17.8316	19.1241	18.7009	17.5031	17.5755	20.3856	17.0978	19.7845
MCCC1	6.47597	6.03237	5.9391	6.74842	5.07744	6.95562	5.60113	4.9762	6.18295	6.41385	6.10536	6.75221	6.12171	5.73463	5.98758	5.85363
LAMP3	0.048028	0.010845	0.063092	0.047213	0.128036	0.291789	0.045874	0.062986	0.128509	0.011324	0.031182	0.133587	0.067764	0.07463	0.015137	0.146272
FAP	43.3026	45.4971	42.6471	35.967	61.7887	62.2142	64.657	66.3963	58.9613	61.6009	61.3464	56.5049	48.5899	56.3099	47.008	50.8084
NEBL	0.030934	0.007943	0.010787	0.045323	0	0.008856	0	0	0.047798	0	0.048457	0.004569	0	0	0.047451	0.019298
ACER3	4.34905	4.42228	3.27183	4.14449	3.727	3.41204	3.81642	3.38076	4.05033	3.92626	3.30287	3.92883	4.19604	4.39854	3.79309	3.99746
UBE2K	15.7564	17.4991	14.4604	15.288	19.4428	18.7457	19.4852	18.5976	20.2363	18.855	18.9717	19.3686	18.4038	19.5209	19.4284	18.3478
PIK3C3	6.98468	6.51124	6.15629	6.84098	6.45044	6.85241	6.38897	6.61885	6.81601	6.59147	6.94207	6.25552	6.86947	6.21352	6.53528	7.21935
N4BP2	0.629484	0.798539	0.566323	0.759876	1.43899	1.18562	1.16763	1.17278	1.20091	1.2723	1.14236	1.51731	1.43234	1.23991	1.66569	1.45254
TIGAR	12.0227	10.7023	10.7332	11.1184	8.56123	9.52911	8.73725	9.27193	9.19487	10.1662	9.97899	10.3229	9.39589	9.87483	10.2744	10.1756
TULP3	12.7466	11.7908	11.549	13.5858	14.0967	13.6278	15.2076	14.4747	15.5476	13.9369	14.1474	14.0127	14.2433	14.3286	13.9553	14.1959
SYNJ2	9.05759	10.3338	7.88026	10.2102	9.66798	9.46276	9.71269	10.1223	9.88781	11.1251	9.22019	9.98765	9.42033	9.53211	9.24663	8.93595
ADCY2	0	0	0	0	0	0.018472	0	0	0	0	0	0	0	0.012116	0	0
PPP2R5C	33.9878	32.6117	30.7717	31.2124	36.6853	33.5586	37.9044	34.0884	31.9723	35.7301	33.4874	32.2522	31.1747	39.2007	31.7701	31.8694
RBFOX1	0	0	0	0	0	0	0	0	0	0.00944	0	0	0	0.008175	0	0
GNB1	185.635	185.672	189.704	185.957	200.904	200.247	198.585	191.685	203.974	199.666	197.054	202.656	213.161	213.485	207.876	202.209
HOXA9	15.0042	13.4967	14.6855	15.2775	13.4971	14.5992	14.8408	13.6227	13.9391	12.7951	14.8455	16.5647	14.6645	14.8742	15.129	14.6917
EDN1	3.57752	2.7856	4.463	2.58173	13.7442	11.8922	14.2157	13.3294	10.4031	9.69042	8.78645	10.3078	8.96382	14.2438	7.3351	5.23838
MLLT10	5.99938	7.02221	6.51253	7.35827	6.01126	5.9236	6.20608	7.1997	6.24172	6.96008	7.14987	6.55422	6.51613	6.72993	7.54397	6.80104
ZCWPW1	1.1436	0.688171	0.861635	0.725246	0.424032	0.647266	0.638478	0.699117	0.954241	0.355695	0.891327	0.613659	0.519107	0.952569	0.58603	0.663585
ADCYAP1R1	0	0.005567	0	0	0	0.012118	0.006635	0.02583	0	0	0	0	0	0	0	0
FGF20	0.224706	0.124396	0.072326	0.310514	0	0.130463	0	0	0.09192	0	0.086661	0.07484	0.027243	0.020215	0	0.116408
P2RY10	0	0	0	0	0	0	0	0	0	0	0	0	0	0.046479	0	0
ITM2A	0	0	0	0	0	0	0.02578	0	0	0	0	0	0	0.062244	0	0
NRDC	46.2815	47.4013	47.5058	50.4213	49.4653	47.529	47.0647	47.6948	54.4367	50.2898	51.5617	55.8092	56.5148	52.5396	57.5812	58.133
VDAC3	62.7277	60.8457	64.2858	64.5483	68.3358	63.0293	64.0545	66.7195	68.4242	70.8649	66.5335	68.1631	71.6575	81.6273	70.1795	60.5447
PCM1	6.52599	8.19305	5.7008	6.69351	7.23598	6.78607	8.46445	6.30164	8.72983	7.34038	7.05589	6.87055	7.88129	7.84481	7.68478	6.93221
TNRC6C	0.600665	0.674897	0.662566	0.593269	1.15295	1.47035	1.11321	1.26696	1.22529	1.28377	1.01716	1.53293	1.21586	1.26828	1.41338	1.44171
CBFA2T2	2.83553	2.47169	2.27466	3.07891	3.52929	4.48197	2.5544	4.01679	3.20421	3.96066	4.15756	4.99747	3.82791	2.58409	3.55274	4.15403
BRINP1	0.048503	0	0	0.072259	0	0	0	0.026211	0	0	0	0	0	0	0	0
ITCH	17.4442	16.4218	14.8202	15.5214	16.1627	19.0841	15.3201	16.3609	19.492	14.9669	15.0494	15.7962	14.3187	13.5548	14.7067	18.1805
PKD2L2	0	0	0.006041	0.008292	0	0	0	0.025707	0.00556	0.043433	0	0.042106	0	0.013681	0.028954	0.012786
TP53INP2	13.7211	13.7002	16.9201	14.5182	10.6055	10.6358	10.8882	9.93364	11.4233	10.8281	12.2009	11.415	9.89308	8.70658	9.8505	10.7026
SDF4	99.1787	87.7484	109.423	107.434	85.891	76.3178	77.1903	78.4548	87.498	86.8016	84.1279	84.9616	85.7818	86.8532	91.4895	90.344
MYH7B	0.033936	0.043804	0.108773	0.019273	0.061283	0.014882	0.04981	0.030837	0.016375	0.029582	0.052042	0.121887	0.008527	0.0395	0.015778	0.025549
BPIFB2	0	0	0	0	0	0	0	0	0	0	0	0	0	0	0	0
TP73	0.141932	0.076715	0.101217	0.144399	0.120315	0.033463	0.046406	0.098972	0.068352	0.077302	0.033166	0.16726	0.103531	0.037903	0.16445	0.090626
TOLLIP	12.7811	14.9438	14.1901	14.6217	16.8168	15.7393	15.8799	15.3669	17.4103	15.2265	16.2267	17.8921	16.1478	13.9757	17.0178	17.0124
UBE2D4	3.23911	3.15494	3.69642	4.33256	2.61485	2.53788	3.03918	2.27796	3.1071	2.19661	3.20548	3.06776	4.14104	3.01752	2.75901	2.87474
CLUL1	0	0	0.060876	0.020909	0.027651	0.016945	0	0	0.038521	0.012317	0.038838	0	0.020564	0	0.0563	0.038335
RUNX1T1	0.433201	0.548097	0.307881	0.440636	0.75565	0.396175	0.58197	0.546674	0.77102	0.861732	0.626689	0.620872	0.691683	0.724072	0.830992	0.79874
CDH17	0.046428	0.084215	0	0.040125	0	0.041278	0.052584	0	0	0.003573	0	0.031357	0	0.032358	0.023379	0
THOC1	6.4663	7.54522	6.42803	6.85514	7.79559	6.74966	10.9624	8.96279	8.04874	7.86556	8.87664	10.6539	9.90521	10.0751	10.0026	9.43191
FKBP7	14.8744	13.2023	17.0745	13.8778	12.2401	15.5487	17.1376	16.3275	18.3236	14.5599	16.7131	19.7091	14.122	10.1553	16.3253	19.2164
OSBPL6	1.17622	1.67951	0.590204	0.840175	3.71944	3.22511	2.7659	3.31315	3.29848	2.19757	3.59074	3.16254	3.52311	2.58585	4.17418	3.2948
SLC1A3	0	0	0.025682	0	0	0	0.007574	0	0	0.01196	0	0	0	0	0	0
XRCC5	83.5247	81.3824	81.6413	86.9092	85.3618	79.687	85.4346	82.9298	90.4968	93.2873	89.4156	90.9703	90.8634	96.5022	98.4282	89.6026
LXN	10.8172	11.0581	10.5252	13.1469	14.7948	10.1613	12.5873	13.5209	15.4866	14.1002	14.4016	14.1218	11.3834	12.7498	11.6933	12.335
SP140	0.284367	0.327916	0.390796	0.313609	1.12618	1.11151	1.22816	1.33609	1.17089	1.068	1.26266	0.860709	1.08553	1.14003	1.15743	1.29876
MKNK1	10.0519	10.7153	11.1434	11.1514	6.99193	7.40077	6.91349	7.96823	9.02079	6.92924	9.02673	8.60688	8.0066	7.14652	8.01926	8.71038
TNS1	27.7849	37.7744	29.74	27.6059	36.3807	41.1046	33.0746	35.1872	28.9982	39.9049	24.0651	25.2543	26.3876	35.2713	22.331	20.7125
REXO1	5.56045	5.52142	5.90287	5.98693	5.98724	6.18436	6.61637	6.13131	7.00068	6.59243	6.51425	6.20119	7.29063	6.87829	6.79444	6.70667
SAR1A	47.0415	42.066	46.6715	56.6724	39.7901	42.0044	42.4635	43.2936	50.194	41.9757	52.0666	54.1505	46.386	39.8719	51.0883	53.0504
CDC14A	0.855743	0.859431	0.626008	0.779314	1.44983	1.06784	1.15641	1.36564	1.17334	1.0172	0.932268	1.22311	1.22169	1.49184	1.00035	0.913703
RAPGEF3	5.03413	3.92993	4.44064	3.91092	5.44051	5.04259	5.35795	5.63597	5.68179	6.49292	6.17419	6.07533	6.43489	5.33333	6.80219	6.08018
CEACAM1	0.238529	0.228045	0.376835	0.520679	0	0.010928	0	0.120764	0.114455	0.086517	0.044112	0.044851	0.115957	0.058375	0.054393	0.025851
SENP1	4.68223	4.65965	4.34983	4.32144	4.65208	5.31409	4.66307	4.93607	4.96943	4.48758	4.75273	4.61459	5.57879	5.3952	5.4163	5.41576
DUSP13	0.031992	0.041173	0	0.044474	0	0	0	0.0238	0	0	0	0	0	0.041222	0	0.025582
CIC	6.09537	6.80782	6.2375	6.30564	6.79873	6.64938	6.10716	6.5673	6.87009	9.2569	6.00559	6.83242	6.9392	7.00067	7.48723	7.04613
LIPE	0.693589	0.907627	0.678892	0.924541	1.20305	1.12637	0.874514	0.696187	0.918934	0.549669	0.808097	0.874604	0.706573	0.855401	1.15482	0.817758
FDFT1	56.1837	49.4623	64.2828	58.9022	56.4209	53.2981	56.4541	57.7205	69.644	49.9544	67.8945	66.506	60.5433	49.0267	66.6268	73.1724
PAFAH1B3	8.94197	7.07599	10.6747	9.28049	9.2361	8.62058	9.24889	10.8102	10.0482	11.1351	11.4345	10.7003	10.2986	12.175	12.4348	10.6674
OPHN1	1.76776	1.86093	1.64642	1.49702	1.56189	1.48594	1.69432	1.69092	1.50592	1.45947	1.40759	1.42545	1.86389	1.95306	1.75947	1.66887
AFM	0	0	0	0	0	0	0	0	0	0	0	0	0	0	0	0
KIF22	13.7744	16.5631	12.881	13.2286	21.7375	21.6369	23.295	22.718	17.2654	26.4609	15.9892	16.4418	20.6604	33.1566	20.0267	17.766
SCGN	0	0	0	0	0	0	0	0	0	0.026176	0	0	0	0	0	0
CARMIL1	4.22476	4.44571	3.91341	5.33987	1.49259	1.61103	1.64332	1.37964	1.87433	1.97051	1.88897	1.71959	1.72211	1.3305	2.1478	2.19679
PGM1	15.2289	13.8722	14.2874	14.0825	17.6181	17.6318	17.2797	16.3886	21.2637	15.1692	22.3761	22.5644	18.623	14.8309	19.4069	20.2413
DDX1	46.9443	47.9304	44.3956	46.3982	53.151	51.1784	52.2503	53.1261	54.8372	48.1423	58.3597	57.4026	54.2468	56.2004	55.6592	53.4682
DNM2	32.6989	34.9304	34.5299	34.574	33.8532	34.9593	31.6786	33.2719	33.6628	39.9928	32.6126	32.7581	35.5966	38.0041	34.0091	34.6469
EPB41L2	33.125	30.953	32.0823	33.5451	32.6962	32.7109	32.6913	32.6379	31.8331	37.1733	33.0218	34.7952	36.4518	37.8475	35.1806	33.336
RIMS1	0.166758	0.061827	0.141982	0.072072	0.051079	0.036136	0.084983	0.02305	0.104366	0.027961	0.064914	0.100536	0.141968	0.059829	0.08461	0.061184
MOXD1	9.2652	10.2783	9.02695	9.09707	4.03816	3.18534	3.44514	3.8193	3.78856	3.98638	3.75773	3.74984	3.61107	3.32984	3.33549	3.92368
STX7	5.72307	4.87364	4.70385	4.97241	5.23856	4.73281	5.04791	5.15442	4.89303	5.14213	5.10288	5.27705	5.03117	4.96641	5.11148	5.34312
RABL2B	7.78885	8.02587	8.70768	7.57051	6.06881	5.23894	5.70538	5.44509	5.11883	6.64909	5.7814	4.98381	5.67571	6.30577	5.70807	5.31004
KEAP1	17.2709	17.1034	17.3392	19.0942	18.9701	18.4653	18.5603	17.0296	17.7376	17.5414	17.917	17.0443	18.7265	17.9112	17.177	19.3714
DDX43	0	0.024082	0	0	0	0	0	0	0.089131	0	0	0	0	0	0	0
PTPRH	0.6233	0.598314	0.432478	0.648788	0.20345	0.305311	0.19501	0.174196	0.372223	0.357765	0.127083	0.292028	0.372839	0.333063	0.431639	0.375075
DCT	0	0.010553	0	0.013174	0	0	0	0	0.006353	0	0	0	0	0	0	0
SLC35C2	5.91686	5.26049	8.71326	8.89804	8.73825	7.22903	7.23016	7.66692	8.35039	7.67345	7.86777	6.97237	7.91898	6.3725	9.21482	9.21926
CRYBG3	1.66725	2.03269	1.54561	1.6862	1.74073	1.79201	1.63244	1.53042	1.9004	1.4254	1.65805	1.95568	1.71874	1.37312	1.93087	1.69172
EPHA6	0.239652	0.122932	0.242581	0.077443	0.232249	0.177181	0.293214	0.089993	0.189205	0.181962	0.605755	0.195544	0.373275	0.100443	0.122219	0.18545
SCTR	0	0	0	0	0	0	0	0	0	0	0	0	0	0	0	0
RFX3	0.46173	0.479334	0.404119	0.425203	0.243466	0.386704	0.394723	0.321198	0.428464	0.312379	0.24342	0.439163	0.643483	0.275806	0.299965	0.477772
RIF1	3.58181	4.48273	3.3926	3.79133	4.48993	4.37765	3.73189	4.16435	5.30883	4.50559	4.44405	4.63482	4.88975	5.60869	5.17554	4.67732
RAB21	4.48126	4.70062	4.39228	4.42998	5.43377	5.70457	5.79994	5.9658	5.69993	5.64807	4.92604	5.46302	5.29649	5.74601	5.54338	5.22677
SLC4A4	7.55989	7.14776	6.75182	7.15476	9.05851	9.19956	8.91236	9.04749	9.81294	8.77197	9.36355	10.7618	11.0408	9.15791	11.8574	10.9928
SMARCA2	11.8394	13.966	11.4051	12.1913	15.0672	14.9051	13.6756	14.3341	12.8366	14.4525	12.8006	13.7031	14.1204	15.4108	13.0095	12.9938
RDH8	0	0.015225	0	0	0	0	0	0	0	0	0	0	0.05345	0.046293	0	0.022641
SESN1	9.25758	8.16694	8.12872	9.49102	3.99121	4.45642	3.9399	4.72885	5.88286	4.67912	5.60853	4.51136	5.20367	5.03881	4.76155	5.27371
MID2	3.12507	3.31053	2.45943	3.57466	2.97413	2.80859	2.81124	2.52729	3.10851	2.77266	3.81163	3.85159	3.44989	3.2896	3.4529	4.04207
DNAAF6	0	0	0	0	0	0	0	0.018297	0	0	0	0	0	0	0	0
COL5A3	0.761448	2.53748	0.282245	0.543074	2.37854	2.64518	2.1232	2.57272	2.11594	1.80678	2.21549	2.0729	2.97031	1.61196	3.74137	3.46324
SRCAP	2.93349	2.7692	1.14658	1.87725	2.38447	3.51443	1.1023	2.12125	1.86438	2.72508	2.73135	3.35556	2.24697	1.69826	1.22289	3.24602
PUM3	14.4048	16.9058	14.1201	14.0517	15.498	17.1563	17.5739	17.1161	16.3049	16.2571	16.6817	16.3506	16.5733	18.1452	17.9895	17.8394
CPB2	0	0	0	0	0.066877	0	0	0.026408	0	0	0	0	0	0	0	0
CHRNA3	0.012719	0	0	0	0	0	0.013671	0.045791	0	0.015286	0	0.036385	0.060021	0.027617	0	0.051522
KCNN2	37.5917	37.6527	28.9055	51.5438	2.31332	3.32642	2.34771	3.28323	3.99535	3.76219	4.42375	3.48645	3.96175	3.1389	4.39677	4.77764
CNOT4	7.36786	7.2724	6.96185	7.66375	7.61377	6.69456	6.71242	6.58553	7.72168	7.71716	7.80475	7.60777	7.77085	7.10682	9.14291	7.42638
PSEN1	15.4556	16.864	16.3878	17.7518	17.7711	16.9426	13.7733	14.6161	14.992	16.7924	17.8787	17.6399	14.0528	18.3604	19.2021	17.4318
CPOX	11.8571	11.8675	9.30611	10.768	14.453	13.0692	14.1056	12.7819	14.152	14.6603	12.432	13.5789	13.4604	12.5257	14.7738	11.8452
CLDND1	32.5886	34.7942	29.5584	33.4232	41.0081	36.776	38.0851	37.9677	33.5796	32.5471	34.5924	36.988	38.411	38.8537	37.9315	38.8806
MOK	6.03548	4.42388	5.95483	5.03954	30.1179	29.4617	31.5238	31.812	30.6737	23.0225	37.6459	36.9467	39.1613	38.1732	44.0182	44.2549
HSP90AA1	251.13	256.573	244.824	238.97	278.097	270.475	295.844	281.377	284.571	284.687	275.875	288.618	309.471	343.004	319.141	295.114
RBL1	2.34223	3.01079	1.837	2.3666	3.8426	4.27709	3.99214	4.59999	4.31218	5.046	3.46573	4.37834	5.22271	5.53853	4.78739	4.26704
DLGAP4	47.9092	55.5581	48.2059	47.8507	76.4864	78.4537	74.2067	76.2187	73.0556	77.0726	70.0822	72.8049	65.7269	66.3125	67.9477	63.6712
IGSF9B	0	0	0	0	0	0	0	0.033406	0	0.020363	0	0	0	0.005942	0	0
CFHR2	0	0	0	0	0	0	0	0	0	0	0	0	0	0	0	0
NDC80	9.30682	9.98206	6.57913	8.32588	13.8401	12.3697	16.9542	14.9025	12.8057	15.6969	11.1237	11.7059	15.425	24.2139	12.6511	11.378
AP4E1	5.46343	6.7673	4.45352	5.97598	6.11654	5.97449	6.16058	6.04283	6.0623	6.17478	5.3784	5.62508	6.18128	5.76364	5.21866	5.57901
RSBN1	2.78368	2.63907	2.2486	2.37536	2.96143	2.96664	2.65359	2.61971	3.23828	3.0167	2.5935	3.1946	2.97885	2.81955	3.1823	3.25573
MAGI3	1.50997	1.53228	1.20714	1.63527	1.63428	1.85593	1.62384	1.57758	1.92254	1.84323	1.75452	1.99422	1.89136	1.84086	2.09476	1.98227
CXCL2	0.605889	0.045078	0.678783	0.847358	0.238373	0.582737	0.590102	0.400881	0.414603	0.095261	1.24105	0.773397	2.26621	2.26657	1.48286	1.97551
AFP	0.045143	0.057469	0.057843	0.044941	0	0.099181	0	0.136458	0	0.078241	0	0	0.058254	0.022824	0.020567	0.013794
COL4A4	0.63863	0.664183	0.516401	0.625977	0.587681	0.674371	0.605854	0.74597	0.547549	0.528288	0.617595	0.537239	0.461867	0.495823	0.474101	0.465637
TCF7	0.277791	0.215134	0.388788	0.212277	1.8089	1.90979	1.74241	1.48498	1.77438	2.63333	1.05644	1.86967	1.12394	1.24822	1.07245	1.05022
OSTM1	17.513	19.3338	15.9425	16.8912	19.4038	18.9953	18.6034	20.7398	20.9933	17.2026	20.8307	20.824	19.3268	17.9781	18.696	18.8325
CDH7	0	0	0	0	0	0.002352	0	0.003425	0	0.008379	0	0	0	0	0	0
IMPG2	0.036215	0.041914	0.056713	0.041621	0.062668	0.056331	0.048682	0.035615	0.066759	0.102745	0.022743	0.100817	0.068931	0.037522	0.057009	0.091003
PCNP	72.8697	73.1428	60.5178	69.4475	69.5275	67.8587	69.5531	67.7407	67.1889	70.4847	62.6783	67.9966	67.0172	71.2565	62.6948	63.228
EXD2	7.60315	7.62431	7.06315	7.80982	7.28414	7.63618	7.13366	5.85001	6.16409	6.13584	4.94962	5.23887	5.5127	6.8365	5.27714	6.40177
ARG2	0.299115	0.432692	0.299967	0.201614	1.03554	1.14548	1.36493	0.910653	1.26499	0.45187	1.78721	1.23341	1.37439	0.641605	0.659801	1.68795
MEF2C	1.37309	1.67756	1.45972	1.3572	1.63188	1.08221	1.16834	1.54355	1.97949	2.13752	1.97723	1.78072	2.59125	1.31369	2.2795	2.10216
PTPRC	1.47871	1.31583	0.900207	1.54763	0.1215	0.106175	0.178396	0.04645	0.260719	0.047473	0.097007	0.081459	0.084493	0.059318	0.21048	0.106276
CACNA1S	0	0	0	0	0	0	0	0	0	0	0	0	0	0	0	0
PKP1	0	0.006675	0	0	0.019205	0	0	0	0	0.034139	0	0.025357	0	0	0	0
UBA5	10.977	12.8815	10.5793	11.1029	13.8693	12.9801	14.9013	13.4221	15.9152	13.9085	16.1314	16.0171	15.7642	14.1097	15.7043	16.1692
STK17B	4.45969	4.99686	3.53555	3.94614	14.7816	15.2056	14.2811	14.6846	12.7672	16.2785	12.0464	12.2898	9.66005	12.4891	9.28665	8.50303
CDC14B	5.81978	5.81895	5.81462	6.42368	3.88802	4.4116	3.54643	4.51108	5.12533	4.03058	4.53062	4.98652	4.65159	4.2758	5.06648	4.99436
ZNF510	1.95614	1.92973	1.74894	2.30767	1.58203	1.56861	1.4282	1.74875	1.97849	2.0616	1.93287	1.62763	2.10996	1.79259	1.91058	2.18259
LRP2	0.01028	0.006815	0.009462	0.004859	0	0	0	0	0	0	0	0	0	0	0	0.005755
ZNF506	5.71487	5.06635	5.56055	6.06502	5.75147	3.96281	4.08302	4.16706	5.13863	4.0827	5.81822	4.04787	3.20242	4.12431	3.89757	4.09448
JMJD4	6.84495	6.08045	6.93135	6.86218	6.67549	6.92655	7.012	6.13288	6.55235	6.29373	6.93314	6.69194	7.14378	6.14891	7.5336	7.41743
DUSP12	11.2356	11.3568	10.7503	11.9928	14.6211	15.1612	17.382	18.9751	15.7704	12.5768	16.3245	15.9445	15.4536	18.9144	15.15	15.3883
AACS	12.6157	12.9887	13.4776	14.2772	10.2519	11.7089	12.0045	11.5683	13.8106	12.5681	13.854	13.2297	13.0147	10.8938	14.2946	14.3063
DELE1	9.73099	9.23503	9.48154	10.7503	10.158	9.80769	9.60761	10.4072	9.94153	9.32818	10.4067	13.0002	9.11156	10.4107	11.2844	11.366
SLC13A1	0.009145	0	0	0	0	0	0	0	0	0	0	0	0.010367	0	0	0
CADPS2	0.194707	0.075467	0.09404	0.263319	0.073232	0.029714	0.032382	0.079983	0.146075	0.04837	0.065606	0.06285	0.138783	0.048571	0.161345	0.17472
PCDHB4	0.022715	0.010016	0.013999	0.010423	0.001469	0.007124	0.005761	0.023662	0.011428	0.010082	0.021186	0.011743	0.001823	0.004096	0.008548	0.006144
PCDHGA2	3.5097	2.65024	2.54885	3.94997	2.61384	1.58001	1.59163	1.68438	2.3513	1.48124	3.30248	3.10507	1.50271	1.19276	1.53406	2.02847
HSPB11	21.4777	18.3683	15.686	17.7709	15.564	16.7523	16.9354	17.6646	15.4925	18.6713	13.8737	14.9131	16.4444	18.7689	16.5787	15.5235
PHLPP1	1.18137	1.66225	1.1809	1.26269	1.93063	1.65938	1.96603	1.52897	1.74199	1.75709	1.81449	1.77773	2.12661	1.71769	2.20146	1.90958
ATP8B1	5.88303	7.60803	5.28272	5.35645	4.25126	4.4563	4.32177	4.46821	3.96646	4.80914	2.67415	2.89433	4.90188	6.79341	3.7593	3.50865
IL12RB2	0.029873	0.049287	0	0.020987	0	0.039719	0.043631	0.04379	0.037432	0.03538	0	0	0.02458	0.098629	0	0.064438
SMARCD3	15.6099	13.1202	13.3821	12.9036	9.64555	9.68728	9.41413	10.2575	11.8529	9.48673	11.6173	10.334	10.5739	9.19635	10.634	10.0672
WDR70	7.00022	5.58784	6.95754	7.62003	6.06078	5.85184	7.11996	5.71821	6.70879	7.03357	6.452	6.75211	6.35008	6.58502	6.3929	6.24988
FYB1	0.018322	0.0339	0.009792	0.033211	0.053139	0.131982	0.099981	0.133764	0.077813	0.03121	0.176013	0.118758	0	0.071595	0.068877	0.117145
MPP4	0.324801	0.409118	0.509148	0.228279	3.38993	3.02115	3.22776	3.42294	2.49392	3.31755	2.04237	2.22422	2.52143	3.92579	2.75689	3.10855
STRADB	11.7646	11.2767	11.7825	12.5625	11.209	11.4639	13.1015	12.5952	14.2988	14.7851	12.7329	12.347	14.8053	14.2761	14.0451	13.3224
BZW1	61.807	60.7106	55.583	57.9481	74.059	63.2948	76.7654	75.7931	76.4454	68.5423	66.6907	81.0513	82.5111	68.3377	91.7502	76.2154
PGR	0.808644	1.04745	0.61722	0.907604	0.499958	0.541247	0.490955	0.411758	0.446467	0.658815	0.488319	0.578199	0.659143	0.559424	0.459497	0.532934
C1QTNF3	0.533215	0.373783	0.28009	0.386835	0.223846	0.257802	0.257507	0.239366	0.379874	0.127285	0.258906	0.33242	0.305317	0.368001	0.362039	0.301943
ME2	4.63015	4.84857	8.67098	4.98583	3.67453	3.93774	4.22278	9.71122	4.01597	3.9731	3.6225	3.54976	4.28187	8.61383	4.33388	6.78746
C5orf22	28.0538	28.9601	27.5067	29.1668	18.6772	21.1912	18.6576	18.962	22.1109	17.5525	22.5245	20.9262	21.8419	20.9562	23.1982	21.1682
CCNT2	6.24712	6.39295	5.73712	6.97269	5.83825	6.50452	5.57336	6.68899	7.68768	5.67201	7.01457	8.19529	7.99883	5.88726	7.67857	8.07107
FAM135A	1.9331	2.18	1.58485	2.35682	1.366	1.6862	1.53767	1.46653	1.62126	1.69884	1.65481	2.29758	1.56325	1.47495	2.27545	1.92431
COL19A1	0	0.041567	0.008075	0	0.01676	0.051377	0.009898	0	0	0	0.199418	0	0.020879	0.024199	0	0
EPB41L3	0	0	0	0	0	0	0	0	0	0	0	0	0	0.021818	0	0
COBLL1	4.29257	5.15464	3.63648	4.74848	3.63346	3.78637	3.59721	2.88365	4.42748	2.87245	3.17952	3.96105	3.88427	3.77202	3.72268	3.36136
DLG3	2.61227	2.44103	2.69279	2.56406	2.6145	2.32212	2.76276	2.74785	3.36847	3.03232	3.56489	3.55509	3.01661	2.10014	3.98666	3.63559
KCNK2	11.6543	10.8583	11.5478	10.6754	10.7131	11.2869	10.7929	10.3481	13.9813	11.6337	13.6321	14.4449	18.001	14.6081	18.5565	16.9779
SERTAD4	1.8372	1.8415	1.63068	1.34762	2.96231	3.04894	2.94879	3.04217	2.66676	2.73485	2.33693	2.34467	3.49889	4.62658	2.42198	2.1899
TRAF5	14.6993	13.9111	13.6522	13.5358	7.64312	9.10723	9.21031	8.8098	7.1742	7.30594	7.88396	7.24214	7.42559	8.57098	6.84055	6.46788
MRPL22	5.48434	5.95261	6.80941	6.40178	4.81146	6.31003	5.59208	5.08641	5.43951	5.73078	5.47392	5.72957	5.30915	7.9319	4.8594	6.12579
GEMIN5	3.66304	4.80095	3.58167	3.78978	4.62999	4.84728	5.2603	4.05519	5.08025	4.96422	3.95218	4.43224	5.10459	5.77162	4.93989	4.6036
OPRK1	0	0.007021	0	0	0	0	0	0	0	0	0	0	0	0	0	0
NFE2L1	50.0838	52.771	55.0831	54.3965	51.8881	53.3407	50.5015	50.0215	51.3174	52.0673	52.3972	50.1592	54.0115	50.498	55.425	60.5557
SEMA5B	0	0	0	0	0.026055	0.025238	0	0	0	0	0.021334	0	0	0.02234	0	0
GSK3B	12.774	14.1563	12.3131	12.5053	12.8651	13.5909	13.259	13.513	14.6346	12.7167	13.8034	15.9342	13.7525	11.766	13.6515	14.4094
ITGB5	89.4788	67.9739	110.317	85.2745	164.856	160.086	155.177	165.178	181.21	178.558	174.906	181.756	157.6	124.972	177.773	177.629
ERC1	8.83224	9.77802	9.10092	9.13927	7.53377	8.59437	7.89661	7.28529	8.98961	8.63235	8.78584	9.00702	9.47328	7.68112	9.93348	9.94023
XPO1	65.5777	71.5091	59.8078	65.5958	60.0201	59.5773	61.6348	63.8123	65.4367	66.3657	60.6991	64.797	56.9581	69.4561	64.211	62.5994
RNF13	12.1593	10.8439	9.66939	11.0151	13.1612	11.8078	14.1697	14.078	13.149	12.0912	13.3048	12.453	12.9383	11.7207	13.2846	12.8846
TRPM3	0.00196	0.020833	0.023953	0.014181	0.036028	0.011894	0.017759	0.014363	0.003721	0	0.005624	0.003618	0.003777	0.016497	0.012017	0.006209
PALB2	4.93267	4.74231	5.06601	5.2592	5.63243	5.38579	5.24512	5.45314	6.32463	5.44136	6.03791	5.61902	5.20836	5.59764	5.76973	6.23694
DOP1A	2.88241	2.38932	2.57277	3.05016	1.60254	1.61972	1.66235	1.67045	2.01532	1.82408	1.80535	2.27169	1.8959	1.75438	1.96843	2.39389
LYRM2	7.72552	7.86693	6.66955	7.2884	7.38474	7.52195	6.62453	7.08262	6.80963	8.03949	6.69047	7.09651	7.73421	7.47317	7.04552	6.98
BCKDHB	4.53077	4.48421	5.12036	4.5158	2.26471	2.67521	2.39692	2.11602	2.36279	2.49052	2.71545	2.42454	2.77881	3.23806	2.56138	2.20015
KAT6A	2.7265	3.59864	2.57555	2.91086	3.76021	3.29431	3.40887	3.32036	3.26544	4.68437	2.84624	3.39744	3.84622	3.29411	3.27309	3.57801
TUT7	4.17571	5.23355	4.04263	5.08113	6.05398	6.58592	6.65775	5.77065	6.32386	5.83777	6.18765	6.7146	6.43289	5.50472	7.11593	6.76328
ULK2	4.32139	4.37586	4.09586	4.72321	3.54562	4.03428	3.33255	3.76599	3.85696	3.45436	3.78084	3.54068	3.7326	3.57213	4.28049	3.33733
GRHL2	0	0	0	0	0	0.013941	0.023888	0.040251	0	0.009781	0	0	0	0	0	0
TNPO1	43.2796	45.9121	36.2688	46.8559	31.4803	32.4189	30.4774	32.1945	35.7433	31.0037	34.7579	36.9448	32.4719	30.7176	33.695	33.9573
PLOD1	163.417	152.801	181.2	160.436	199.184	195.053	189.516	191.484	185.858	188.192	177.918	183.744	181.247	192.442	186.77	193.052
P2RX5	0.944472	0.7552	1.31591	0.94112	0.938246	0.50727	1.31068	1.09588	1.23537	0.400825	1.12585	1.22315	1.10247	0.634339	1.3329	1.15686
ITGAE	3.89223	3.59585	3.86436	3.03707	3.082	3.18941	3.2895	4.19395	3.24184	3.05095	3.02456	3.13349	3.07797	3.73343	2.51042	2.52563
DIS3	6.48157	8.43237	6.33892	9.1974	9.88557	9.20121	6.63917	6.68214	10.2481	9.18088	8.94804	8.39996	10.082	7.46577	10.6233	9.38806
PIBF1	4.97129	5.2888	4.30613	5.37758	5.27255	4.83486	5.29687	5.54674	6.53483	5.00936	5.46453	6.52475	5.63322	4.73736	5.9531	5.65239
TDRD3	3.9347	4.60478	3.05491	3.79878	3.0377	3.03666	3.02103	3.40697	3.26037	3.8465	3.20023	3.35714	3.04948	2.95543	2.75375	3.01365
NUFIP1	2.30495	2.80128	2.66163	3.01337	3.29271	3.41512	3.22974	3.33244	2.98964	3.03518	2.73307	3.11862	2.87682	3.2249	3.11418	2.62027
PDS5B	5.04247	5.53746	4.46227	5.46581	4.84211	5.53154	4.81937	5.21976	5.59989	5.72062	5.38628	5.94538	5.83503	5.56604	5.97199	5.1876
OXCT1	10.4544	12.7157	11.052	9.92029	12.415	14.3941	14.0637	13.6303	12.0336	14.299	11.0714	11.4983	12.6221	16.1911	13.5428	10.6466
RRAGB	8.56839	6.55602	9.60559	8.31669	4.67848	4.6119	5.74936	5.92729	5.78013	6.38717	6.14932	6.15488	4.54392	4.5982	6.29882	5.56619
EPYC	0.069863	0.152612	0.069122	0.036441	0	0.247988	0.085902	0.094812	0.213106	0.131852	0	0.027453	0.14771	0.074627	0.065063	0.028373
CYLD	12.8764	12.9681	12.4068	12.075	14.8089	14.8996	13.0743	14.5842	22.4875	18.3153	21.4319	20.9783	12.2928	14.5833	21.686	15.4481
SLC27A5	0.571501	0.551486	0.570099	1.05087	0.224056	0.751639	0.316494	0.261076	0.335286	0.341306	0.442442	0.383094	0.526842	0.304254	0.568599	0.477888
ZNF324	1.47961	1.67157	1.49195	1.94129	1.77277	1.70523	2.04651	1.91669	2.43871	1.78858	1.3024	1.74105	1.9586	1.72567	1.84333	2.0347
ZNF671	1.9409	1.20649	1.63662	1.65331	1.03625	0.784233	1.24945	1.34623	1.65259	1.04988	2.06115	1.06448	1.51313	1.40991	1.48141	1.34143
ZNF416	1.2357	1.58695	1.7285	1.36338	1.74876	2.01014	2.02971	1.91558	1.88623	1.53317	1.94262	1.51772	1.67817	1.77467	1.72121	2.0535
ZNF586	2.57886	2.92889	2.75209	2.68114	2.26878	2.85742	3.10109	3.24413	2.69965	2.33104	2.80663	2.35803	2.22719	2.54727	2.76671	2.01933
ZNF446	2.7187	2.47628	2.52209	2.75076	2.16824	1.82513	2.06845	2.07927	2.25722	2.09077	2.05867	2.22467	1.79823	2.25102	1.91602	2.6041
ZNF264	1.89512	2.19334	1.52681	1.8081	2.06521	2.11794	1.94033	2.06557	1.93716	2.55816	1.74076	2.06841	1.95362	2.36723	1.86169	1.91588
RPS5	280.712	242.858	304.111	274.517	319.026	302.146	312.242	320.022	287.72	295.071	290.443	260.703	271.379	339.344	288.2	267.835
FAT1	37.1724	43.2112	43.8506	39.6562	32.685	32.6642	32.7509	35.652	26.1209	33.394	27.8816	28.8504	29.9426	26.6724	31.3025	31.6467
YTHDC1	11.2685	11.2047	11.4735	11.5685	11.6038	9.89655	10.6408	10.7474	11.8464	14.0664	10.6891	11.3908	11.1647	13.0889	13.5218	11.0944
CHMP2B	21.432	23.2633	21.2677	21.8409	24.0271	23.0117	23.2198	23.3444	24.4184	22.7235	25.4336	23.3644	21.5293	22.5551	20.3523	20.089
SMAP2	11.3483	12.0305	11.1636	10.5242	12.5568	11.0939	11.873	12.0267	11.6999	11.9064	11.0159	12.6426	11.9594	12.2748	12.9052	12.5842
PPIE	18.3402	16.7185	21.0744	18.8542	17.4313	17.4336	18.1467	16.8178	18.6682	17.4253	16.6565	19.4725	16.0577	17.1212	17.1698	18.7595
ZMPSTE24	30.4648	29.9145	25.7387	28.7449	29.7792	28.7187	30.2785	30.5154	32.6455	29.9888	29.8716	32.5577	30.6108	28.0236	29.863	29.7424
STARD7	40.2738	38.1002	41.1403	42.4774	52.2443	52.8506	54.5328	54.0391	60.409	55.511	60.8034	60.4186	58.612	54.9888	59.9169	59.499
NOA1	6.43175	6.32837	7.13602	6.32311	6.40922	6.5175	6.92928	6.82001	6.69736	6.25718	6.46935	6.60059	6.70459	6.76478	5.88361	5.67617
REST	8.03035	10.3609	7.65416	8.68903	11.4003	10.5002	10.4991	10.5312	10.1267	11.4857	9.85922	10.6404	9.67801	9.8751	9.3486	8.77936
HAL	0.020018	0.004054	0.028509	0.010529	0.022094	0	0	0.001121	0.015611	0	0	0	0.020645	0.084627	0	0.026736
SSH1	8.88181	9.51019	9.2325	9.48683	10.4829	10.9714	9.66144	9.68772	10.6869	10.8959	10.3125	10.8302	9.901	8.60312	9.13804	9.62577
GSTP1	247.451	203.03	264.559	224.792	289.254	274.445	279.785	273.545	273.63	243.702	297.818	244.918	245.602	280.577	258.723	246.073
APLP2	167.154	170.271	160.931	172.223	143.479	146.015	137.175	140.64	153.931	145.735	152.723	158.118	148.923	134.764	158.871	161.583
FAM234B	2.88816	2.28307	2.71161	2.57168	1.07446	1.18562	1.22506	0.902626	1.53127	1.79593	1.66499	1.56166	1.84277	1.25546	1.84099	1.51332
SLCO1A2	0.010603	0.026413	0.012523	0.045187	0	0	0	0	0	0	0	0.005208	0	0	0.011261	0
WBP11	14.8522	15.7041	14.5673	15.9135	17.7434	16.8727	16.3265	17.4128	17.8044	17.6438	16.5331	16.9705	18.3027	20.5252	17.6902	17.8166
EIF3I	99.7622	93.6632	110.757	104.564	101.26	97.0905	100.445	97.6486	100.169	97.7888	103.855	93.2484	102.237	116.93	102.344	94.1457
NKAIN1	0.015731	0.042225	0.019648	0.013757	0.166907	0.062353	0.139403	0.183074	0.045145	0.088109	0.091867	0.12627	0.044287	0.05708	0.079851	0.080172
COL16A1	12.6506	15.805	10.9399	13.0408	16.4049	17.8358	15.4987	16.4919	13.9674	19.1287	12.169	13.5278	13.6663	12.7929	13.4489	14.1799
TXLNA	22.4848	22.1789	22.665	25.293	21.4032	23.0312	21.4562	19.7585	20.687	21.2304	20.3595	20.0653	22.628	22.4955	23.7876	22.6709
APOB	0	0	0	0.0024	0.009183	0	0.003121	0	0	0.003495	0	0	0	0	0	0
NCOA1	4.02274	5.04045	4.00702	4.02498	3.62977	3.86808	3.29286	3.83351	3.89991	3.59264	3.90091	4.37269	3.45109	3.26668	3.77283	4.11503
AGBL5	9.15921	8.23006	10.6968	9.74415	5.18965	5.41394	5.87179	6.63533	6.35955	8.03686	6.22085	5.57437	6.20804	7.09688	5.74536	5.87942
EFR3B	0.024964	0.162467	0.081969	0.063642	0.292422	0.282466	0.287037	0.404424	0.373203	0.158821	0.319326	0.31599	0.216673	0.241119	0.259379	0.17854
KIF3C	5.12756	4.78836	5.69141	4.62002	5.93543	6.77693	6.92651	5.8573	7.8881	8.11586	8.0338	7.73982	6.52198	5.92619	7.30728	7.23287
RAB10	50.5355	46.5977	47.7883	46.9322	53.6771	52.7356	53.3779	54.9723	59.8141	49.0564	59.0851	59.0256	53.3321	47.0625	62.0333	57.7888
GCKR	0	0.016633	0	0.119839	0	0.188575	0.097234	0.074519	0.086007	0.117625	0.103347	0.085658	0.076784	0.133626	0	0.180194
HADHA	54.7537	53.9247	52.2315	55.7735	52.501	51.8362	51.6689	47.1651	51.5803	57.2541	46.2435	45.8915	52.7632	57.5924	53.2862	47.549
MAPRE3	8.81858	7.52881	8.32521	8.41256	9.62534	8.28433	10.1364	7.51245	9.76901	8.17892	10.5379	10.5912	8.53264	7.16841	9.19696	9.6083
CAD	5.76721	8.16604	5.38836	5.79966	7.75839	8.19562	8.30279	8.38038	7.66376	9.59938	6.77522	7.2496	8.7148	8.70998	7.19077	7.44878
CD59	124.055	133.252	165.711	115.085	155.54	196.027	193.943	192.641	212.484	190.723	208.397	164.031	171.827	224.19	223.234	219.484
CD82	15.4112	11.464	16.6877	15.3628	18.1146	17.9499	15.5331	16.9935	27.7872	23.0917	29.7141	28.7028	28.6722	18.8046	31.1239	36.1461
BCORL1	3.61633	3.72546	3.57007	3.07486	2.44399	2.83587	2.24433	2.36161	2.96368	2.73775	3.1386	3.00067	3.75217	2.30444	2.69056	3.3042
ATRX	8.53276	9.50303	7.4311	7.82995	7.15936	8.26939	7.30947	7.1805	9.0286	8.44225	8.09852	9.33228	7.03199	7.28552	8.28207	8.22774
AK6	10.0979	13.7258	10.1981	11.1365	11.3143	14.8352	14.625	13.9746	13.4586	13.7369	13.2549	13.8556	12.7285	12.8704	13.5927	13.3991
FCN1	0	0	0	0	0	0	0	0	0	0	0	0	0	0	0	0
MYNN	4.08787	4.78777	4.3	5.4198	5.84444	4.34838	6.60069	5.36262	5.97889	5.01242	7.19399	5.77925	5.02871	6.63341	5.81201	6.24154
SCAMP1	19.7382	19.7886	16.6997	19.8035	16.9723	17.6412	17.032	17.3547	20.6003	16.4511	19.2891	19.7089	17.9701	13.8219	20.186	19.9226
PREP	18.6182	16.8607	17.2207	18.4808	18.0104	18.4419	17.4499	18.0455	17.0549	19.3481	18.6288	18.5444	18.9772	20.8712	17.4541	16.1435
HACE1	4.59373	5.04972	4.69551	4.51161	6.13285	6.13128	6.17636	6.13885	6.36026	5.86123	6.53278	7.36895	6.15956	5.44106	7.31322	6.96407
SEH1L	9.4595	9.5475	7.69229	8.84905	12.3015	11.0931	12.1786	11.5465	10.9013	11.9274	10.7921	10.1771	10.7279	11.244	10.9844	10.3153
WDR47	9.84555	11.1013	9.63569	9.86697	8.51739	9.37407	8.89611	8.85655	9.55488	7.92519	9.88355	11.0752	10.0105	9.75872	10.8431	10.8763
WDFY1	26.0337	30.0396	21.738	26.3995	16.7436	17.0454	16.0615	16.0538	15.6001	17.063	15.0441	14.9796	16.2462	19.0527	15.9331	16.451
OVGP1	0.250814	0.564142	0.471406	0.569932	0.230251	0.642068	0.646247	0.370384	0.64921	0.558857	0.476093	0.469785	0.533124	0.40191	0.451815	0.342882
SLC25A24	19.9351	24.1757	18.8691	20.3754	22.2558	21.6574	20.7012	21.712	22.0141	23.4865	20.425	21.3588	20.1127	22.0218	20.568	19.9947
MAP3K4	3.13449	3.55489	3.09529	3.07993	5.28554	5.90107	5.66342	5.44339	4.46138	4.87717	4.6628	4.46419	3.83909	4.30383	3.71866	3.92378
PILRA	0.289692	0.396557	0.067137	0.474116	0.154463	0	0.184679	0.314806	0.103169	0	0	0.312687	0.392555	0.107351	0	0.170397
IGSF9	0	0.01596	0	0	0	0	0	0	0	0	0	0	0	0	0	0
ABCB1	2.83956	2.03182	2.82219	2.83614	1.85286	1.64993	1.56053	1.61605	2.62265	1.35814	2.89042	2.80603	2.45449	1.39343	3.63978	3.77915
ZNF213	3.40699	3.24396	3.37515	2.58423	3.92501	4.0472	3.50285	4.00652	3.95141	4.29563	4.17633	4.0329	4.26034	3.58909	4.25844	4.35241
AKR1B1	239.392	207.199	234.304	305.231	164.731	145.867	150.796	160.703	247.506	174.179	253.478	266.979	240.62	204.469	225	300.423
CPNE3	24.82	24.1903	22.5926	25.1355	18.8147	20.3821	18.6608	17.6536	21.7018	23.3461	20.9959	22.7833	22.5066	19.7357	23.508	21.8523
RRN3	19.8888	20.3141	19.7622	20.3646	19.8256	19.9281	18.6174	21.4624	20.8096	17.1797	21.8353	20.8699	22.2373	19.685	22.095	21.0267
CTTN	112.461	104.127	118.91	114.631	108.225	113.335	107.634	108.485	108.933	101.965	116.675	113.093	107.038	97.3307	111.057	112.548
WNT11	0.095461	0.018965	0	0	0.064803	0.058701	0.151307	0.591272	0	0	0.054256	0.090497	0	0.128648	0	0
MTIF2	10.0064	10.2018	9.77134	10.8573	9.994	10.6638	10.6702	10.0227	11.0812	12.0285	10.8443	11.3567	10.1471	11.8692	11.126	10.5281
DDHD2	10.6392	10.8669	10.109	10.9253	7.44661	7.87607	7.47687	7.75564	8.90471	7.99134	8.63631	8.37729	9.04038	7.63535	8.50263	8.73753
EPS15	14.9437	14.7206	12.4664	14.3979	13.3635	13.0125	12.599	12.1995	12.9089	14.4053	11.4406	11.664	12.6467	12.3251	12.1666	13.1387
ORC1	1.64641	1.81039	1.2004	1.5552	2.96821	2.39995	2.64197	2.83047	2.24577	2.62399	2.78273	2.0569	3.08753	4.53678	3.45542	2.78765
MGST2	8.90811	6.51545	8.29912	7.36177	5.03096	6.08234	5.49169	5.08326	6.64255	5.42928	4.74725	5.69094	4.74897	5.87975	4.6161	6.38311
CHERP	8.57914	8.88503	8.11899	9.26538	9.3313	9.31743	10.119	9.76347	9.46309	9.77453	9.22052	9.94022	9.64717	10.6691	10.667	9.86785
ATG16L1	10.0633	10.9018	8.99282	10.3637	9.74528	9.39488	9.6732	10.1833	10.1604	8.73276	10.11	10.3269	9.07708	8.90039	10.0957	10.2258
USP40	7.70456	6.93239	6.59115	7.95363	5.47753	5.4651	5.51665	6.31184	6.0739	6.05309	5.32783	4.9866	5.65936	5.60237	5.43004	5.32315
POMGNT1	35.4396	31.1773	38.6415	35.9646	29.3631	29.4401	30.1393	28.9835	31.2838	30.364	31.8725	33.7571	33.1703	31.4438	34.0405	33.8176
RAD54L	1.19239	2.16572	1.38721	1.61969	2.94851	3.38702	3.34546	2.89349	2.92566	2.97041	2.36405	3.29527	3.70781	4.12849	4.2227	2.92674
MAST2	12.6501	11.0851	13.2908	12.2333	13.116	13.0016	12.4245	12.5105	15.217	13.7873	15.181	14.4126	14.6597	12.2967	16.2199	16.8643
DNAJA1	93.8974	88.6167	87.3103	96.5878	86.7779	82.799	82.3566	87.3635	102.272	92.685	98.4476	104.135	103.238	102.156	110.011	104.851
B4GALT1	38.2736	37.0854	41.198	41.4074	52.5501	52.1041	50.8951	52.4605	52.2499	47.2482	52.6966	52.416	55.1662	50.1387	55.4662	56.6326
CHMP5	66.6481	53.0379	61.2835	72.0539	52.0713	51.9209	52.6285	56.2109	60.5643	47.6773	59.0619	59.1145	53.3443	56.0251	60.7343	65.6651
NFX1	8.50165	9.28833	9.75943	9.96397	9.03419	9.01339	9.14985	9.60303	8.83471	9.03648	8.00621	8.78677	9.1453	9.03446	8.46135	9.71243
AQP6	0	0	0	0	0	0	0	0.018908	0	0	0.033876	0	0	0	0	0
DIMT1	15.2075	17.3941	13.8514	14.6456	20.0814	19.498	21.6925	22.7188	20.282	19.7663	19.6228	20.2869	19.8094	21.5841	20.7055	17.992
IPO11	8.31931	8.73317	7.19892	8.30618	8.32862	8.25079	7.24531	7.99493	7.8266	8.47164	6.70726	7.17727	8.19089	8.77178	7.86687	7.60887
FOLH1	0	0	0	0	0	0	0	0	0	0	0	0	0	0	0	0
EIF2AK1	30.6167	26.1853	30.3257	31.8373	29.3359	28.1515	28.1625	29.0334	31.3506	29.3499	31.0444	30.7731	28.5945	27.8976	30.3241	30.9163
NME8	0	0	0	0	0.012464	0.005864	0	0	0.024543	0	0	0	0	0	0	0
EPDR1	0.173141	0.149004	0.243437	0.119245	0.297935	0.025016	0.229612	0.144905	0.215193	0.050644	0.076598	0.046231	0.087349	0.090987	0.028502	0.082138
SNX10	0.657595	0.221281	0.259569	0.688186	0.284758	0.088567	0.088821	0.128313	0.467428	0.295643	0.186175	0.359806	0.386049	0.119662	0.389268	0.411335
SEPHS1	9.63514	9.52842	9.00443	9.5017	10.775	10.0788	10.982	10.0424	10.3188	10.1357	9.43579	10.3861	10.3608	12.1519	10.1408	9.55331
MRPL28	35.9626	28.3313	39.2657	33.6881	29.1569	26.1918	28.1541	27.2419	29.9723	29.3402	28.8014	27.4265	29.1882	32.7914	30.1368	28.0393
HBQ1	0	0	0	0	0	0	0	0	0	0	0	0	0	0	0	0.027155
ITPKC	5.42044	5.38706	6.41612	5.58056	7.34596	6.78899	6.56749	6.88676	7.21328	6.33517	6.70974	6.5674	6.7149	6.03724	7.26015	7.15464
CEACAM6	0	0.027113	0	0	0	0	0.112686	0	0.015083	0	0	0	0	0.02667	0	0
FAT2	0.047805	0.007992	0.030849	0.018507	0.018747	0.009156	0.00754	0.016593	0.02845	0.019716	0.017186	0.015076	0.019955	0.011017	0.025191	0.012758
RBM22	14.6497	13.2471	13.9807	15.1058	19.3484	18.0267	19.916	20.0355	17.9314	20.4472	18.5787	17.2625	19.979	19.7439	19.3262	16.4926
TMED2	120.567	117.057	116.78	121.091	131.953	129.397	133.914	133.07	149.816	120.929	147.397	149.746	135.778	122.168	143.944	137.644
ERO1B	1.21188	1.26588	1.18997	1.42817	2.32486	2.72058	2.69298	2.36436	2.72164	2.16389	2.54522	2.93567	2.22377	1.89935	2.64096	2.62639
ZFAND6	50.647	51.514	49.5526	49.9885	52.7672	53.7304	53.5965	56.9048	57.4903	55.4007	54.3	61.9657	50.7459	48.0262	54.3104	50.1352
HSD17B2	2.31578	2.2467	2.68035	3.67	0.323901	0.363557	0.745337	0.446556	0.987923	0.767523	1.49297	0.808336	1.31164	0.507196	1.46114	1.9915
TXLNG	4.04927	3.75845	3.33321	4.11422	3.84359	3.95975	4.41915	4.96349	4.40782	4.54585	4.79946	4.65732	4.66598	5.77236	4.46104	4.99896
PPEF1	0	0	0	0	0	0	0	0	0	0	0.013716	0	0	0	0	0
LAT2	1.28358	0.116094	1.16203	1.48898	0.32458	0.432227	0.164939	0.204758	0.851974	0.394297	1.24583	0.649845	1.09264	0.452832	1.11744	1.00233
HUWE1	12.0818	19.4191	15.7405	15.5458	23.7701	19.3106	24.3303	24.0726	24.4468	18.2067	17.7163	18.9396	23.4526	16.8584	15.5414	20.1288
ZW10	7.96419	7.82673	6.31172	7.62858	9.30936	9.13309	10.1548	9.31585	9.03317	9.50297	9.12832	9.62507	9.3344	11.4248	10.5375	9.67111
MYBPC2	0	0.040749	0	0	0	0	0	0	0	0	0	0	0.012799	0	0	0
NOX4	0.29107	0.124577	0.47861	0.14484	4.94333	4.83938	4.71548	4.97525	5.0885	5.24311	4.25079	4.78595	3.54272	4.70187	2.97691	2.16543
ACOX3	7.5443	8.53064	9.4104	8.44527	7.80694	7.06655	7.53603	7.84529	7.39257	7.70649	6.92425	6.35097	6.78862	8.37515	6.30529	6.47648
MTMR2	28.2052	30.067	21.6646	24.6354	30.8615	27.0925	25.8044	25.7315	27.3687	29.9797	25.3614	23.7892	25.4354	30.3464	24.2263	22.6426
PPP1R15A	25.2184	28.7467	29.9978	27.4068	66.2183	64.2929	64.9379	61.775	58.1764	54.5541	62.9978	61.058	61.2452	61.8839	65.7838	63.601
HSD17B14	8.94393	5.10162	8.6763	6.85067	6.90836	7.52572	7.09415	8.02227	8.92006	9.29716	10.8728	8.48463	5.23498	5.62914	6.22491	5.76713
TRIP6	52.6926	55.4849	52.3696	54.1933	38.3665	38.1912	36.5149	35.9839	34.9759	40.432	36.2139	35.9491	38.3583	43.0166	37.7311	39.2614
ACHE	0	0.037107	0.018115	0.033179	0.029052	0.078606	0.028852	0.014364	0	0	0	0	0.015557	0.038988	0	0.015388
SRRT	24.8429	27.6542	24.0597	22.0263	25.2005	26.529	27.8948	25.8617	26.9306	27.455	25.4152	26.9365	28.2526	31.3517	27.0879	26.6294
BAX	71.7711	60.8265	77.44	74.7295	65.24	60.2862	66.8587	58.0304	61.5286	79.0774	61.0286	56.3784	63.0533	74.0592	63.7577	63.197
NLK	12.3193	12.8089	10.7494	12.9751	4.84008	5.29178	5.41493	5.73223	5.24721	5.41084	6.13551	5.39848	5.4551	5.77791	5.36569	4.74782
PIGS	39.5641	38.414	39.7429	44.689	31.6057	28.2277	33.2456	31.1584	30.7448	29.5587	32.1362	30.9587	29.8933	30.4128	30.9112	32.0984
ADAMTS2	11.5319	15.6538	10.3593	10.7232	10.6297	11.094	10.7838	10.9369	8.98723	9.54455	9.47288	9.08821	7.58044	7.57882	8.90297	10.041
TMPRSS11E	0	0	0	0	0.020237	0	0.06148	0	0	0	0	0	0	0	0	0
ATXN7L3	17.5217	17.5717	18.0437	17.7805	20.6234	20.883	18.2415	18.3813	20.2754	20.2276	21.7703	22.1587	19.8136	17.8475	21.5767	22.1544
PGS1	11.1804	8.99305	9.85381	11.4591	10.513	10.9431	9.26647	9.63194	11.4375	10.0186	12.0186	12.405	12.105	9.47762	13.1154	13.3968
PSMC5	49.6141	51.8254	53.2218	45.9862	63.1277	56.0409	56.8499	63.3639	58.9524	67.1174	58.1432	57.4008	60.7363	70.0261	60.6262	57.2092
UIMC1	10.8777	11.2282	9.56924	10.3675	8.26145	7.57729	8.05877	9.02347	8.87717	8.6614	10.1033	7.4687	9.82348	9.01997	8.87269	8.5606
CETP	0	0.010082	0.065077	0.019219	0	0	0	0	0.073066	0	0.036725	0.042635	0.057258	0	0.00523	0.038772
MMP2	138.731	102.471	187.352	119.576	458.713	448.115	451.115	441.088	372.707	467.786	339.308	343.827	306.155	359.04	303.08	296.376
MT3	0	0	0	0	0	0	0	0	0	0	0	0	0	0	0	0
LPCAT2	12.0554	11.11	11.5131	10.1734	20.1612	21.277	20.5247	21.0324	18.0827	20.3743	15.4643	17.2755	14.3251	17.6563	13.6491	13.167
GNAO1	0.020386	0.081743	0.009285	0.014725	0.057715	0.042984	0.054709	0.044198	0.006991	0.101975	0.052556	0.041304	0.020744	0.010683	0.008741	0
OGFOD1	12.6257	13.0046	11.942	13.2811	15.3365	15.8491	15.3948	14.9603	15.5085	14.5384	15.8795	15.5013	15.9823	15.1387	15.854	15.661
SH3BP2	5.43667	4.61213	6.81523	6.00822	4.50443	5.32737	4.53074	7.18211	5.24125	5.91647	5.00624	6.27542	5.69452	4.39367	5.43159	7.36859
NOP14	8.63825	9.28908	8.23987	8.34207	10.6928	11.2386	12.5322	11.6772	10.6784	12.0909	10.3489	10.1937	11.3306	11.8332	12.376	11.1328
ADD1	77.5242	78.786	77.9604	78.7555	67.0039	67.7471	63.2137	64.0746	69.4062	78.2907	64.1365	68.0337	71.8594	71.9032	74.9183	68.7958
L2HGDH	1.52391	1.32427	1.50764	1.46809	1.09153	0.897692	1.02018	1.04096	0.981718	0.922356	1.07058	1.18322	1.47719	1.08972	1.80174	1.67528
TXNDC16	1.91639	2.0382	1.3895	1.82096	1.11724	1.24234	1.5093	0.990311	1.16597	1.33763	1.05882	0.895618	1.2266	1.06336	1.22326	1.00387
RTRAF	15.8157	15.5313	13.8396	16.0983	16.3569	15.9703	17.0514	16.4082	16.2817	14.295	15.5749	24.465	14.4877	16.4552	14.4509	14.6573
NID2	12.0943	18.2619	9.40734	16.9187	6.90672	7.89659	6.93411	6.52994	5.60748	6.68511	5.13185	4.6714	6.00416	5.88948	5.64989	6.53119
GMCL1	5.51852	5.27446	4.97953	4.89346	5.79738	6.255	5.92416	7.42469	8.11054	6.21507	6.98948	7.6462	6.14237	5.59705	7.00912	6.72311
SF3B2	50.3512	52.1757	52.2924	50.2861	56.4027	57.9969	56.0546	54.1564	56.1502	62.2899	55.9889	55.5477	58.4043	64.325	58.2827	56.1656
KLHL42	6.70331	7.85368	6.80638	6.54197	8.99082	9.64341	9.19321	10.0078	9.34494	10.1341	9.23054	9.89422	9.30634	9.52301	9.54956	8.89312
GNAS	554.948	481.253	592.103	546.187	612.206	564.645	598.956	596.484	633.799	560.34	632.146	625.323	555.23	568.698	612.125	592.929
DNM1L	24.499	24.155	22.4058	27.248	24.2357	24.7944	25.1517	26.5653	28.2924	22.7167	27.1835	27.5611	26.7024	26.9325	25.6226	24.9031
PTHLH	0.449026	0.199953	0.81197	0.692543	9.9838	8.16645	8.84216	11.5868	7.23886	6.72195	9.30823	9.13213	3.70233	4.98004	3.59639	3.11127
PHACTR3	0	0	0	0	0	0	0	0	0	0	0	0	0	0	0	0
ERGIC2	15.5542	16.2428	13.5553	14.5295	14.6602	14.5275	14.827	15.1661	15.9686	15.5011	15.9885	16.1281	15.3377	15.1163	16.7319	14.1623
TFAP2C	4.57941	4.27131	3.75498	3.85373	5.93307	6.05596	6.95832	6.22727	6.9602	5.57467	6.24862	7.5185	7.01716	5.91041	9.74197	9.06306
AURKA	17.1208	18.8713	14.7104	16.8587	24.7007	23.8312	25.155	22.6809	20.6779	28.5349	16.2913	17.5236	25.7629	39.2413	20.8957	20.0255
CASS4	0.283662	0.264803	0.324833	0.189679	0.613894	0.375114	1.31939	1.05262	1.24691	1.0192	0.988396	0.971125	0.506042	0.788947	0.872158	1.13643
PIR	10.7594	12.2596	7.6116	12.9372	4.43782	5.14308	4.96332	6.36111	3.38159	4.09346	4.23606	3.69021	3.66323	5.27793	2.77554	3.31383
AAMDC	20.2846	15.3761	20.0097	15.8152	11.9304	12.5393	14.429	15.0069	13.0907	13.4887	15.6091	13.2281	12.8935	17.1556	14.9063	13.082
RFX2	3.06086	3.20807	3.04419	4.32849	6.00216	6.47683	6.57322	5.80231	5.70849	6.59186	5.05722	5.45465	4.55433	6.09912	4.22705	3.92038
SULT2B1	0.066096	0.183648	0.105716	0.135377	0	0	0	0	0	0	0	0	0	0	0	0
ALG6	6.59012	6.06713	5.18593	5.888	5.57193	5.97611	4.36275	3.97809	4.30774	3.27803	4.27519	5.38595	5.15459	6.54007	5.25026	5.61628
CNOT3	10.3684	10.2433	8.14492	9.90101	10.4849	11.1008	10.7628	10.8278	11.0813	9.49232	10.4885	10.1835	12.2462	11.1725	11.5699	9.43386
GP6	0.057224	0	0	0	0	0	0.01943	0	0	0	0.046402	0	0	0.015221	0	0.051809
PTPN4	2.09652	2.14214	1.90272	2.06907	1.83684	1.89894	1.58081	1.83203	1.94194	1.72923	2.11198	2.3281	1.96964	1.44959	2.04226	2.21883
DDX18	17.1337	15.9565	15.8146	16.2495	19.2177	17.7791	18.8734	19.6644	19.1959	17.871	18.8534	19.3678	19.931	20.2446	19.6979	20.4128
KHSRP	47.0764	49.1424	46.3269	49.9298	53.962	54.741	51.1899	53.1107	53.6521	67.1968	51.7327	54.4144	61.3557	62.7008	55.0338	54.2195
GNA11	32.8829	35.566	36.0444	34.7882	29.2985	29.3026	26.7008	25.9144	28.157	30.3343	28.5926	27.4442	30.3964	31.8794	31.6112	30.392
ASAP3	5.37696	6.1075	6.14384	6.15335	3.25549	4.62958	3.58549	3.1793	4.23285	4.3532	4.07643	4.68542	3.33114	3.01186	3.5205	4.26478
EDEM2	13.4349	13.7386	15.2948	15.9876	11.5886	11.583	11.7446	11.7655	13.2337	13.2315	12.5858	12.2916	11.8959	11.0793	13.4788	12.0448
DNMT3B	0.606042	1.14372	0.936487	0.974838	1.47778	1.2761	1.15227	0.880304	0.86937	1.33289	1.08491	1.01592	1.13725	1.14148	0.774893	0.96362
REM1	0	0	0	0	0	0	0	0	0	0	0	0	0	0	0	0
TPX2	21.3245	24.578	17.8958	22.0947	30.8281	28.8369	29.7806	29.8472	24.2474	36.3731	18.3254	19.0577	32.0831	49.9756	24.0927	22.5352
PDRG1	7.61524	6.76985	7.15266	7.92097	5.71995	6.76736	6.35449	6.1522	7.63269	6.70901	7.49472	7.70079	8.56972	7.18343	8.53998	8.83701
SLC15A1	0	0.069765	0	0	0	0	0.010972	0	0	0	0	0	0	0.012824	0	0.014644
DOCK9	2.23583	2.10206	2.2158	3.25906	2.31691	3.40501	2.14112	3.79214	3.15119	2.54959	2.6744	2.39676	2.36518	3.04848	2.1196	1.91088
ANKRD10	16.7232	16.4781	15.7835	16.6248	26.2974	25.6347	28.2539	26.5768	28.0449	23.6359	27.1294	30.5263	22.7475	23.0189	24.412	23.6688
TGDS	8.5876	8.40999	8.2529	9.14077	9.16588	8.40936	9.67677	9.38158	10.4155	8.08855	9.08992	9.64504	8.84662	8.14928	9.05934	9.59554
DOCK3	0.119087	0.060747	0.154799	0.123395	0.055249	0.04936	0	0.019382	0.061742	0.034453	0.043144	0.040563	0.022271	0.054749	0.080021	0.088893
C3orf18	5.34327	4.62606	5.38331	5.01091	3.09356	3.26898	3.81088	3.35905	3.59934	3.53532	4.21075	4.42333	3.39163	3.58102	3.85265	4.01123
COQ9	14.3408	12.9446	14.0226	15.3031	12.3812	12.3201	12.4465	11.2263	15.276	12.0251	14.9696	13.064	14.0825	14.156	14.7354	15.3358
TMEM40	4.12153	2.20231	3.9932	4.32888	0.849703	0.549235	0.547374	0.803206	1.3207	0.436558	1.51566	1.66232	1.42944	1.10534	2.17439	2.21656
KIF9	1.04217	1.5835	1.07012	0.978087	1.46577	2.36073	1.68981	1.25726	0.976231	1.46675	1.25722	2.42521	1.09582	2.69021	1.41527	2.07607
ARHGAP28	0.381165	0.62179	0.281097	0.407605	0.090016	0.193953	0.053734	0.100193	0.068838	0.092558	0.056488	0.109798	0.06079	0.060893	0.076498	0.047863
CRLS1	7.13977	6.40984	7.44631	8.04507	8.85316	9.28348	9.15269	8.36749	10.1221	8.38327	9.84328	10.092	8.38853	8.27266	8.65581	8.54583
DEFB127	0	0	0	0	0	0	0	0	0	0	0	0	0	0	0	0
PPP1R13B	3.92797	4.63	3.88046	4.67983	2.04095	2.13057	2.22747	2.71509	2.03808	1.81154	2.46548	2.69712	2.67118	2.49223	2.40507	2.51591
ATRN	11.2263	12.3183	10.8549	12.0127	12.85	11.901	10.6379	11.8266	11.7774	12.2382	11.2976	11.5176	11.7769	10.1716	11.6563	11.7011
SMOX	5.32787	4.71338	5.41209	6.38891	12.297	15.283	14.5911	13.0285	15.0076	12.055	13.0464	13.6478	9.84608	8.14219	12.1815	10.9447
SIGLEC1	0	0.005211	0	0	0.006433	0.018362	0	0	0	0	0	0.008	0	0.005952	0	0
NSFL1C	16.4695	13.3393	17.2989	16.3287	16.3065	19.1153	19.7385	20.2766	18.3849	21.4374	18.547	18.0806	19.8506	21.8346	18.5094	17.1533
SLC4A11	0.743151	0.671704	0.656091	0.717723	0.797588	0.938045	0.894797	1.22255	0.647499	0.772938	1.28388	0.849153	0.672729	0.741043	1.02128	0.893721
DNAAF9	6.46443	6.40063	6.84045	6.80204	5.79921	5.7139	5.04607	5.49541	6.14491	5.40775	6.48791	6.37495	6.71953	5.01065	6.83761	7.22762
ZNF343	2.53654	2.09047	2.53877	2.61056	1.92773	1.93624	2.28494	2.46665	2.29751	2.32087	2.53497	2.15249	2.30715	2.23289	2.58496	2.01525
EBF4	0.440311	0.316578	0.426722	0.528987	0.520938	0.149169	0.160675	0.201034	0.436589	0.362089	0.4165	0.107083	0.229904	0.077824	0.417948	0.267489
CPXM1	2.61375	2.45618	2.13081	3.18565	1.00922	1.19325	0.930686	1.15567	1.99519	1.18959	1.61004	1.62243	1.48005	1.23681	1.49463	1.26732
MAVS	9.85272	11.5604	9.70905	10.5218	9.51034	10.2288	9.24682	9.55459	10.8025	12.5464	9.94006	11.6372	11.5736	10.1618	11.8777	12.0742
LZTS3	4.69154	4.56826	5.61952	4.73646	3.94309	4.683	3.79567	3.55213	4.24283	3.57328	4.24568	3.69394	3.71417	2.73645	3.66183	4.64675
F11	0	0	0	0	0	0	0	0	0	0	0	0	0	0	0	0
XRN2	28.7759	29.2828	26.868	29.4634	29.3672	29.6063	30.3282	30.2236	32.8788	32.4865	32.2864	33.9766	32.2507	32.1557	33.2824	34.7349
KIZ	3.91759	5.44685	3.77521	4.11867	5.6162	5.46849	5.043	4.97495	5.25381	4.70168	5.04734	4.92486	4.05017	4.035	4.53033	4.64801
DYNLL1	248.503	217.61	242.716	228.231	198.931	194.553	224.958	215.501	187.028	216.39	193.964	184.91	198.018	267.38	193.047	186.705
TESC	0.060443	0.088189	0	0	0	0	0	0	0	0	0	0	0	0	0	0
SNX5	27.5351	28.1613	26.8944	27.1649	30.3838	30.033	36.8383	35.2145	30.669	30.826	29.3198	30.7186	32.3996	37.1563	31.7035	27.7704
RPL6	461.439	379.837	439.93	439.387	469.937	447.748	474.534	463.842	448.491	447.348	470.344	433.653	411.517	556.132	431.079	382.197
SIRPG	0	0	0	0	0	0	0	0	0	0	0	0	0	0	0	0
MAPKAPK5	6.4505	3.20858	3.53734	4.24847	4.53209	5.46539	6.05835	5.87087	3.48345	3.99615	3.88514	4.93739	5.73558	5.78137	5.83255	5.32102
P2RX7	0.05224	0.103854	0.039945	0.068341	0.013904	0.032164	0.031763	0.071361	0.023567	0.117114	0.02294	0.06389	0.00891	0.023154	0.036989	0.025398
ESF1	4.42886	5.83451	4.59338	5.64917	5.38998	4.99358	5.28456	4.811	5.55744	4.61743	5.33963	4.95779	4.86649	5.51403	5.23631	4.83116
RBBP9	8.53009	9.84336	8.46041	8.74196	12.1577	11.7692	11.8054	11.016	13.4041	13.7028	12.0299	13.3773	12.6036	12.5732	13.6458	11.9689
ANAPC5	41.5417	41.0857	40.4799	44.2782	46.0201	45.4864	47.6545	45.4842	48.5906	41.2238	51.2001	49.288	48.3067	47.0162	47.1762	47.4137
SLC23A2	6.47734	6.71034	6.03849	6.15742	6.81966	6.79052	6.53181	6.33867	6.6591	6.48978	6.68213	6.96916	6.32325	5.76962	6.92451	6.95268
SLC8B1	5.24708	6.96125	6.13058	6.62419	4.02725	4.3561	3.99578	4.00444	4.31751	3.94538	3.08237	3.5889	3.61344	4.32003	4.77729	5.64526
TMEM230	87.5007	83.3289	81.9579	88.7738	83.3649	77.2794	79.9684	78.4977	74.0703	70.321	77.1787	74.3557	76.4728	73.9271	71.8864	72.2095
DZANK1	0.623808	0.557037	0.706708	0.437371	0.542598	0.302302	0.370593	0.30659	0.766271	0.565378	0.585021	0.443389	0.547976	0.552986	0.663987	0.423464
KDM2B	3.96233	4.75333	4.09461	4.34485	6.33586	5.87684	5.45283	5.46757	5.73826	6.5971	6.27634	5.52416	7.27756	7.07034	5.94024	5.83748
CFAP61	0	0	0	0.038225	0	0.019683	0.020552	0	0	0	0.026006	0	0	0	0	0.010112
LHX5	0	0	0	0	0	0	0.022591	0.028893	0	0	0	0	0	0	0	0
TASP1	3.12145	3.17453	3.27058	3.17677	2.65366	1.77248	2.20641	2.70351	2.46988	1.9823	3.2203	2.98304	2.25748	1.9814	3.14723	2.88989
OAS1	34.6244	19.9134	32.3026	60.3843	0.687323	0.98604	0.717346	0.355646	10.3831	0.875778	16.623	9.54249	28.8501	2.80234	32.5389	48.2439
GCN1	13.151	14.1813	13.1187	13.6573	13.8815	14.9407	12.8907	12.9539	13.8359	14.0431	12.9206	13.4298	14.7233	12.8401	15.3751	15.3308
RPLP0	786.472	649.4	799.394	678.639	822.421	769.358	799.399	698.514	747.912	730.215	697.702	721.118	791.694	925.481	767.334	685.341
PXN	59.3416	55.3876	68.0408	64.8843	94.9416	91.0292	92.311	98.0182	95.7797	112.236	97.8611	99.5408	102.985	89.2654	105.293	90.3315
SIRT4	0.386193	0.716762	1.24459	0.45118	1.07762	0.158405	0.50846	0.65845	0.832192	0.935196	1.07513	0.819426	0.334921	1.04994	0.685374	0.885613
RPH3A	0	0.021669	0	0	0	0.008869	0	0	0	0.010293	0	0.009	0	0.013593	0	0
KIF16B	4.58258	4.50418	3.89688	4.22346	3.88332	3.85528	4.01292	3.71361	4.46174	3.91221	3.81415	3.64733	3.69238	3.40356	3.81908	4.20521
TRMT6	7.15548	7.00887	6.74362	7.79161	7.83465	7.35719	8.27954	6.8433	7.65468	6.58327	9.05381	8.332	9.46546	9.04869	9.48593	9.09215
CHGB	0	0.014306	0.039547	0.015635	0.057635	0	0	0.125377	0.015651	0.110359	0.023868	0	0.018034	0.015621	0.020034	0.017837
PEBP1	109.146	82.5884	117.819	103.107	75.8655	68.5279	70.7799	71.8058	75.1182	74.3642	78.9939	75.8748	75.5495	81.5288	81.9221	75.8079
TBX5	0	0	0	0	0	0	0	0	0	0	0	0	0	0	0	0
BRAP	6.8151	6.64905	6.62237	6.87494	6.46316	6.30044	7.15388	7.04109	7.22799	6.58705	6.85218	7.25815	6.48077	7.27998	7.76273	7.47584
ERP29	32.1677	26.0715	32.6265	30.1976	29.3873	29.2781	30.4942	30.4745	29.5016	27.3913	31.2133	28.6903	28.0146	28.7281	26.1096	28.0887
NOS1	0.003283	0.00298	0	0	0	0	0.007175	0	0	0	0	0.012456	0	0.003308	0	0
FUS	41.5431	62.2261	43.1888	51.8078	35.42	40.0339	56.0244	60.5382	56.1077	57.7284	48.6579	49.6907	45.8162	59.5593	37.6943	52.2648
IGBP1	25.8749	22.5649	24.1746	23.828	20.3298	19.2315	20.5526	19.9139	19.9887	19.1212	20.2622	16.7729	17.5355	17.1879	20.4415	18.0951
FXYD5	111.782	104.889	114.423	116.095	129.597	132.076	146.711	135.959	117.074	115.463	123.505	110.779	131.567	152.513	121.22	120.956
ZNF302	9.12675	8.46522	7.34831	8.32256	6.51397	6.70485	6.77142	7.06737	7.06271	5.78568	7.4812	8.46865	7.18266	6.74947	7.96287	7.09343
GRAMD1A	17.6505	16.4429	19.7603	17.9032	22.9317	21.2281	21.2353	19.9163	19.7579	21.3879	18.5732	19.5083	17.1391	21.101	18.4895	18.5405
HEPH	0	0	0	0	0	0	0	0	0	0	0	0.007003	0	0	0	0
CDIP1	7.20422	7.60066	6.73673	7.55543	5.8673	6.93488	6.23764	7.2378	6.4115	8.20554	6.7771	6.91296	7.46047	6.90463	7.24297	6.80149
CMTM1	0.921807	1.00636	0.418839	0.254098	0.548586	1.22824	1.27184	0.45519	1.65326	0.561759	1.13812	0	0.570157	0.754296	1.81236	1.51316
KCNH4	0	0	0	0	0	0	0	0	0	0.025708	0	0	0	0	0	0
GANAB	100.286	107.915	96.3334	108.628	104.905	104.062	103.566	102.835	93.7658	109.46	92.3352	94.8546	103.104	105.374	100.752	100.577
GMIP	2.92286	3.35462	3.33441	3.59601	4.25982	4.96122	3.89046	3.86811	4.71259	4.80041	5.09835	4.74212	4.73009	3.72164	4.64238	5.34952
RBM41	3.10033	3.57932	3.45123	3.55807	3.34275	3.61334	2.78126	3.23347	2.81194	2.46456	3.09614	3.3844	3.02785	3.12835	2.90912	3.20222
BIRC5	14.6135	16.1103	11.2918	13.4538	22.4366	18.0055	22.2489	21.544	15.9522	25.9152	11.881	14.0279	20.8923	36.0688	15.4198	14.2746
LAG3	0.662362	0.449647	0.431372	0.777123	0.224776	0.114575	0.313776	0.168566	0.350993	0.315336	0.179665	0.05653	0.256489	0.337558	0.270272	0.142631
MLF2	139.207	112.31	138.549	135.758	123.186	114.591	109.793	116.225	112.249	104.221	124.955	122.882	109.785	126.59	118.65	125.381
OTUB2	0.478164	0.275856	0.478805	0.53029	0.239794	0.42312	0.220508	0.282966	0.321715	0.262014	0.582766	0.26364	0.426597	0.15913	0.613561	0.365539
DDX24	38.1654	36.247	29.1037	33.2176	36.9199	26.9154	29.9786	23.5946	30.5358	24.0452	27.5398	29.5822	27.851	28.2109	27.9952	31.3408
ZBTB25	1.90092	1.76328	1.78996	2.04173	1.39902	1.49822	1.23416	1.33715	1.3088	1.47243	1.29948	1.38386	1.49586	1.79512	1.32403	1.4847
NECAP1	15.465	13.6416	15.5677	17.0814	14.8224	15.1235	15.525	13.6192	18.2159	11.3478	17.2476	17.1493	18.2179	15.4672	19.4655	17.2149
ARHGAP4	1.08383	1.24855	1.37017	1.12981	0.400784	0.498514	0.607828	0.5837	0.489577	0.907545	0.463247	0.48458	0.743113	0.711472	0.323667	0.49515
ANKRD24	0.109388	0.056353	0.094875	0.105565	0.031958	0.038585	0.1601	0.031638	0.033046	0.050931	0.047749	0.01046	0.045499	0	0	0.054607
DHX32	16.1196	15.7154	15.4701	15.7337	19.5984	19.7344	19.7471	19.8471	24.9872	20.4057	22.8366	24.878	22.1823	18.6759	22.8538	21.9293
RCOR1	11.3345	11.9542	10.9972	11.0991	10.056	10.437	10.2914	10.99	10.4409	10.2318	9.92159	10.001	10.2006	10.1712	10.6051	10.3644
GPATCH2L	4.69638	4.30951	4.42509	4.34275	4.58118	4.86052	3.95645	4.64676	4.77947	4.61531	4.4539	4.77521	4.68633	4.36613	4.6908	4.6672
LTBP4	6.25878	6.06365	6.3318	4.99731	6.2272	7.36809	5.46845	5.81557	8.73577	6.72827	8.32491	8.44961	7.01349	3.43775	6.11742	7.94234
BLVRB	25.7127	19.7389	24.176	23.6837	20.3366	18.1003	18.9165	20.9988	18.124	19.6699	17.7506	18.3148	20.3748	25.6491	19.0719	19.0818
SLC9A1	11.2026	13.5941	11.8506	12.0444	19.3781	18.1157	18.2686	18.4872	17.1761	19.6229	16.1156	16.5307	16.698	15.9091	16.6625	16.5009
SPTLC1	44.6686	45.2804	35.5928	44.1915	45.3898	51.8511	45.5036	45.6922	49.405	45.8652	47.5777	51.3354	40.9212	43.9632	46.9587	48.9237
PAPOLA	46.9226	48.3159	42.936	46.6815	50.1572	47.4051	47.8678	50.0665	51.2922	48.0579	49.1712	52.6934	49.9512	48.4124	50.5716	49.207
CCNK	8.67854	8.53984	8.03842	8.64245	11.4994	9.11294	8.2182	11.5961	8.77066	9.02895	9.92976	9.87725	8.17336	9.10036	8.92085	8.89383
PCBP4	26.0456	24.5156	29.4023	27.2302	26.7462	25.216	23.5264	25.291	24.9035	24.1802	25.4905	23.7353	22.0013	26.2117	22.2822	22.712
RGS1	0.064738	0.078705	0	0	0	0.029537	0	0	0	0	0	0	0.03273	0	0	0
YPEL3	15.1905	12.7546	15.1872	14.7398	19.0458	16.6007	17.3976	17.4865	16.4817	15.0132	16.9111	17.5996	14.2308	18.5874	17.6674	15.8905
MRPS33	10.7286	7.56714	12.9591	8.22567	6.43947	6.65501	8.4611	9.04269	5.98476	8.54836	7.81686	8.92741	8.44516	10.2206	9.84832	8.5229
NDUFB2	72.9849	61.423	66.1383	58.0221	64.2232	57.6309	67.0582	62.9383	58.273	59.4361	60.5538	48.1241	51.1025	62.6606	56.5629	55.3905
NUDC	32.1119	33.4988	34.7272	33.208	38.6621	39.3944	37.8558	38.7269	38.855	42.434	36.9678	36.9045	40.4281	48.4969	39.8957	41.8394
MAEA	31.179	29.7371	33.5534	32.5935	43.7247	36.7582	43.1093	37.4867	39.1709	38.2031	35.9283	37.5975	36.3731	37.3793	34.5841	36.6368
ICAM1	50.7018	39.407	52.6515	61.289	19.3976	19.4314	17.4915	18.4001	35.1196	9.7721	46.1764	32.6577	55.3652	25.6215	63.8357	81.7578
STRN4	21.6506	24.4959	25.2174	23.1312	22.1688	23.3803	22.1552	22.5019	23.1031	21.3424	22.2599	21.9713	24.0487	24.2104	23.6199	24.4277
IRAK3	0.037516	0.010591	0.012362	0.013745	0.024919	0.020838	0.017364	0.043914	0.031685	0.038538	0.030168	0.050602	0.064569	0.042731	0.017181	0.056373
LYZ	0.046494	0	0	0	0.050666	0.027124	0.069798	0.055316	0.023246	0	0.034507	0	0	0	0	0
SI	0	0	0	0	0	0	0	0	0	0	0	0	0	0	0	0
MUL1	14.0238	14.1964	15.4693	15.842	16.5585	16.1739	17.1237	15.0584	17.3576	15.9176	15.7198	16.4728	16.8342	16.4412	18.7084	17.1758
TFAP4	0.746702	0.862857	0.532161	0.840524	1.14708	1.16372	1.16543	1.24876	1.1924	0.80114	0.915645	0.851322	0.970245	1.46192	1.23917	0.843404
PDCD7	8.88594	8.45055	8.93008	8.79361	8.91714	9.35478	9.5364	8.96314	8.97115	8.71179	9.01143	9.04904	8.71007	8.28021	9.05777	8.80571
SPG21	52.5547	43.0452	50.4355	48.9469	47.5604	42.6867	44.4483	46.2324	51.3167	51.4263	52.9523	49.0426	47.9868	48.865	48.339	46.8418
FETUB	0	0	0	0	0	0	0	0	0	0	0	0	0	0	0	0
DNAJB11	44.7642	39.0408	42.2859	40.2005	56.5873	55.9442	51.1461	55.3623	58.6219	46.6691	58.457	63.185	49.7665	53.173	67.9201	58.5211
P3H2	62.3123	48.4816	67.5947	70.0658	41.2653	38.3141	40.9411	40.7727	57.8771	39.0576	64.3167	60.1519	55.678	33.623	63.27	76.7571
THPO	0	0.06307	0.080426	0.470433	0.046997	0.018921	0.03978	0.057945	0.089982	0.178756	0.055284	0	0.041961	0.070275	0.019008	0.019929
CHRD	0.903248	0.909444	0.996715	1.0648	0.838615	0.403708	0.472071	0.427278	0.612586	0.638473	0.65403	0.478467	0.440487	0.629571	0.516183	0.559744
FLT3LG	4.72011	3.8039	3.81935	5.28699	1.2747	1.33401	1.34061	1.00442	1.31174	2.05285	2.07851	1.07829	1.89515	2.96639	2.1914	2.13213
RAB11FIP3	9.72476	9.42648	10.8299	10.3547	9.20166	8.53555	7.94842	8.26007	8.9061	10.3612	8.53333	9.80725	8.91709	7.8853	8.77689	9.53386
GNPTG	22.3974	17.6371	24.6982	23.8258	18.321	17.0365	20.4141	17.0847	18.5916	15.1929	20.6568	19.691	16.9661	17.1183	20.2252	21.7994
ZNF268	2.35911	2.70756	2.07958	2.63229	1.96611	1.86116	2.25957	1.97632	2.61315	2.13021	2.83237	2.99064	2.24624	2.2361	2.30388	2.24015
GOLGA3	10.7222	10.7752	10.5705	11.9831	14.0556	14.799	14.5971	14.1058	14.3032	13.9619	14.0072	14.7008	13.8492	13.0138	14.6722	14.906
PABPC4	31.6594	34.4964	30.6053	33.7971	42.7074	39.1983	40.367	41.6209	39.7781	40.1358	39.5051	38.1554	41.2405	45.0986	40.4329	37.247
CD209	0	0	0	0	0	0.036246	0	0	0	0	0	0	0	0	0	0
CERS4	0.063053	0.12465	0.042611	0	0.085031	0.022786	0	0	0	0.026996	0.106816	0.049587	0.0488	0.044355	0	0.060088
MCOLN1	11.992	11.2998	12.8021	13.0151	16.1385	16.8983	16.5235	16.5866	18.1304	14.3741	18.6304	17.3596	17.401	15.54	16.4227	15.4865
USP48	20.2534	16.7805	17.5556	18.7282	15.6507	16.2228	15.718	16.4029	16.5821	17.9635	16.6218	18.6842	16.7088	15.3917	17.9578	17.2306
EFNB1	7.29742	6.53894	8.61435	8.15647	7.0583	7.29261	6.81466	6.90307	8.39235	7.69501	8.94886	8.52493	8.81314	6.00828	10.6709	10.1206
PDPR	4.40905	4.64959	4.9664	5.15234	4.53983	4.41346	4.59458	4.3814	5.13519	5.7582	5.01955	5.46772	5.60236	5.18661	5.30601	5.81814
AARS1	27.9484	28.1297	27.0707	27.3059	38.4408	39.4734	34.8996	33.3291	33.9254	39.629	34.256	31.2806	34.9326	34.6695	35.8446	34.914
GLG1	37.7967	37.3549	35.0216	37.4713	35.7822	35.2871	33.3455	35.1822	36.2174	33.9688	35.8635	36.9882	35.0124	32.5301	36.5912	39.2782
KIF4A	4.69506	5.01705	4.44252	5.42005	7.65703	7.70052	8.28335	7.55645	6.241	10.3213	5.34216	5.30339	8.00295	12.1747	5.977	5.92204
TNRC6A	8.26791	8.72961	8.40442	9.10683	10.8733	11.02	7.29059	7.64773	11.2843	8.63934	12.1997	9.48657	9.79023	7.91241	9.48745	9.4676
PLEKHG2	8.52155	9.14542	8.53036	8.11236	6.85185	6.81775	6.18113	6.61736	6.87918	7.97141	6.3605	6.34975	6.10035	5.91345	6.19368	6.89303
DLL3	0.150422	0.115212	0.094148	0.054517	0.125384	0.186864	0.219211	0.194372	0.093742	0.144114	0	0.116391	0.240087	0.161264	0.192951	0.313187
NAT14	13.1052	11.3735	13.5928	11.8275	9.4914	10.6888	9.34936	10.6116	9.77564	11.5146	9.79918	9.44933	10.2461	9.29678	11.3168	9.94231
PITPNM2	1.97069	1.95168	1.49038	2.56899	1.08857	1.13944	0.825135	0.969767	1.34635	1.16662	1.25045	1.06955	1.23184	0.993805	1.12164	1.04948
EXOC1	17.7082	19.2652	17.1871	17.2662	19.4767	17.7788	19.1985	17.7827	19.9035	19.108	20.3403	19.881	18.6547	18.7358	19.4803	19.9918
RBM27	5.73744	5.38715	5.10718	5.46344	5.50763	5.37045	5.03797	4.81542	5.87858	5.73649	4.94837	5.55556	5.66631	5.63616	5.29309	5.17754
POU4F3	0.040414	0.052195	0.055384	0.056853	0	0.015326	0.0956	0.066109	0.015852	0.060042	0.052289	0.033196	0.089144	0.077113	0.097575	0.088527
OSBPL8	19.9498	23.1017	16.7456	18.9279	25.5113	26.9515	26.7848	26.5256	27.3338	24.7509	23.973	25.0812	21.6337	21.7672	23.4443	22.72
DTX2	2.85971	2.86944	3.28997	2.86767	3.6231	3.73087	2.95403	3.62464	4.20031	4.22424	3.89308	3.36429	3.48162	3.91926	4.08619	4.27904
NLRC4	0.083139	0.12528	0.171474	0.156241	0.260123	0.112719	0.114692	0.198797	0.276954	0.14368	0.276024	0.334346	0.326518	0.193848	0.137846	0.323277
PUS7	3.65039	3.586	3.36989	3.70065	4.44161	5.15613	5.41658	4.77464	4.50483	4.54137	4.35797	4.65688	4.99496	5.52498	5.05097	4.34145
LAMB4	0.155965	0.164104	0.174405	0.179986	0.05035	0.082484	0.02001	0	0.044562	0.057987	0.048656	0.034888	0.013476	0.02899	0.045611	0.034346
NRCAM	0.047784	0.03183	0.04862	0.012346	0.018192	0.050656	0.05144	0.031333	0.006092	0.035014	0.078425	0.047832	0.033455	0.042743	0.034644	0.039532
LAMB1	186.147	205.235	165.274	205.843	69.0633	73.2699	66.9173	72.2512	84.5794	79.4067	87.3834	82.8787	71.2559	60.1431	77.3269	84.4566
SLC26A4	0.067273	0.105751	0.063973	0.115861	0.140318	0.138723	0.112121	0.141414	0.193022	0.080548	0.093998	0.088177	0.195791	0.182385	0.174127	0.100781
SLC26A3	0	0	0	0	0.050881	0	0	0.010332	0	0	0	0	0	0	0	0
DLD	30.8282	34.447	27.717	30.5623	27.1919	27.5288	27.675	28.6508	28.5232	29.5489	27.1074	29.1525	30.246	29.0365	28.3985	28.0114
WDR7	2.91508	3.8455	2.80068	3.52562	1.51812	1.6095	1.8648	1.72123	2.8675	3.33303	2.39983	2.96452	3.45998	2.91611	2.97923	2.76102
TXNL1	9.66567	10.1874	9.28374	10.862	12.5224	10.5754	11.8638	11.5125	11.7234	11.2349	12.6182	13.3113	11.4898	11.4917	14.5153	12.3244
IL5RA	0	0	0	0	0.007803	0	0	0	0	0	0	0	0	0	0	0
ABCC6	0.300349	0.405987	0.475408	0.407404	0.085317	0.047917	0.151353	0.215478	0.056887	0.072177	0.141176	0.061019	0.140093	0.061216	0.068495	0.127063
CMTM6	47.3377	50.4984	43.0132	48.1969	44.0501	41.8005	43.4529	44.7913	44.1105	45.9574	43.7364	45.4649	45.8726	39.7862	42.4253	41.8739
ITGA6	51.0574	38.5114	40.5248	63.4471	17.5949	19.0834	18.0439	18.5068	19.0745	21.6312	18.0036	18.9007	23.5902	24.1767	24.1438	22.7616
RAPGEF4	0.135143	0.090451	0.061074	0.054006	0.024869	0.043729	0.020365	0.058501	0.119897	0.047361	0.047492	0.111454	0.040363	0.056489	0.058705	0.020491
MAP3K20	40.1829	43.2051	39.5109	40.4782	27.2954	28.0522	26.9754	27.1027	28.3883	30.8755	25.1804	27.4138	30.723	32.0746	28.5578	26.9348
SMPX	0	0	0	0	0	0	0	0	0	0	0	0	0	0	0	0
FH	42.3616	42.9834	39.2009	39.4282	55.8652	52.6776	55.6748	55.869	55.863	54.6373	52.3336	50.7177	57.3954	68.6758	54.3928	51.718
SEL1L3	0.026611	0	0	0.022287	0.044884	0.035256	0.035878	0.027617	0.0179	0.009745	0	0	0.029504	0.081707	0.100103	0.018751
TF	0	0.006515	0	0.008334	0.000357	0.00464	0	0.003854	0.015056	0.004168	0.016721	0.00622	0.005283	0.010988	0.010622	0
CDV3	65.5808	65.5335	60.4875	62.9238	66.9418	68.4139	69.0868	69.8265	68.4154	63.6146	66.6338	68.0019	73.0131	74.9592	71.4074	69.833
MYO15A	0.006745	0.012339	0.010515	0.016741	0.020071	0.030677	0.003713	0.012554	0.013001	0	0	0	0.006072	0.026372	0.010954	0
ALKBH5	30.7938	28.9176	32.6719	32.5655	39.9183	39.9963	39.1639	39.7637	45.2207	35.9657	44.7547	43.2592	40.3435	36.5083	42.5366	42.4548
APOH	0	0	0	0	0.073515	0.035288	0	0	0	0	0	0	0	0	0	0
NLRP1	6.81244	8.03356	7.19759	7.30557	8.68949	9.07384	8.32867	9.35056	8.2657	7.97428	8.94839	8.67865	8.16691	7.73821	7.85025	8.34625
PITPNM3	0.075935	0.079265	0.11806	0.09432	0.212628	0.176306	0.118136	0.167532	0.192357	0.1851	0.139487	0.11352	0.176641	0.148308	0.121535	0.25418
SPAG7	24.5035	20.6519	25.0159	22.5081	23.4068	23.8857	25.4142	27.2433	25.0858	25.1363	26.9553	23.8056	22.522	27.1804	24.7834	23.1935
ORC6	10.3771	10.6147	10.026	10.3291	16.9605	15.3553	16.549	14.6312	16.6446	16.4313	16.6593	18.9596	18.8041	24.3832	20.9446	19.21
ZFHX4	1.25927	1.36098	1.2071	1.25807	0.686505	0.623646	0.676334	0.776846	0.765506	0.7751	0.824075	0.806487	0.845263	0.777596	0.808109	0.6838
SLC17A6	0	0	0	0	0	0	0	0	0	0	0.02665	0	0	0	0	0
CPA1	0.054777	0.065395	0	0	0	0	0	0	0	0	0	0	0	0.047771	0	0
ZC3HC1	11.4106	10.6465	10.6635	12.6953	9.5656	10.8876	9.23701	10.3751	10.599	11.0215	9.91923	9.4951	10.374	11.4779	10.2411	10.0363
ESR1	0.080861	0.024493	0.126328	0.080968	0.086293	0.129227	0.221042	0.14965	0.233504	0.164003	0.205435	0.252956	0.223253	0.206344	0.21081	0.121067
RGS17	0.074611	0.012761	0.066706	0.147293	0.026045	0.057759	0.049003	0.014275	0.066766	0.013097	0.060317	0.082797	0.123182	0.032404	0.073765	0.086483
ANGPT2	0.076504	0.006595	0.062765	0.068499	0.078548	0.087825	0.219663	0.164164	0.48171	0.344324	0.353559	0.453616	0.512886	0.165108	0.501621	0.583115
TMEM101	9.51823	8.76399	11.1595	10.3001	10.3892	10.3643	10.8867	9.26629	10.5246	10.4458	9.2979	10.1285	9.52689	11.4926	10.9752	11.0116
CD200	1.02241	0.840587	1.03289	0.956718	0.078102	0.03697	0	0.126162	0.115118	0.089034	0.111633	0.140366	0.114898	0.01871	0	0.174549
CCDC80	25.4431	30.9238	22.7333	28.1226	16.5116	16.9824	17.9247	15.7597	12.7409	18.3746	11.3589	10.6755	14.4218	19.4574	11.8029	11.9407
CMA1	0	0	0	0	0	0	0	0	0	0	0	0	0	0	0	0
PSME1	84.5854	85.7509	76.4666	93.4266	39.3257	36.8207	42.4559	38.3306	47.509	46.9106	45.6965	40.2887	56.6753	51.1795	46.6931	62.9862
HAUS4	7.4966	7.9494	6.06828	7.69029	5.96598	5.34603	6.94386	7.66964	5.67608	7.76637	4.5487	4.94119	6.01935	9.97217	6.42901	4.95659
JPH4	0	0.001349	0.012208	0.004176	0	0	0.00196	0.002386	0	0.001844	0	0	0.00491	0.00146	0.008761	0
MYH7	0.006707	0	0	0	0.007101	0	0	0	0	0.023707	0	0	0	0	0	0
CEBPE	0.026224	0	0	0	0	0	0.084033	0	0	0	0	0	0	0	0	0
SLC7A8	0.36706	0.689734	0.740859	0.94869	2.24666	1.28896	1.66134	1.83976	0.954622	1.67051	0.680883	1.0825	0.352823	1.17997	0.377301	0.473594
OSGEP	5.15817	4.37543	5.58178	5.17176	6.88528	5.52419	5.97578	5.50333	6.67961	6.88173	5.17777	5.05122	5.5355	6.42945	6.00124	5.99497
RNF31	8.17724	8.59063	7.3739	8.81762	6.12381	6.14638	6.91856	4.49937	6.72852	6.88974	6.58814	5.64881	8.08856	4.99184	7.02766	6.79519
SCFD1	42.601	42.815	35.8804	42.3937	38.4013	37.8717	37.5897	40.2224	38.0262	33.2628	37.5583	42.9267	39.0984	34.6717	41.8518	39.3154
G2E3	5.3986	6.0621	4.55911	5.69345	6.21392	6.10849	6.51751	6.32179	6.95784	7.54248	6.13765	6.7348	5.9248	7.96385	5.75232	6.36024
HECTD1	16.518	17.0174	16.1963	15.4377	16.6545	15.0706	15.9389	16.4441	16.6637	15.2623	16.1222	16.959	15.8872	14.7066	17.6886	15.7477
HNRNPC	203.445	173.125	193.772	200.362	154.324	149.875	157.492	159.425	161.487	186.059	160.45	154.619	166.285	201.166	152.651	153.941
RPGRIP1	0	0.015638	0.036205	0.053743	0.010797	0.014083	0.017612	0.055048	0	0.014311	0.04836	0.030866	0.029101	0.042372	0.045499	0.030363
SUPT16H	25.3618	28.0636	24.6971	26.5604	26.7662	28.3139	27.6678	26.7414	27.8013	29.538	26.0834	26.775	30.6426	35.1162	30.6629	29.0319
TOX4	16.6142	16.3545	16.7292	16.4418	16.5931	16.2729	15.3561	16.6432	15.9142	15.6588	17.0712	15.0511	18.0338	16.5864	16.3851	15.8472
GEMIN2	5.28121	6.11691	5.33281	4.83699	5.91217	7.03457	7.75275	6.98862	6.51484	6.64008	7.92683	7.14958	6.30811	8.6477	6.78106	6.17862
TGM1	0.227523	0.182933	0.286705	0.674895	0.352988	0.318761	0.176164	0.371725	0.431318	0.298871	0.361684	0.074505	0.38352	0.444395	0.39138	0.466166
TINF2	14.5759	15.2173	13.2467	13.8672	19.4784	20.0047	19.6284	20.3412	19.2207	17.7643	19.4423	17.2315	18.2384	18.5389	19.9569	19.2168
DAZL	0.065385	0.023427	0	0	0	0	0	0	0	0	0.016896	0	0.019704	0.011635	0	0
TBL1Y	0	0	0	0	0	0	0	0	0	0	0	0	0	0	0	0
SEMA6A	16.409	14.9332	12.5975	21.776	1.66432	1.86655	1.44475	1.44708	2.4819	1.11305	3.0249	2.30988	2.22484	1.55387	2.55428	2.5654
TRPM7	9.82973	9.89371	7.8043	8.29833	9.60629	8.64128	8.46374	8.46597	9.72528	9.38842	9.47879	10.0458	9.18775	8.7431	10.2055	10.0491
TYRO3	2.53731	3.28316	2.98195	3.10864	3.41896	3.80318	2.93019	3.03999	3.60999	3.52219	3.33815	3.50594	3.4321	3.04517	3.39698	3.07557
WDR76	3.41427	4.32986	2.62229	3.55303	6.52065	6.22995	6.01391	7.08278	5.91026	5.74108	5.61937	6.45645	7.18868	8.50558	7.46068	6.4685
CAPN3	0.715411	0.791728	1.00748	0.267923	0.509297	0.421244	0.342751	0.501919	0.643242	0.319639	0.612815	0.477178	0.927792	0.489232	0.611535	0.344682
SNAP23	20.1435	18.2011	18.4485	18.6766	25.8086	25.5325	24.9276	27.575	23.7426	23.2739	23.3697	26.7087	21.2683	20.6008	22.5883	21.3928
TBX15	0	0	0	0	0	0	0.032667	0	0	0.012281	0	0	0	0	0	0
PHGDH	12.1005	13.0355	12.8303	10.8166	65.1213	63.0018	57.9931	60.4913	43.1942	47.2911	43.8846	40.2732	35.6142	35.7647	38.0392	38.5872
COL9A3	0	0.045786	0.051384	0	0	0	0	0	0.033443	0.020592	0	0	0	0.017633	0.009157	0.069961
EZR	40.3791	43.6911	40.6984	40.6221	41.4702	43.4974	41.8289	41.2784	34.0552	47.0471	30.4235	31.0304	43.5124	66.6202	39.459	35.8514
MYL6	1448.19	1134.24	1539.01	1170.39	1058.95	981.931	1064.37	1191.58	1030.57	927.193	1176.43	1004.14	1013.63	1259.68	1054.3	1042.46
AGO1	2.67524	2.93265	2.62356	2.73546	2.23	2.5113	2.16363	2.19387	2.62391	3.05319	2.28835	2.34364	2.33456	2.2832	2.19299	2.39587
TEKT2	0.102559	0.048513	0.062894	0.115157	0	0	0.023363	0	0	0	0	0.026763	0.105837	0.045838	0	0.03664
CLSPN	2.82878	3.02062	2.2824	2.88411	4.4095	4.41525	4.37787	5.20437	5.57608	4.65098	4.1054	4.52616	7.36552	7.56133	7.30956	7.31784
UNC13D	0.095397	0.086266	0.133098	0.192676	0.057137	0.084145	0.124556	0.251774	0.089397	0.126169	0.073968	0.07496	0.070066	0.126308	0.123853	0.067405
MFSD11	11.5701	12.3783	12.351	12.9291	15.4438	11.2531	11.7133	12.6598	12.0352	14.6523	13.2645	13.7383	14.0059	16.7169	16.3495	14.9439
DPYSL2	38.9663	36.5613	38.7094	48.9014	27.7079	28.5206	26.1684	26.2392	27.6978	27.3571	24.2307	26.2065	26.0994	25.9823	28.9911	28.1367
TGFB2	16.7495	17.6666	18.0814	12.5813	13.1335	13.0884	12.2673	12.839	9.40833	9.21234	9.62778	8.86492	10.8397	15.2301	8.56318	8.01648
GPATCH2	3.64939	3.69582	3.25462	3.56436	3.22237	3.48618	3.53791	3.97228	4.04273	3.24948	3.67509	4.32413	3.11228	3.37882	4.33092	3.57989
NUP50	10.6462	10.3768	10.0194	11.661	12.6617	12.2077	11.8349	13.2661	13.1824	12.356	12.615	14.2064	14.7609	15.3015	15.1599	14.1563
CDC45	4.37594	7.04061	4.32204	4.48012	10.5093	10.8077	10.4857	9.69127	9.02347	9.76405	9.09911	9.01021	11.498	13.3444	13.588	10.0946
COMT	56.8742	45.8509	58.4609	63.8682	62.645	64.8816	77.432	63.1339	53.0993	60.2633	61.2515	58.9641	57.6827	67.6581	61.3973	70.9439
ADA2	0.099496	0.253134	0.141686	0.03575	0.013792	0.035023	0	0.008895	0	0	0.046426	0.067961	0.041573	0.062232	0	0.065565
VNN3P	0	0	0	0.015018	0	0	0.025922	0	0	0	0	0	0	0	0.028721	0
ECHDC1	30.3088	31.1417	24.3263	29.6473	29.9199	29.8122	30.409	34.9101	30.4633	29.9532	35.1682	33.3215	31.3679	37.5983	36.515	30.2927
LRRFIP2	31.5613	26.6627	33.4486	31.4589	24.4754	24.4131	23.8978	23.5556	26.3624	23.8497	26.6021	24.9991	27.6926	27.2594	27.6208	25.6805
SEC22C	18.1697	18.5343	18.0569	18.6824	18.6983	16.4905	19.2809	15.8492	16.2879	19.4579	17.0909	16.8771	18.2289	18.7572	16.8496	17.9857
XYLB	0.631753	0.946369	0.493752	0.652816	1.16545	0.95967	0.787557	0.985229	0.888639	0.990317	0.946423	1.12362	0.981236	1.08925	1.01031	1.20935
HDAC6	4.58694	4.85247	4.28567	4.0809	4.80826	4.68016	4.72169	4.2272	4.46792	5.10064	5.12904	4.07635	4.44144	4.55284	4.37179	4.6095
OR1I1	0	0.026113	0	0	0	0	0	0.034186	0	0	0	0	0	0	0	0
GABRP	0	0.017947	0	0	0	0	0	0	0	0	0.01344	0	0	0.018305	0	0
KRT31	0	0.045869	0	0	0	0.018461	0	0.099008	0	0	0	0	0	0	0	0
CDC6	4.88848	5.47225	3.77223	4.66461	12.2334	12.0308	10.7539	8.84822	11.1507	11.0677	8.86707	11.6982	14.9638	14.7874	14.1443	13.4767
UPRT	4.92715	5.48848	5.05837	5.50101	5.48234	5.84634	5.48182	7.21408	7.01256	6.13485	6.08185	6.4329	6.49783	6.26704	6.84311	6.46111
CDC23	13.9462	13.7283	11.9674	13.3819	13.9117	14.7533	12.9403	14.7911	14.7944	12.7467	13.7652	14.5333	13.55	15.2203	14.873	13.1535
AAAS	16.0375	15.3494	15.8327	15.8364	17.3761	16.4848	17.2309	14.9388	14.5049	15.9223	14.5155	13.8376	14.4773	18.7219	15.5802	14.5213
FMO2	0.036169	0	0	0	0	0	0	0	0	0	0	0	0	0	0	0
SUCO	13.2678	12.8158	12.2271	13.09	15.2695	17.411	17.5185	17.5956	20.7143	15.4967	21.7618	21.9838	19.5515	14.5713	22.5198	22.1854
MSH2	9.3057	11.3721	8.89006	9.20652	13.7704	13.0331	12.5917	13.2563	14.5804	14.0367	13.2629	15.8698	15.6087	16.9327	16.8963	15.5462
MAP3K1	2.08085	2.00286	1.87932	1.89283	1.4256	1.56003	1.58699	1.44155	1.69526	1.68341	1.73899	1.74354	1.73262	1.66655	1.87601	1.69419
DHPS	10.9367	10.2065	10.0306	10.8104	17.2899	10.8498	11.3037	12.1606	13.2185	17.3443	11.9554	7.97031	12.7883	15.1277	12.5285	12.6631
HOOK2	4.0653	4.29113	4.22711	3.25929	4.05572	4.61137	3.73992	3.82606	4.01508	3.58057	3.93737	4.17392	3.76791	4.19865	3.92716	4.77675
NXPE1	0	0	0	0	0.018811	0	0	0	0	0	0	0	0	0	0	0
ARCN1	81.6202	85.4966	78.2209	87.0521	95.3218	95.0516	93.7344	89.4431	101.07	91.5218	98.9407	97.5842	93.896	93.2562	101.14	94.9688
EPB41L4B	0.190757	0.068437	0.176022	0.25216	0.05451	0.120793	0.110517	0.02088	0.114433	0.03417	0.072371	0.123653	0.120344	0.016505	0.329363	0.166725
TMEM38B	3.87761	4.93872	3.31528	3.8472	8.05029	6.88719	7.1539	6.81549	8.45421	8.40613	6.9467	9.47473	6.6522	7.22629	6.8641	6.84299
PSMD5	26.5606	25.4087	25.7049	28.0186	24.5844	25.8608	25.486	24.413	28.1976	24.1275	29.1235	31.1739	27.3665	27.0691	29.0676	26.1187
PTGS1	2.32345	1.1813	1.84961	1.87867	11.0105	10.5167	10.7173	11.3148	14.1272	14.1436	11.8333	15.9529	17.0873	8.46551	20.8398	20.871
NUP188	9.22032	10.832	9.71894	9.46139	14.9089	14.6695	13.3474	13.6116	13.8669	15.5038	12.7565	13.5213	15.2547	16.6039	14.8287	14.4585
CRAT	17.3052	17.8269	18.5066	18.3727	16.5828	15.8779	16.1046	16.2088	17.5975	16.7793	16.783	15.3683	15.7694	15.615	16.9625	17.1512
SH2D3C	0	0.011717	0	0.051748	0.013837	0.013284	0.014247	0	0	0	0	0	0	0	0	0
NANS	33.1	29.9279	36.6866	31.1843	39.6498	36.3921	38.646	38.3313	35.7042	30.7549	41.1181	40.343	32.8002	38.3041	37.2857	35.9459
TBC1D2	32.1239	27.2122	34.5833	37.7155	20.4882	20.1282	21.0575	19.2092	21.7306	20.7916	20.1615	18.7668	22.6047	23.3469	22.5696	22.2757
WHRN	0.389829	0.560556	0.421369	0.505452	0.764635	0.737717	0.646378	0.808044	0.948679	0.885246	0.959372	1.06672	0.586868	0.41394	0.541011	0.645043
PDE6C	0.010099	0.0556	0	0.06458	0	0	0.062408	0.007789	0.017323	0	0.027793	0.018464	0	0.016461	0.01205	0.0138
CWF19L1	8.1963	8.87168	8.92269	9.07605	10.0803	10.0767	10.3695	9.63271	8.74035	10.3722	7.70007	8.13886	9.99402	11.065	9.74763	9.94294
BTAF1	7.1194	7.70834	6.26645	7.06182	6.62393	7.10798	6.49477	6.78858	7.35338	6.97872	7.33188	8.24314	7.44029	5.94419	8.01082	7.15264
IKZF5	3.00694	3.1548	2.4868	2.86557	4.11585	3.93879	3.82316	4.40031	4.01204	3.75807	3.78345	3.8122	4.01418	4.07024	3.24745	3.75396
BLNK	0	0.011969	0	0	0	0	0	0	0	0	0	0	0	0	0	0
TLL2	0.028353	0.009174	0.038731	0	0.089725	0.032535	0.059379	0.083124	0.073099	0.103451	0.055715	0.063888	0.036325	0.022405	0.070325	0.074148
CYP26A1	0	0.032609	0	0	0	0	0	0.01803	0	0	0	0	0	0.012834	0	0
TDRD1	0	0	0	0	0	0	0	0	0	0	0.019523	0	0	0	0	0
SORBS1	0.101328	0.101637	0.148781	0.098092	0.099357	0.097982	0.115073	0.27571	0.145735	0.119975	0.204093	0.149413	0.109244	0.080724	0.134886	0.102426
CRTAC1	0	0	0	0	0	0.050258	0	0	0	0	0	0.133566	0	0	0	0
BAMBI	0.743153	0.497273	0.746189	0.556371	0.270137	0.243202	0.389808	0.327091	0.256455	0.206174	0.357996	0.327546	0.218784	0.393801	0.425595	0.224074
IL11	5.90943	5.04059	6.27354	4.92545	84.3563	81.3895	85.2464	84.1968	77.1492	58.4026	82.9715	81.9334	54.4002	55.9877	59.4395	54.5665
MYO3A	0	0	0	0	0	0	0	0	0	0	0	0	0	0	0	0
WAC	28.667	28.4931	24.2549	26.317	33.6577	31.8484	28.7603	28.0312	31.5628	33.0221	29.9512	32.2372	31.2895	33.7534	33.1848	31.7367
CREM	17.8644	15.217	13.854	13.8959	18.6385	19.8051	20.0656	17.8258	17.2696	17.9839	17.7983	20.0723	17.8195	19.4645	17.306	18.6035
NUBP2	17.7146	17.3105	18.925	18.1189	21.3414	24.7849	22.7032	24.3318	21.7858	21.5957	21.2518	20.1185	20.9798	25.1086	22.03	21.8829
TPSD1	0	0	0	0	0	0	0	0	0	0	0	0	0	0	0	0
[truncated: 17,573 more rows]
