# Supplementary material for: 3D HucMSCs derived extracellular vesicles enhanced therapeutic efficacy in treating intrauterine adhesions via BECN1 delivery
Source: Mater Today Bio. 2026 May 29;38:103276. doi: 10.1016/j.mtbio.2026.103276 (PMC13241656; doi:10.1016/j.mtbio.2026.103276)
Supplement: Multimedia component 3 [file mmc3.xlsx]

## Sheet: Title page
Supporting Table S2
Proteomic sequencing results of 2D-EVs and 3D-EVs derived from HucMSCs
Juan Peng1, Juan Zhang1, Qingzhao Li3, Weijun Liu1, Wenda Zou1, Liyu Zhu1, Qianyin Zhou1, Dan Liu1, Man Jia1, Hui Li2*
1. Reproductive and Genetic Medicine Department, Zhuzhou Hospital Affiliated to Xiangya School of Medicine, Central South University. Zhuzhou，Hunan, China. 2. Translational Medicine Center, Zhuzhou Hospital Affiliated to Xiangya School of Medicine, Central South University. Zhuzhou，Hunan, China. 3. Hematology department, Zhuzhou Hospital Affiliated to Xiangya School of Medicine, Central South Uni…
*Corresponding author, Huili. Email: lihui_1973@126.com.

## Sheet: HucMSC_EV_protein
symbol	HucMSC_2D_1	HucMSC_2D_2	HucMSC_2D_3	HucMSC_3D_1	HucMSC_3D_2	HucMSC_3D_3	Sequence_coverage_2D_1	Sequence_coverage_2D_2	Sequence_coverage_2D_3	Sequence_coverage_3D_1	Sequence_coverage_3D_2	Sequence_coverage_3D_3	LFQ_intensity_2D_1	LFQ_intensity_2D_2	LFQ_intensity_2D_3	LFQ_intensity_3D_1	LFQ_intensity_3D_2	LFQ_intensity_3D_3
ZZEF1	0	0	0	0	23110	0	5.5	11.5	11.5	0	5	0	0	12458000	14051000	0	4918200	0
ZYX	540580	2028900	1634300	20430000	9770500	13114000	0	2.1	1.1	0	0	1.1	0	8716900	0	0	0	0
ZW10	0	0	0	574680	0	263780	9.1	0	0	4.2	0	4.2	0	0	0	0	0	0
ZPR1	0	0	0	0	91842	584590	2.5	4.9	4.9	10.6	20	10.6	0	13054000	12579000	26712000	58957000	25710000
ZNFX1	0	0	0	184240	0	19992	12.1	9.2	14.2	6.3	15.2	13.4	18389000	17967000	14867000	26355000	30272000	11637000
ZNF787	0	0	0	55933	0	0	50.6	52.8	57.8	61.9	59.5	63.3	509750000	532580000	469000000	1345600000	885040000	1390300000
ZNF579	0	0	0	0	0	23483	8.6	3	3	3	3	1.7	0	0	0	0	0	0
ZNF512	0	0	0	206720	0	233460	32.1	21.9	24.1	0	0	16.8	110920000	0	56193000	0	0	23840000
ZNF408	973260	0	0	0	664620	0	47	25.1	30.7	81.6	76.7	83.3	7581500000	7727500000	6307400000	83825000000	11969000000	1.4272E+11
ZFR	0	0	0	0	180720	0	4.9	7.4	4.9	1.7	1.7	1.7	18241000	17881000	17422000	0	3150000	908760
ZFPL1	0	0	0	13488000	1038300	5265400	0.5	0.4	0.4	10.4	16.8	1.7	0	0	0	114120000	157630000	16469000
ZDHHC5	1289500	3351800	2665700	2396400	679420	0	0	0	0	2	2.1	0	0	0	0	0	6677000	0
ZDHHC20	259600	584350	316900	1187200	812800	1216100	7.9	4.7	7.9	9.5	12.6	9.5	44814000	54327000	61997000	121790000	89957000	44009000
ZDHHC14	402820	634640	612840	0	0	0	12	14.3	20.3	7.7	7.7	2.6	35029000	35430000	35759000	0	0	0
ZCWPW1	0	0	0	54862000	0	0	48.1	41.5	44.7	60.4	59.7	46.8	696510000	766430000	712490000	792520000	841780000	454720000
ZC3HAV1L	0	0	0	879650	0	0	0	0	0	0	0	5.4	0	0	0	0	0	0
ZC3HAV1	76031	0	244730	3330100	1995900	3571200	0	0	2.2	7.5	10.8	4	0	0	0	19481000	36972000	22741000
ZBTB47;ZNF652	0	0	0	0	0	107760	5.5	9.3	9.7	16.9	21.8	2.6	67327000	71098000	98840000	136280000	197500000	0
ZBTB14	28665000	25361000	0	13508000	0	17333000	6	8.2	11	27.1	20.5	24.3	83511000	97337000	93397000	251270000	170580000	308660000
ZAK;pk	0	0	0	0	185880	939990	28.9	30.5	25.9	39.1	45.1	29.8	127730000	153980000	158120000	205590000	261510000	167410000
YWHAZ	57481000	118260000	125590000	424790000	236800000	116640000	0	1.4	1.4	13.1	8.7	12.7	0	0	0	37959000	38490000	58188000
YWHAQ	19162000	43818000	45757000	241250000	123330000	91702000	0	5.6	8.1	26.3	18.4	22.5	0	0	0	121160000	79721000	151050000
YWHAH	3598000	15380000	16215000	40384000	40021000	22345000	0	0	0	25.1	25.1	0	0	0	0	15058000	26831000	0
YWHAG	11288000	18864000	17046000	78312000	49896000	15989000	0	0	0	16.4	4.7	15.7	0	0	0	15449000	0	10753000
YWHAE	58437000	134620000	137390000	496880000	331690000	115410000	0	10	3.6	32.7	33.2	34.5	0	0	0	36096000	18557000	75287000
YWHAB	18311000	32420000	45944000	127450000	79705000	19799000	0	0	0	22.4	45.9	10.9	0	0	0	60521000	41492000	28633000
YKT6	889970	3803300	6232000	13627000	8271500	2503500	0	0	0	0	4.2	0	0	0	0	0	5875300	0
YIPF2	0	0	0	0	0	2618300	10.6	32.7	10.6	32.7	32.7	22.1	0	22734000	0	22872000	34298000	27967000
YIF1B	0	0	0	0	1343300	12081000	11.2	7.5	9	0	0	0	58012000	99482000	57058000	0	0	0
YIF1A	0	146220	0	0	0	14325000	3.5	1.7	5.2	1.7	0	0	0	0	27908000	0	0	0
YES1	2603600	7044600	5572600	16076000	9505600	9590500	0	0	0	8.1	4.3	12.1	0	0	0	27395000	0	28959000
YBX3;YBX2	0	0	0	0	1263000	0	4.5	0	0	3.4	0	0	6259400	0	0	0	0	0
YBX1	346320	744420	591980	73725000	26119000	41097000	0	0	0	4.8	0.8	8.3	0	0	0	0	0	19852000
YARS	54780	77268	0	35581000	11190000	23510000	0	0	0	12	30.8	2.9	0	0	0	0	43304000	0
YAF2	0	0	0	40886	0	39354	5.4	4.4	4.9	4.4	2.9	4.4	2726800000	3140400000	3405800000	535850000	115730000	1138000000
XYLB	0	0	0	459790	0	695610	18.5	18.5	21	21	18.5	23.5	82537000	98084000	78753000	114510000	59254000	128520000
XRN2	0	0	0	415510	406000	973290	0	0	0	17.2	13.1	22.8	0	0	0	0	0	13252000
XRCC6	0	0	0	67762000	17391000	72699000	0	0	0	30.1	45	6.8	0	0	0	140960000	227000000	0
XRCC5	0	0	0	49350000	10948000	55937000	49	49	48.5	55.1	50.7	49.3	0	0	0	0	259020000	0
XPR1	1829400	3553400	3634200	0	0	0	0	0	0	2.9	0	0	0	0	0	494510	0	0
XPOT	0	0	0	40845000	14226000	54835000	0	0	0	19.5	25.7	6	0	0	0	39217000	102190000	14743000
XPO7	0	0	0	2410700	780110	1999300	0	0	0	3.4	0	0	0	0	0	293430	0	0
XPO4	0	0	0	176250	0	217880	0	0	0	1.9	1	1	0	0	0	1446900	0	0
XPO1	0	252040	0	45713000	7443300	41759000	0	0	0	26.7	30.7	9.6	0	0	0	121070000	175850000	0
XPNPEP1	0	0	0	80666000	31363000	64521000	0	0	0	7.8	9.5	13.1	0	0	0	0	21467000	25751000
WNT5B	228400	0	0	0	0	0	27.3	32.3	33.2	61.5	62.9	53.3	93636000	136180000	177080000	780280000	865300000	444920000
WNT5A	5197300	13988000	12156000	13906000	4438700	15579000	0	0	0	2.6	7.6	5.2	0	0	0	9667000	17967000	9127200
WIPI2	0	0	0	0	758260	0	3.8	3.8	3.8	0	2.1	2.1	135020000	157170000	119410000	0	0	0
WIPI1	0	0	0	6385500	4092600	3623900	0	0	0	1.5	1.7	1.7	0	0	0	5374300	0	0
WIBG	0	0	0	579520	133760	193370	5.9	0	0	8.5	0	3.2	0	0	0	8372900	0	0
WDR92	0	0	0	15553000	7583200	2022300	2.6	2.6	2.6	5.3	2.6	5.3	0	0	0	0	0	14334000
WDR82	0	0	0	47965000	41945000	9127400	0	0	0	4.9	0	9.1	0	0	0	0	0	24141000
WDR77	0	0	0	34559000	9303900	28987000	0	0	0	6.6	4.7	7.2	0	0	0	10540000	10343000	0
WDR61	0	0	0	86898000	18832000	56952000	0	0	0	9.9	16.4	0	0	0	0	20292000	27415000	0
WDR6	0	0	0	0	139290	458700	17.2	10.3	10.3	12.1	0	0	21458000	0	0	10300000	0	0
WDR59	0	0	0	0	3387100	0	1.6	1.6	4.3	3.6	3.1	19.7	0	0	0	35596000	0	74857000
WDR54	0	0	0	2411200	892490	0	2.6	2.6	1.5	20.8	22.2	15	19421000	0	0	268260000	269110000	214650000
WDR5	0	0	0	0	641870	0	27.6	23.3	25.5	14.4	21.2	2.8	112250000	90456000	102440000	50220000	42122000	18585000
WDR48	0	0	0	284230	117310	0	40.4	40.4	40.4	27	40.4	48.3	42467000	37912000	36011000	45493000	28139000	28406000
WDR44	0	0	0	1570700	573620	3042000	0	0	3.2	0	0	5.9	0	0	2496500	0	0	0
WDR4	0	0	0	1203200	0	0	0	0	0	0	1.6	0	0	0	0	0	32990000	0
WDR26	0	0	0	911170	0	5910100	0	0	8.9	0	0	0	0	0	14781000	0	0	0
WDR20	0	0	0	176820	349070	0	15.4	17.6	17.6	14.4	12.3	17.6	571120000	599580000	604060000	222340000	164650000	338480000
WDR18	0	0	0	2145200	605830	1875900	2.1	2.1	0	4.5	2.3	2.1	0	0	0	4309100	0	0
WDR13	0	0	0	929190	0	0	39.5	35.9	35.9	46.6	63.2	59.2	101880000	108870000	137610000	560600000	481630000	362390000
WDR12	0	0	0	40343000	11646000	19799000	0	3	0	22.7	26.5	19.1	0	0	0	55083000	60774000	106380000
WDR11	0	0	0	586780	163440	742670	0	0	3.6	4.4	0	0	0	0	0	93523	0	0
WDR1	7574900	15722000	14868000	798590000	381430000	812100000	0	0	0.8	30.5	20.4	35.5	0	0	0	211740000	148670000	225610000
WDFY2	0	0	0	418870	0	0	28.3	27.5	27.9	27.5	31.6	27.5	159180000	176360000	207290000	84885000	90388000	87921000
WDFY1	1234000	3113300	3571800	27742000	6252800	36293000	0	0	0	16.8	28.4	3.4	0	0	0	43686000	105000000	0
WBP2	2170700	15196000	17945000	2977900	4197000	0	7.6	7.6	7.6	0	7.6	0	0	0	2461700	0	0	0
WASL	0	0	0	942550	0	136370	11.9	23.1	30.1	57.5	57.5	60.9	46055000	140590000	343980000	5511200000	4313600000	4641400000
WASH6P	0	0	0	329920	0	0	0.8	0	0	0.8	0	0.8	0	0	0	0	0	12773000
WASF2	376180	763370	2043300	5186400	2254200	1548400	0	0	0	24.8	0	24.8	0	0	0	0	0	2677600
WARS	111690	462090	264950	46242000	36865000	21219000	0	10	4.4	31.4	40.2	23.2	0	0	0	31105000	69709000	37130000
VTN	7439300	19803000	18006000	175030000	62029000	152700000	25	25	25	29.4	67.6	0	0	34616000	0	0	29614000	0
VTI1B	1204000	1119900	850390	4285500	0	0	3.9	3.9	12.2	4.2	3.9	0	0	0	19222000	0	0	0
VTA1	9382400	21280000	18375000	42222000	18324000	31354000	0	0	0	5.3	0	8	0	0	0	2337600	0	3458500
VPS9D1	0	2108300	0	0	0	0	5.8	5.8	5.8	3.2	2.6	2.6	21774000	13994000	17795000	0	0	0
VPS53	0	0	0	1730000	0	0	33.3	27.4	28.4	17.9	42.3	14.4	115750000	169850000	164460000	127020000	150290000	76721000
VPS4B	6218600	5177400	9563500	6972100	5616500	10769000	0	0	0	7.6	0	7.6	0	0	0	0	0	4340300
VPS4A	2304700	5671300	6068700	1700200	0	1251100	0	0	0	4.8	0	3	0	0	0	0	0	4763000
VPS45	0	461460	327100	1673000	2618300	0	0	0	0	0	0	3.2	0	0	0	0	0	4555700
VPS39	0	0	0	0	58792	82922	6.3	11	5.1	7.8	6.9	8.7	0	0	0	19204000	18504000	14152000
VPS37C	8970100	31438000	25736000	66968000	19822000	30190000	0	0	0	4.2	3	7.8	0	0	0	16855000	0	27563000
VPS37B	15791000	32691000	37251000	21123000	14158000	4812500	0	0	0	6	5.8	5.5	0	0	0	12296000	20437000	0
VPS37A	367120	480090	1336200	3140800	0	981040	0	0	0	1	0	0	0	0	0	0	0	0
VPS35	1457600	3575400	4397700	60972000	10495000	80929000	0	0	0	19.1	7.2	32.3	0	0	0	40183000	18628000	88157000
VPS33A	73747	87865	206530	4236300	779270	2862100	0	0	0	20	20	0	0	0	0	0	4737400	0
VPS29	0	0	3005200	108050000	50026000	68991000	0	0	0	16.7	11.1	23.1	0	0	0	0	0	4387000
VPS28	28340000	52628000	61285000	22155000	58228000	25964000	0	0	0	4.5	12.4	6.5	0	0	0	39677000	0	26556000
VPS26B	0	0	0	5438600	1404700	1033100	5.5	5.5	5.5	5.5	10.4	22.4	0	0	0	0	0	42176000
VPS26A	0	519430	563540	37501000	22427000	27022000	0	0	0	2.6	0	0	0	0	0	1339000	0	0
VPS25	2003500	636210	2992000	0	0	0	1.1	1.1	1.1	4.1	1.4	5.6	0	0	0	553350000	0	762990000
VPS18	0	79773	62304	2413900	265250	1416300	1.5	0	0	13.4	29.6	0	0	0	0	19955000	40486000	0
VPS16	41624	257890	185250	0	93773	752540	66.3	59.2	65.6	70.7	74.7	79.6	2306800000	2683000000	2691300000	11829000000	9290100000	16992000000
VPS13D	71600	0	0	0	0	0	25.5	34.4	36.1	23.5	30.9	16	408710000	457750000	486240000	218030000	198280000	136800000
VPS13C	0	0	0	628750	91637	137000	0	0	0	8.5	8.5	8.5	0	0	0	2404600	0	3261100
VPS11	0	47554	129520	643720	213880	545790	0	3.1	0	0	0	0	0	18861000	0	0	0	0
VNN2	0	467190	169640	0	0	0	50.6	49.4	43.6	51.3	45.5	51.3	3344500000	2709900000	2617900000	626980000	643010000	797300000
VKORC1	0	0	0	0	0	0	25.7	29.1	29.1	2.1	3.4	8.8	207460000	228590000	212840000	0	0	12465000
VIM	25141000	53870000	59784000	298590000	69564000	328810000	1	1	3.7	24.1	26.5	29.8	0	0	0	110490000	113940000	169320000
VDAC2	0	1365700	2527100	0	97887	0	0	0	0	0	2.5	0	0	0	0	0	13658000	0
VDAC1	1810200	6424900	7869900	0	0	0	0	2.6	0	0	0	0	0	0	0	0	0	0
VCP	5235900	12114000	12045000	480880000	186460000	474520000	0	0	0	29	22.6	34.1	0	0	0	307250000	197400000	361510000
VCL	4806200	7225500	9467100	50818000	31766000	17314000	0	0	0	27.1	30.9	25.8	0	0	0	199830000	199440000	221520000
VCAN	9722500	20558000	28763000	5806000	1312900	6903600	51.2	44.4	51.2	51.5	47.9	43.8	109710000	149440000	150930000	126590000	136910000	77132000
VCAM1	171090	148510	178900	0	0	0	2.9	0	0	3.6	6.4	3.6	0	0	0	0	4945600	0
VBP1	0	0	0	8190100	690800	4775000	0	0	0	1.3	0	1	0	0	0	0	0	3293800
VAT1	14476000	28407000	28071000	429980000	151400000	289570000	0	10.7	9.2	33.5	33.5	33.5	0	0	0	73201000	68048000	53707000
VASP	197650	1620700	684450	21131000	3783500	5856000	0	0	0	2.7	0	0	0	0	0	1010200	0	0
VASN	2031700	2573100	3448800	6427100	5476600	2448600	0	0	0	4.4	0	0	0	0	0	157450	0	0
VARS	0	0	0	46243000	20868000	33684000	0	0	0	14.2	8.4	13.7	0	0	0	19667000	16951000	25300000
VAPA	401130	1240700	1425200	3401700	2352900	151870	5.7	5.7	11.1	28.2	18	5.4	0	0	0	39577000	24013000	0
VANGL1	0	1032600	777090	782000	631410	453230	0	0	0	2.9	2.9	6	0	0	0	0	0	18144000
VAMP8	7401900	25025000	25124000	0	0	0	0	0	0	4.4	2.5	4.4	0	0	0	9699500	0	0
VAMP7	4266900	9284000	11641000	16089000	4189800	16579000	78.9	79.7	79.7	88	87.2	87.2	0	0	0	0	0	85504000
VAMP5	1367700	9084600	8813100	0	0	0	2.8	4.6	7.2	6.7	6.7	2.8	0	13809000	12488000	0	0	0
VAMP4	0	512420	861020	0	0	0	18.6	18.6	18.6	25.1	31.1	19.7	34773000	32834000	28232000	34745000	44004000	24887000
VAMP3	36011000	81772000	89581000	92518000	47455000	58655000	0	0	0	5.5	0	3.5	0	0	0	0	0	131530000
VAMP2	4039900	12656000	9134800	0	3268600	0	8.3	8.7	6.6	9.2	8.3	4	19875000	25173000	25721000	0	11345000	0
VAC14	0	0	0	3150700	96066	221090	0	0	0	0	0.8	0.9	0	0	0	0	1249300	0
UXS1	0	0	0	1847900	2840200	0	31.5	38.8	38.8	43.5	47.3	42.3	0	0	0	0	0	6613600
UTRN	10478	17797	18586	3202300	2453200	379990	0	0	0	48	46.7	41.8	0	0	0	143510000	102300000	124780000
UTP18	0	0	0	49026	0	443360	19.4	23.5	28	48.8	53.2	54	224740000	279670000	316670000	3582100000	2736300000	4190200000
USP9X	15645	22977	99958	4564700	1459300	6961200	0	0	0	32.5	22.4	40.8	0	0	0	0	0	31307000
USP7	0	0	0	1497100	125300	3285200	0	0	0	2.9	1.8	1.8	0	0	0	0	0	3301000
USP5	72454	289590	712870	77525000	29856000	81940000	0	1.7	4.8	26.1	29	13	0	0	16374000	60550000	121930000	42184000
USP47	0	0	0	1478300	70360	2476700	0	0	0	3.1	3.1	3.1	0	0	0	2149800	0	0
USP46	0	0	0	715490	541780	0	67.6	54.4	54.4	14.7	54.4	0	90252000	38877000	24936000	0	28090000	0
USP24	0	0	0	58808	201470	93342	0	0	0	6.6	0	0	0	0	0	2341300	0	0
USP19	0	0	0	0	0	93926	9.1	11.1	13.1	20.6	33	10.9	23259000	36784000	44426000	94843000	151480000	40019000
USP15	0	0	0	6366800	2770100	6700500	0	2.6	2.6	10.1	2.6	6.9	0	0	0	3247300	0	2791200
USP14	308740	301710	187110	27411000	5452300	21731000	0	0	0	19.8	21	8.5	0	0	0	40802000	62873000	31406000
USP13	0	0	0	0	0	0	8.8	12.8	9.9	2.1	0.8	6.8	82105000	140060000	133170000	12303000	0	48416000
USO1	0	329970	369030	52383000	5729800	60245000	0	11.8	11.8	31.8	26.3	23.9	0	15794000	10941000	39758000	19237000	33572000
UROS	0	0	0	0	0	0	33.8	48.1	33.8	27.9	48.1	27.9	190450000	243150000	254190000	131440000	115290000	67176000
UROD	0	0	0	23864000	4955100	5250700	0	0	0	2	2	4.3	0	0	0	0	0	12970000
UQCRC1	0	0	0	23864000	23340000	585760	0	0	0	16.8	2.7	8.5	0	0	0	7760500	24621000	9764900
UPP1	0	0	0	1222500	1455300	853790	8.9	25.6	36.7	72.9	59.4	74.8	46728000	98905000	195890000	1078100000	448560000	839800000
UPF1	0	0	0	12221000	536820	10367000	0	1.7	0	7.4	0	7.4	0	0	0	0	0	21503000
UNC5B	0	0	108860	290700	148310	879840	7.5	32.5	14	47.5	47	46.5	0	74916000	55412000	871870000	960330000	1071400000
UNC45A	0	0	0	2234700	553740	1382400	0	0	0	11.8	0	0	0	0	0	1935600	0	0
UNC13D	0	48682	0	0	0	0	13.2	9.3	16.9	62.8	60.6	61.5	21602000	23126000	36303000	618670000	461070000	701300000
UMPS	0	0	0	1533300	0	2726100	69	69	69	60.3	71.7	56	1706700000	2096800000	2052600000	1330400000	1286700000	867120000
UMAD1	8525700	14727000	19273000	22713000	9102800	0	0	0	0	9.7	0	15.9	0	0	0	0	0	10621000
UGP2	1326500	3885500	3416200	97068000	62910000	84936000	0	0	1.8	31.2	31	36.2	0	0	0	111010000	131650000	118160000
UGP2	0	0	0	0	0	2754800	58.9	58.9	59.2	59.2	63.1	60.3	2019200000	2426800000	2501300000	2121700000	2680300000	969440000
UGGT1	0	0	0	42146000	21802000	32840000	0	3.1	4	13	14.9	27.5	0	0	0	62663000	54713000	94707000
UGDH	3017100	5371800	6544000	282230000	148130000	212630000	0	0	0	23.4	29.3	22.6	0	0	0	179140000	162470000	147770000
UGDH	0	0	0	0	1381800	4021200	43.4	43	41.7	43.8	45.6	38.9	2770600000	3130900000	3215100000	1961700000	2785700000	932290000
UGCG	0	0	0	9898500	1013900	6676300	0	0	3.8	9.9	3.8	9.9	0	0	0	0	0	21320000
UFSP2	0	0	0	0	0	1039200	31.6	31.6	31.6	50.6	49.8	38.4	154870000	123270000	147990000	162990000	177240000	119770000
UFM1	0	0	3280600	25883000	9280200	17640000	1.3	3	3	1.3	0	3	0	10455000	12991000	0	0	21998000
UFL1	0	0	0	2079400	336910	7705500	0	0	0	0	7.1	0	0	0	0	0	7015900	0
UEVLD	63089	116810	333780	0	0	0	28.3	28.3	40.1	59.2	52.6	59.2	50843000	51344000	49123000	51686000	62977000	28835000
UCKL1	0	0	0	180730	0	130980	31.6	35.2	46.6	64.8	60.1	64.8	115640000	101060000	87783000	1436000000	1028200000	1663600000
UCHL5	0	0	0	577650	0	3488700	40.4	45.4	40.4	25.7	45.9	19.7	0	22054000	0	0	6767400	0
UCHL3	0	1666400	1203700	9833600	4230300	6357900	0	2.9	4.5	7.9	0	0	0	0	0	6861400	0	0
UCHL1	3575300	12319000	9107500	284630000	138810000	161810000	0	6	12.5	29.6	28.2	29.2	0	0	0	88588000	68746000	72072000
UBXN7	0	0	0	240890	0	0	11.2	11.9	11.1	5.9	10.1	6.9	40100000	43094000	46344000	14922000	23152000	26322000
UBXN6	0	0	0	3388900	311090	0	44.4	34.4	38.9	55	42.2	38.9	0	0	0	28929000	0	0
UBTD2	286580	515740	1136300	0	1341100	0	4.9	5.9	4.1	0	0	0	4451900	0	0	0	0	0
UBTD1	1591800	4450800	6080500	3140000	1877100	0	0	0	0	1.2	2.6	1.8	0	0	0	0	4888400	0
UBR4	33552	137200	76861	5956400	1322000	11157000	0	0	0	52.5	60	25.4	0	0	0	446140000	785250000	58126000
UBR4	0	0	0	0	0	37292	10.7	3.5	3.5	26.3	12.1	0	28525000	0	0	0	11062000	0
UBR2	0	0	0	55959	56173	0	12.8	9.7	15.6	7.4	3.6	6.8	54507000	49921000	56728000	33011000	46733000	0
UBR1	0	0	0	0	100790	437570	73.9	59.1	59.1	70.4	70.4	70.4	279480000	268470000	268390000	1138400000	1222700000	932290000
UBQLN2	0	366960	874140	1891800	710780	791670	2.4	2.4	2.4	4.5	2.4	2.4	0	0	17186000	15844000	0	11972000
UBQLN1	0	0	0	1231500	0	0	76.1	73.2	69	79.1	78.2	74.9	20719000000	24721000000	25208000000	37979000000	60055000000	19159000000
UBE4B	0	0	0	718970	151050	340900	15.2	23.3	23.3	37	47.8	33.5	108080000	147600000	149380000	430360000	464660000	175770000
UBE4A	0	0	0	720470	156850	554010	13.7	6.3	6.3	14.8	14.8	14.8	40653000	86605000	91635000	119450000	63689000	75117000
UBE3C	0	0	0	0	197270	852540	4.2	4.2	4.2	0	0	0	0	0	45895000	0	0	0
UBE3A	0	0	0	600290	180060	923140	0	0	2.6	0	0	0	0	0	0	0	0	0
UBE2Z	0	0	0	15028000	3286700	18832000	0	0	0	2.2	2.2	2.2	0	0	0	0	1711000	0
UBE2O	0	0	0	902180	450860	2679200	0	0	0	44.4	44.4	0	0	0	0	0	6936200	0
UBE2N	11219000	20676000	11755000	94873000	61453000	31658000	0	0	0	1.8	3.9	1.8	0	0	0	0	2077200	0
UBE2M	2278600	4126700	3953200	22869000	14724000	10481000	0	0	0	13.2	9.1	8.3	0	0	0	9610700	0	0
UBE2L6	0	0	0	6190000	3931200	0	0	0	0	0	4.3	0	0	0	0	0	9136800	0
UBE2L3	0	4982600	8285200	46144000	24719000	14206000	3.3	8.8	8.8	5.1	0	5.1	0	28001000	26092000	0	0	0
UBE2K	278390	727970	872980	9611600	6047200	6455300	0	0	0	0	2.1	0	0	0	0	0	5293400	0
UBE2H	0	0	0	11740000	1423300	13163000	0	0	0	9.4	0	9.4	0	0	0	0	0	509480
UBE2D2;UBE2D3	16788000	42306000	44465000	148090000	48709000	104310000	0	0	0	5.2	5.9	8.5	0	0	0	12486000	0	0
UBE2D1	0	0	0	4642900	0	2716800	5.7	5.7	5.7	6.7	1.8	4.1	17534000	0	16996000	0	0	0
UBA7	0	0	0	5053000	1768200	1251800	0	0	2.7	2.7	0	5.1	0	0	0	0	0	458980000
UBA6	0	0	0	8621300	950790	4999400	0	0	1.9	12.6	5.3	12	0	0	0	21411000	0	36079000
UBA5	0	0	0	8273000	767110	3338400	6.6	6.6	3.5	10	5.5	3.5	0	0	0	6007000	0	0
UBA3	0	0	0	41710000	26488000	20818000	0	0	0	9.8	9	13.1	0	0	0	0	11835000	0
UBA2	0	0	0	10873000	2459100	13303000	0	0	0	9.3	25.3	6.8	0	0	0	0	23926000	0
UBA1	2477700	5411600	6979300	430570000	160760000	375890000	0	0	0	39.1	46.8	12.5	0	0	0	244880000	500980000	30766000
UAP1L1	0	0	0	1519900	1517500	217930	0.4	0.8	0.8	0.8	0	0	0	4110200	5313900	0	0	0
UAP1	0	378070	767050	58532000	39580000	56901000	0	0	0	9.5	4.6	13.5	0	0	0	7792200	0	10425000
UACA	7337.6	5648.4	10389	204160	125420	0	7.6	7.6	7.6	7.6	9.2	0	0	0	0	0	6001400	0
U2AF2	0	0	0	7374800	0	14538000	1.4	0	0	15.1	12.2	12	0	0	0	88652000	84443000	45712000
U2AF1	360840	913110	1185400	9124400	3042300	9009200	4.5	5	4	14.3	18.1	16	0	0	0	0	69924000	0
TYMP	0	0	0	55453000	37791000	24033000	0	0	0	1.9	3.3	3.6	0	0	0	0	0	6318100
TXNRD1	0	0	99404	16502000	9598300	8709400	0	0	0	4.5	20.9	4.5	0	0	0	0	5286800	0
TXNL1	0	1134400	846610	18166000	4003900	12715000	0	0	0	9.6	7.9	0	0	0	0	8440500	11366000	0
TXNIP	0	0	0	1402400	0	1343200	3.9	5.8	5.8	3.9	0	3.9	0	6761300	9958000	0	0	0
TXNDC5	0	0	0	20781000	9551300	25690000	0	0	8.1	28.9	28.9	37.6	0	0	0	13574000	18552000	10267000
TXNDC17	2673600	8455900	4911900	13650000	9096200	4045300	0	0	0	1.7	4.1	1.7	0	0	0	0	8177400	0
TXN	26066000	45508000	45948000	295930000	181640000	105540000	0	0	0	0	2.1	1.8	0	0	0	0	2327300	0
TXLNA	0	0	0	1829000	385710	2721400	0	0	0	14	0	0	0	0	0	2781000	0	0
TWF2	0	407040	0	47321000	19733000	20297000	0	0	0	24.2	20.8	0	0	0	0	95056000	146770000	0
TWF1	349500	820180	814600	26340000	10829000	13727000	0	0	7.8	2.9	5.4	0	0	0	0	2501600	0	0
TUFM	40065	1878900	2181200	0	39073	23151	1.4	0	0	3.8	1.4	5	0	0	0	0	0	18883000
TUBG2;TUBG1	0	0	0	0	881700	3207600	50	50	50	52.2	48	35.4	0	0	0	0	0	6231300
TUBB8	6181300	20557000	26727000	374960000	101560000	358340000	0	0	0	10.8	10.8	6.1	0	0	0	25063000	19911000	0
TUBB6	0	3277700	4139600	221690000	38872000	180280000	0.3	0.3	0.3	5.5	1.9	10.6	0	0	0	16916000	5790500	47441000
TUBB4B	69335000	150880000	156400000	3243900000	961080000	3399400000	0	2	0.7	14.4	9.7	14.2	0	0	0	397250000	241850000	562870000
TUBB4A	0	572520	485410	18947000	2826200	34268000	0	0	0	24.7	16.5	24.7	0	0	0	35020000	0	54004000
TUBB3	3207100	6776700	7718400	292930000	116550000	299100000	0	0	4	24.2	24.6	8.1	0	0	0	0	28623000	0
TUBB2A	0	278920	0	96273000	36612000	116190000	0	0	0	8.8	8.8	8.8	0	0	0	0	0	444690
TUBB1	0	231770	331540	26618000	14121000	33489000	0	1.2	0	2.4	4.8	9.4	0	0	0	0	0	31741000
TUBB	38995000	76879000	72906000	1483500000	472450000	1360000000	0	0	0	17.5	14.8	8.8	0	0	0	22798000	0	30780000
TUBAL3	0	0	0	14997000	5056600	19493000	0	0	0	3.9	0	4.7	0	0	0	11636000	0	0
TUBA8	0	0	0	0	535150	0	38.2	42	42	20	20.4	13.2	1587700000	1944000000	2067400000	190680000	212600000	47435000
TUBA4A	1363000	1984700	4642100	76993000	28307000	65310000	0	0	2.9	1.5	1.2	3.2	0	0	0	0	0	7370800
TUBA1C	8727900	18339000	22135000	680220000	170130000	384560000	0	6.7	6.7	18.4	9.9	16.1	0	0	0	13806000	0	0
TUBA1C	0	0	0	0	0	0	60	59.8	59.8	49.7	50.6	57.6	36888000000	38626000000	40616000000	8694300000	4821700000	13896000000
TUBA1B	4995800	12308000	14802000	355240000	107740000	313000000	0	0	0	3.6	0	0	0	0	0	1145400	0	0
TUBA1A;TUBA3E	87228000	166580000	180740000	4065700000	1440300000	4699100000	0	0	0	52.6	35.2	55.7	0	0	0	609420000	196810000	1029600000
TTYH3	22699000	58693000	64609000	52844000	17416000	58390000	0	0	0	16.2	7.9	24.1	0	0	0	22284000	13459000	67831000
TTYH2	373390	877340	1080000	0	0	0	50.6	46.9	56.3	60	62.9	50.6	455520000	502450000	534860000	567600000	649190000	333880000
TTLL5	0	0	0	911310	573450	511760	16.6	21.5	22	32	30.8	20.4	140910000	202420000	184470000	225080000	247490000	83728000
TTLL12	0	0	0	6418400	1245500	4348100	0	0	0	6.1	4.5	2.6	0	0	0	12504000	0	0
TTI2	0	0	1188500	20436	0	0	9.5	13.2	9.5	18.7	16.1	17.4	0	23240000	18032000	35167000	14337000	14640000
TTC7B	0	0	0	0	309270	0	62.3	45.9	62.3	65.8	65.1	65.1	164310000	148560000	152170000	229320000	220370000	206830000
TTC5	0	190800000	0	0	0	0	69.7	69.4	69.7	75.3	72.8	73.1	5535100000	5765800000	5981200000	11524000000	16273000000	6187500000
TTC39C	0	0	0	388060	275170	0	18.8	9.4	9.4	0	9.4	0	86965000	62010000	0	0	12715000	0
TTC38	0	0	0	11521000	12835000	936080	0	1.5	0	11.8	8.7	2.3	0	0	0	20271000	34081000	0
TTC37	0	0	0	2711400	556610	1232700	0	0	0	2.3	2.4	2.3	0	0	0	0	0	2346400
TTC27	0	0	0	1011400	633590	1340000	27.9	28.2	25.2	52.7	67.3	60.6	39018000	30825000	30709000	158760000	139020000	144560000
TSTA3	0	0	0	18602000	9608200	10848000	0	0	0	5.2	0	2	0	0	0	4692200	0	0
TST	0	0	0	147530000	99100000	2372100	0	0	0	31.8	29.1	27.8	0	0	0	75824000	100870000	59202000
TSSC1	0	0	0	9029100	2081100	6640300	0	0	0	16.6	12.7	4.8	0	0	0	22559000	16441000	0
TSR1	34745000	73656000	84291000	73874000	99722	104740000	2.1	2.1	2.1	4.4	2.1	6.4	0	0	0	2594000	0	4551300
TSPAN9	36494000	84382000	95787000	34716000	13997000	0	0	0	0	1.6	0	2.2	0	0	0	8451700	0	11827000
TSPAN7	0	0	1131600	0	0	1268400	4.3	0	11.2	0	11.2	0	0	0	32409000	0	3292500	0
TSPAN6	22250000	72508000	61860000	55046000	21751000	36531000	0	0	0	17.8	23.7	23.7	0	0	0	7991700	5386200	11346000
TSPAN5	7347700	8457100	13765000	0	3057200	0	11	12.6	16.3	18.9	23.1	18.9	0	0	0	81818000	59824000	90858000
TSPAN4	196150000	496700000	569950000	174660000	122690000	92703000	0	2.1	0	14.7	5.2	14.4	0	0	0	43205000	22529000	49972000
TSPAN31	0	0	0	0	785220	0	45.2	38.9	38.6	23.8	16.5	26.8	32535000000	32792000000	28269000000	749230000	186510000	1178400000
TSPAN3	41412000	65825000	53686000	66451000	24073000	65205000	2.8	2.8	2.8	23.1	19.5	21.5	0	0	0	78679000	55409000	89390000
TSPAN14	10854000	4097000	23744000	6900300	10322000	3194100	0	1.6	0	0	0	7.1	0	0	0	0	0	1663700
TSPAN10	0	0	0	281360	0	201310	46	46	46	46	46	41.3	28955000	39562000	40863000	0	0	0
TSN	0	0	0	3255100	1946600	0	11.3	11.3	11.3	11.3	11.3	11.3	0	37736000	0	0	0	50788000
TSKU	0	0	0	11747000	7043200	0	3.9	5.5	3.2	18.4	16	13.1	25300000	18451000	11668000	122360000	206060000	70753000
TSGA13	3318300	0	0	0	0	0	52	54.4	56	55.6	60.5	52.5	1919800000	2060900000	2267900000	2207000000	3316300000	1448700000
TSG101	27948000	52398000	58293000	53696000	40672000	18779000	0	0	0	37.2	37.2	20	0	0	0	20715000	26400000	0
TSEN15	0	0	0	0	0	0	26.3	26.3	40.1	0	10.9	0	72674000	102970000	99128000	0	37989000	0
TROVE2	0	0	0	40663000	15614000	41179000	0	0	0	7.2	7.9	19.7	0	0	0	1979400	0	0
TRO	0	0	0	978360	19545	1015100	9.2	8.9	3.6	6.2	6.2	9.2	8495600	0	0	0	0	1523700
TRNT1	0	0	0	2437800	1798200	727320	0	0	0	3.7	0	5.4	0	0	0	5946500	0	0
TRMT61A	0	0	1003100	0	0	0	84.5	80.6	85	41.3	45.2	23.5	18493000000	23826000000	25244000000	251520000	244400000	150910000
TRMT6	0	0	0	60652	0	0	16.3	16.3	16.3	16.3	10.1	16.3	11483000	12858000	14025000	18051000	0	30795000
TRMT112	0	0	0	0	3617400	3568500	0	0	0	16.7	0	16.7	0	0	0	0	0	5227300
TRMT1	0	0	0	2585700	2065000	2098000	0	0	0	0	0	2.8	0	0	0	0	0	3308200
TRIP6	0	0	0	4154300	245550	1684400	0	0	0	2.1	0	2.1	0	0	0	0	0	1889800
TRIP12	0	0	0	42524	55403	783380	1.8	0	0	7.2	7.2	7.2	0	0	0	6948800	3316700	10799000
TRIP10	0	0	0	635460	181720	0	24.3	7.6	7.6	25.9	7.6	7.6	33356000	0	49137000	40539000	48337000	18684000
TRIOBP	0	0	30690	2011500	1118200	65773	0	0	0	27.3	41.3	34.7	0	0	0	175350000	112920000	215210000
TRIO	0	0	0	258620	64969	59685	24.4	24.4	24.4	24.4	24.4	24.4	0	0	0	0	0	8086700
TRIM56	0	0	0	0	0	67934	54.2	53.7	53.7	50.6	56.2	50.6	2970900000	3308200000	3236700000	1842400000	1509700000	1318100000
TRIM47	0	0	0	1406000	1013700	530960	1	4.4	4.7	6.4	10.3	0	0	14721000	18023000	18357000	28447000	0
TRIM38	0	0	0	0	131570	0	23.6	20.3	23.6	25.6	27.6	23.6	461990000	411330000	472990000	771280000	1013000000	773760000
TRIM32	0	0	0	1243700	310120	1626400	0	0	0	1.3	0	1.3	0	0	0	0	0	2264400
TRIM28	0	0	0	14403000	2575800	16073000	0	0	0	3.3	7.1	0	0	0	0	0	2875500	0
TRIM25	0	0	0	4734300	3965700	8032700	0	0	0	7.1	16.3	11.5	0	0	0	24833000	0	0
TRIM23	1003100	570490	569410	1125700	4990100	2595800	57.8	61	56.4	51.4	68.3	45.9	286610000	324300000	307570000	211680000	309170000	128710000
TRIM21	0	0	0	3484400	2619000	841320	2.7	0	5.3	17.3	36.8	17.3	0	0	0	37877000	27983000	24357000
TRIM16	0	0	0	376490	62877	1751500	0	0	0	8.5	0	8.5	0	0	0	0	0	7641400
TRIM14	0	140770	0	0	0	0	44	38.2	44	36.6	53.9	52.4	904070000	835010000	927770000	658810000	638790000	554680000
TRAPPC5	0	0	0	2523700	166090	765890	22.4	28.4	22.4	0	0	0	12165000	37440000	35751000	0	0	0
TRAP1	0	0	0	1682500	437470	0	1.1	8.2	5.5	2.3	2.3	0	0	0	10031000	0	0	0
TRA2B	0	0	0	2371700	947570	3426200	12.5	9.1	14.4	64	61.8	62.5	32416000	0	32359000	1182300000	1079000000	671660000
TPT1	4454700	8770400	14811000	70048000	31702000	38195000	0	0	0	4.4	2.1	2.3	0	0	0	0	19165000	0
TPRKB	0	0	0	1154500	0	807780	22.7	36.1	37.9	37.2	6.5	45.9	149210000	96839000	147060000	62662000	10242000	109690000
TPRG1L	0	0	0	1325400	435460	0	28.3	27.5	25.2	29.8	33.6	25	751230000	787870000	913630000	728050000	951750000	431610000
TPRA1	0	0	0	0	0	0	52.2	52.2	47.3	58	64.3	61.6	307990000	265230000	277460000	723790000	1139400000	538970000
TPP2	0	0	609630	11351000	4162000	5917000	3.9	3.9	3.9	37.2	26.8	33.6	0	0	0	83667000	42924000	105230000
TPP1	475000	1175900	357750	36709000	20524000	34200000	0	0	0	2.5	2.5	3.4	0	0	0	7291800	0	0
TPMT	0	0	0	788460	3902900	0	0	0	0	0	4.2	4.2	0	0	0	0	0	13341000
TPM4	3297500	3561300	6230800	84698000	40654000	34493000	0	0	0	17.9	20.4	23.5	0	0	0	31618000	34634000	41395000
TPM2b;TPM2	0	0	0	1625800	448990	1889300	19.6	14.3	21.7	15.8	15.8	14.2	2115100000	2921700000	1271600000	331340000	297700000	294950000
TPM2	275840	682460	380030	13983000	4890100	3292900	0	0	0	0	4.4	4.4	0	0	0	0	0	559680
TPM1	0	0	0	2161700	0	2200000	6.4	6.4	4.3	48.7	50.6	47.2	16746000	6001000	7887500	593990000	184460000	606240000
TPI1	31624000	59744000	71323000	675780000	441380000	433440000	0	5.4	5.4	31.9	33.7	20.6	0	0	0	82288000	79130000	67134000
TPD52L2	196860	0	0	14564000	6623300	906870	0	0	0	14.6	0	3.3	0	0	0	4156700	0	0
TPBG	5688600	12717000	18320000	44684000	36215000	22148000	10.6	18.4	9.3	27.9	18.4	15.2	0	0	0	3112400000	0	0
TP53RK	0	0	0	5185500	3040100	3538600	0	0	0	0	9.7	0	0	0	0	0	1890100	0
TP53I3	0	0	0	6667800	582870	0	3.1	3.1	3.1	1.4	0	0	0	85247000	0	0	0	0
TP53BP1	0	0	0	480840	0	739570	2.4	5.6	5.8	52	47.9	61.3	0	11918000	10958000	1570400000	870140000	1965200000
TOP2B;TOP2A	0	0	0	0	0	222800	7.1	3.5	5.4	5.2	3.3	5.2	2606100000	243250000	1007200000	27136000	0	28767000
TOP1	0	0	0	6394200	767360	5829100	0	0	0	7	0	5.2	0	0	0	8837100	0	12196000
TOMM70A	0	0	0	1752900	109010	1494300	0	0	0	0	0	5.4	0	0	0	0	0	3755300
TOMM34	0	0	0	1001200	0	0	62.2	62.2	62.2	62.2	62.2	65.2	134790000	167850000	211000000	112910000	97441000	122180000
TOMM20	0	0	0	1935700	1477900	0	11.8	19.1	11.8	24.5	17.7	19.1	36232000	41733000	32594000	111150000	128730000	88683000
TOM1L1	0	0	1576300	0	0	2224900	7.8	18.1	7.8	38.4	32.9	52.5	44369000	45960000	29387000	199770000	75716000	373130000
TOM1	1130400	1639300	1362300	19238000	5772000	6588600	0	0	0	5	0	7.7	0	0	0	1032500	0	0
TOLLIP	3476700	7373500	12492000	6396700	12161000	5790600	23.6	13.2	24.1	42	45.8	44.3	0	0	0	0	0	7692800
TNS3	0	0	115170	4242400	3816300	1223100	0	0	0	9.3	0	9.3	0	0	0	1419300	0	1868700
TNS2	0	0	0	0	44660	0	7.7	7.1	7.7	3.5	3.8	3.1	109840000	103030000	141300000	46589000	0	0
TNPO3	0	0	0	626700	278560	1654700	0	0	0	0	1.2	1.7	0	0	0	0	2161000	0
TNPO1	99567	0	610400	31619000	9450600	36739000	0	2.3	7	29.5	21.1	15.9	0	0	26739000	158560000	61667000	87374000
TNKS1BP1	0	0	0	269600	169820	42569	0	0	0	2.3	0	2.3	0	0	0	0	0	1303800
TNFRSF1A	0	664090	639470	0	0	0	16.1	8.3	8.3	11.7	25.7	11.7	641190000	504720000	453490000	132300000	167640000	162610000
TNFRSF19	0	0	422550	0	0	0	35.3	37.8	37.8	26.9	35.3	18.5	616680000	554560000	521190000	241050000	382490000	0
TNFRSF12A	0	7473900	0	19894000	0	19783000	20	20	20	24.2	30.9	20	41540000	37541000	0	103440000	94353000	62568000
TNFRSF10D	1592700	2544700	2605000	7090200	413580	13625000	0	0	0	0	41.3	0	0	0	0	0	1937400	0
TNFRSF10B	2443100	8505900	11441000	14716000	2158500	9628300	0	0	0	0	10.2	10.2	0	0	0	0	0	7412200
TNFAIP8	0	6468900	4075800	12109000	6168600	5566600	10	17	17	37	50	20	0	0	0	0	1860400	0
TNFAIP6	0	0	0	0	0	1926600	21.5	31.8	36.8	62.9	61.2	65.6	130210000	203890000	213150000	2628500000	2776300000	2881600000
TNFAIP2	293140	508140	524900	5081100	2242400	482250	0	0	0	1.5	1.9	2.5	0	0	0	0	0	7206000
TNC	78668	169960	242270	5118300	1741100	4601000	0	0	0	17.4	17.4	17.4	0	0	0	0	6860700	0
TMX1	0	0	0	2689600	0	2515600	15.6	28.4	28.4	42.7	38.9	50.7	75123000	86151000	86965000	222360000	172700000	373470000
TMSB4X	92636000	61232000	120340000	285550000	285470000	167640000	0	0	0	1.1	0	1.1	0	0	0	0	0	4182000
TMSB10	6565100	50322000	66891000	295430000	132750000	180010000	18.4	12.9	20.9	13.9	19.4	6	0	26532000	35883000	0	0	0
TMEM63B	0	0	66697	0	0	0	14.9	11.6	5.8	0	0	0	10784000	11666000	0	0	0	0
TMEM59	6451800	9545600	12719000	15506000	6567200	10481000	0	4.8	0	2.4	5	7.1	0	0	0	0	1971700	0
TMEM55B	1625700	1353700	2745800	1367400	2524200	2965500	4.4	4.2	4.4	8.4	8.6	1.6	0	0	0	0	19104000	0
TMEM55A	1163500	1049000	7492000	5990700	1643400	10875000	0	9.1	9.1	0	9.1	0	0	0	0	0	2897900	0
TMEM50A	0	5038500	0	0	0	0	5.7	5.7	5.7	3.3	3.3	3.3	0	0	3288300	0	0	0
TMEM47	0	0	0	0	64638	0	51.8	54.6	52.8	65	62.9	70.7	2166900000	2408300000	2478200000	5074100000	5256800000	4100700000
TMEM33	0	0	0	0	0	0	25.2	31.2	28.9	25.5	25.5	23.6	1260100000	1194900000	1291500000	551820000	498710000	569870000
TMEM30A	1361200	2714500	2152900	4433700	5099100	0	0	0	0	5.9	0	5.9	0	0	0	0	0	1727900
TMEM200A	503410	1287400	1242600	5325700	149750	8098600	0	1.8	1.8	0	3.9	2	0	0	0	0	5393800	0
TMEM2	51664	174170	403710	92808	162310	52676	0	0	0	0	11.8	0	0	0	0	0	2608200	0
TMEM192	1790900	4027500	7393800	5908700	0	2942300	1.9	1.9	1.9	1.5	0	1.5	0	0	1210700	0	0	0
TMEM189-UBE2V1;UBE2V1;UBE2V2	1194400	899050	2993200	18055000	6263800	4805500	0	0	0	0	6	6	0	0	0	0	0	94793000
TMEM184B	0	42211	852620	0	0	0	13.7	13.7	13.7	25	13.7	25	0	0	0	28289000	0	14575000
TMEM181	0	0	0	955620	183130	0	44.1	44.1	31.7	37.2	37.2	23.4	1313900000	1306300000	1079700000	533520000	373990000	613280000
TMEM179B	3521200	7431300	7650100	0	1549100	0	7	0	12.8	0	0	0	0	0	23379000	0	0	0
TMEM165	509010	1252300	1290300	3072900	0	4799700	0	0	0	12.3	6.7	6.7	0	0	0	9205600	0	0
TMEM119	15529000	33854000	31574000	114480000	46661000	31069000	0	0	0	1.5	0	1.5	0	0	0	0	0	3070100
TMEM106B	7762100	7275400	12589000	45195000	5777000	7578700	0	5.5	4.8	5.5	5.5	0	0	0	0	2430800	0	0
TMEM106A	0	0	0	981630	0	893970	25.3	35.2	47.9	63.3	71.1	82.5	444590000	800940000	786430000	3160400000	2267300000	3841800000
TMED9	1060100	852950	1621100	32238000	7411400	20939000	0	0	0	13.9	8.3	13.9	0	0	0	16700000	0	12500000
TMED7-TICAM2;TMED7	1246500	2003800	2477400	32748000	481220	36490000	0	0	0	3	0	0	0	0	0	2244300	0	0
TMED4	0	0	0	0	566400	2253800	4.1	4.1	4.1	0	2.3	0	8212100	0	0	0	0	0
TMED2	437490	2205500	4199900	11641000	10677000	12966000	0	0	0	0	12.6	0	0	0	0	0	0	0
TMED10	3792800	8755000	7322300	47790000	7746200	36849000	0	2.6	12.9	0	0	0	0	0	8529500	0	0	0
TMED1	0	0	0	6997800	0	0	4.1	4.1	4.1	0	0	0	0	0	13756000	0	0	0
TMBIM1	26088000	49551000	56203000	63057000	45519000	47770000	0	0	0	1.1	0	3.6	0	0	0	0	0	4053300
TM9SF3	0	615940	516450	1470500	0	4335000	0	0	0	9.7	9.7	0	0	0	0	0	262520	0
TM9SF2	2741700	7581400	7079200	4864800	1644600	2602300	0	11.5	0	5.1	0	5.1	0	21713000	0	0	0	0
TM7SF3	178540	859850	1577500	2963900	581710	561290	0.8	0	0	12.8	4.2	17.6	0	0	0	64630000	29624000	119190000
TLN2	0	0	0	1132500	642020	69959	0	0	0	0	4.4	0	0	0	0	0	1894400	0
TLN1	6086400	13744000	14651000	188170000	76083000	111520000	0	0	0	59.5	72.8	63.8	0	0	0	771100000	1555100000	550470000
TLDC1	1630100	4677500	4142700	17159000	9027000	9734400	0	0	0	2.9	0	2.9	0	0	0	0	0	4234300
TKT	728280	2321500	3208800	636050000	368960000	391000000	48.1	41.7	45	54.1	58	39.2	360980000	425070000	362190000	381920000	610150000	90696000
TKFC;DAK	0	0	0	3877900	2945400	4705500	0	0	0	5	0	0	0	0	0	0	0	0
TJP2	0	0	0	10553	157020	6418.1	5.4	11.5	9.2	9.9	11.5	0	98339000	115480000	77964000	51688000	73745000	0
TJP1	0	0	0	949990	258560	504960	0	0	0	20.2	0	0	0	0	0	16239000	0	0
TIPRL	0	0	0	2971900	1014100	2545700	6	4.5	10.4	26.4	30.8	26.4	0	0	31566000	24993000	24953000	31219000
TIMP3	3564900	8155000	7955400	95956000	34058000	208900000	0	0	0	16.5	0	16.5	0	0	0	0	0	3250300
TIMP2	805020	3473200	2574900	3975300	0	874520	0	0	0	4.1	1	1.9	0	0	0	10877000	0	0
TIMP1	3127500	14296000	11610000	98060000	54220000	138250000	0	0	0	8.9	13.7	7.7	0	0	0	0	46341000	24543000
TIGAR	0	0	0	11341000	1668000	5069300	18.8	18.8	18.8	41	48.7	31.8	36644000	23777000	30153000	189090000	112750000	81930000
THYN1	0	0	0	3608800	643330	1153700	4.9	12.9	4.9	11.6	11.6	4.9	0	40345000	0	0	0	0
THY1	57829000	106350000	168100000	541920000	294580000	363390000	0	2.2	2.2	10.4	4.6	22.1	0	0	0	86256000	55403000	35257000
THUMPD3	0	0	0	1312200	715370	3897200	7.9	14.6	14.6	50	53.9	57.9	0	15024000	0	535940000	536060000	707480000
THUMPD1	0	0	0	1493900	841740	929430	0	0	0	1.9	0	1.9	0	0	0	0	0	99298000
THRAP3	0	0	0	52191	0	164890	73.5	69.6	69.6	74.6	78.5	69.6	876040000	922340000	996540000	1397400000	1886200000	1729800000
THOP1	0	0	0	20909000	14198000	19774000	0	0	0	5.9	14.7	13.2	0	0	0	31081000	43652000	28767000
THOC3	0	0	0	0	291320	0	8.7	15.1	14.1	1.2	3.6	1.2	84549000	85266000	79656000	0	35693000	0
THG1L	0	0	0	1383500	685750	3588400	11.1	8.7	15.9	0	0	0	0	0	15018000	0	0	0
THBS4;COMP	0	0	0	0	0	1051700	5.4	9.2	5.4	2.8	2.8	6.8	47464000	55642000	54590000	0	0	0
THBS2	62243	76638	91968	9737900	268550	8936900	0	0	0	15.6	0	17.7	0	0	0	10809000	0	21097000
THBS1	2520600	6856600	5550200	18348000	1939800	30694000	0	4	0	26.4	14.7	25.9	0	0	0	42974000	21818000	37745000
THADA	0	0	0	0	29718	0	19.1	11.2	17.1	36.8	52.6	42.8	90837000	52003000	89337000	565520000	786600000	500350000
TH1L;NELFCD	0	0	0	222640	0	268190	26.1	32.1	38	32.5	17.1	38.5	45821000	61581000	50389000	48638000	38529000	129380000
TGOLN2	0	0	124780	0	0	268200	82.1	75	75	83.6	83.6	64.3	667770000	895080000	910960000	2046900000	1969000000	1080200000
TGM3	0	0	0	0	0	0	29	37.5	36.3	42.2	45.6	36.3	519870000	505800000	460890000	503900000	736970000	495540000
TGM2	3768700	8015200	7877400	67463000	12990000	53257000	0	1.6	1.6	8.6	14.9	10.7	0	0	0	67555000	38351000	72102000
TGFBRAP1	0	0	56888	224720	0	0	16.9	6.8	18.6	13.9	3.3	10.1	60089000	0	37085000	29947000	0	0
TGFBR2	3336400	7953000	8763900	3569900	2556500	3554100	0	0	0	2.5	3.5	4.8	0	0	0	0	4948100	0
TGFBR1	0	0	0	0	0	2635300	0	0	0	4.3	1.3	4.8	0	0	0	5934800	0	0
TGFBI	20847000	43410000	46953000	129700000	49782000	157050000	0	0	0	33.3	24.8	14.7	0	0	0	59372000	92997000	53851000
TGFB2	185550	459700	698710	1252800	0	771900	12	17.8	12.4	12	6.6	12	13646000	17174000	0	30832000	11340000	19599000
TGFB1I1	0	0	0	11550000	4820700	1473600	0	0	0	4.6	8.9	5.8	0	0	0	9517500	6212500	8384800
TGFB1	971640	2744200	1517500	6034500	3357700	585520	0	0	0	2.2	3.3	2.2	0	0	0	0	1529500	0
TFRC	53915000	66525000	75865000	9153100	3661800	10639000	5.4	0	0	19.5	26.1	14.6	0	0	0	9081800	12082000	17639000
TFR2	112060	203530	244630	0	0	0	54.1	54.1	54.1	45.9	54.6	19.7	174040000	257960000	228670000	102980000	131290000	20904000
TFPI2	0	0	0	50861000	22832000	32622000	0	0	0	0	0	15.6	0	0	0	0	0	3870800
TFPI	0	0	0	20661000	8889400	982900	0	0	0	33.3	0	0	0	0	0	3392700	0	0
TFG	3972700	8421700	10258000	39696000	19615000	27333000	0	0	0	8.2	8.2	8.2	0	0	0	14488000	5907900	18755000
TF	0	0	0	87076000	7731400	129710000	0	0	0	44.4	42.9	43.9	0	0	0	230790000	215510000	269380000
TES	0	72297	0	10730000	3392600	2778100	0	0	0	7.7	5.6	0	0	0	0	11416000	0	0
TEP1	0	0	0	21423	0	267810	7.7	13.3	13.3	7.7	0	7.7	0	12270000	11489000	0	0	0
TENM4	124040	0	0	0	0	0	53.4	52.4	64.1	71.8	72.8	52.4	163710000	133100000	154710000	118820000	226800000	63620000
TENM3	0	0	0	0	0	0	9.1	12.9	13.4	47.3	55.3	43.6	138040000	190130000	188870000	2833100000	4246000000	2550900000
TCP1	30194000	12693000	18440000	345340000	77634000	416860000	0	0	0	28.6	23.3	24.7	0	0	0	62984000	73293000	60968000
TCIRG1	781300	2802500	3204000	4392400	1368500	2893700	0	0	0	20.6	10.1	20.6	0	0	0	29753000	0	30854000
TCF4	0	1422300	0	0	0	0	46.5	56.5	45.3	66.9	68.9	67.7	1253500000	1477000000	1404900000	5475700000	4028200000	6436200000
TCEB2	0	5143200	1407500	30650000	11890000	11282000	0	0	3.4	0	0	0	0	0	186700000	0	0	0
TCEB1	0	5272200	3896200	85221000	18215000	85773000	0	0	0	2.1	7.2	15	0	0	0	0	1324300	0
TCAF1	0	0	0	317220	0	1320300	4.6	8.9	8.9	18.5	13.5	15.5	0	19764000	24605000	49747000	25429000	42556000
TBL2	0	0	0	616970	240490	886950	3.2	5.1	2.3	1	2.7	0	35024000	49221000	0	0	0	0
TBL1XR1	0	0	0	8720300	3938200	9700100	3.9	0	0	23.7	13	25.8	0	0	0	0	0	8693000
TBCE	0	0	0	0	105600	286370	9.6	20.6	18	8.7	11.6	0	24548000	36195000	41289000	18096000	14600000	0
TBCD	0	0	0	9086000	1404200	8966200	0	0	0	5.1	0	5.1	0	0	0	4090400	0	0
TBCB	0	0	0	5603500	1205300	0	4	3.6	6.2	9.3	6.5	3.6	0	0	0	8075300	0	0
TBCA	0	0	0	3576400	4389500	0	3.2	3.2	3.2	3.2	0	5	0	0	0	13749000	0	14599000
TBC1D9B	0	0	0	747580	0	615620	0	0	0	3.5	2	1.5	0	0	0	4210000	0	0
TBC1D8B	0	0	0	0	0	783180	4.2	6	6	4.2	9.2	0	0	12633000	13352000	0	0	0
TBC1D2B	0	0	0	140720	221300	0	3.2	3.2	3.2	41.1	23.8	42.8	0	4166000	0	204270000	98211000	228390000
TBC1D22A;TBC1D22B	0	0	0	1157300	117170	0	33.7	26.3	30.9	50.1	50.5	50.3	260850000	208680000	253640000	855310000	1022900000	834950000
TBC1D2	0	0	0	1271200	0	1087200	3.2	8.6	8.6	39.8	43.2	31.6	0	7139800	4798300	348990000	339450000	327080000
TBC1D15	0	0	0	0	217250	0	50.5	50.5	46.6	49.5	51	35.4	326800000	387450000	420050000	213130000	339320000	122710000
TBC1D13	0	0	0	956010	0	615540	36.9	30.8	30.8	25.4	0	33.8	107510000	105890000	99221000	0	0	38782000
TBC1D10B	0	0	0	5565700	437390	1283300	0	0	0	0	7.8	0	0	0	0	0	1348600	0
TBC1D10A	0	0	0	1424000	211380	0	61	60.4	56	56.6	60.1	54.7	0	744800000	977840000	0	0	0
TAX1BP3	946200	2018800	2343300	21901000	6819500	11129000	6.8	10.7	6.8	6.8	6.8	6.8	0	62173000	0	0	0	0
TATDN1	0	0	0	4232100	0	0	12.4	10.2	8.4	15.3	5.7	22.4	20705000	25166000	22567000	20730000	0	33876000
TARS	72241	422400	162470	143760000	79401000	101570000	0	3.3	2.1	20.2	18.3	19.2	0	0	0	22698000	44653000	21114000
TARDBP;TDP43	0	0	0	963870	2314600	1110100	19.8	14.1	19.8	37.3	35.7	29.7	0	0	42318000	42692000	22039000	60567000
TAOK3	0	0	0	843960	132170	0	0	0	0	3.7	7.5	0	0	0	0	0	1754000	0
TAOK1	12086	108340	0	1418300	293470	52802	0	0	0	0	0	3.3	0	0	0	0	0	2578000
TANK	0	0	17331000	0	0	0	20.4	19.5	19.5	19.6	21.4	13.2	1908600000	2239800000	2554200000	743380000	979550000	422210000
TALDO1	0	0	0	20605000	5021200	10576000	0	0	0	9.8	9.8	0	0	0	0	0	2139500	0
TAGLN2	14575000	37066000	41598000	223150000	105290000	86275000	0	0	0	22	23.2	10.6	0	0	0	41266000	31801000	40525000
TAGLN	11920000	28921000	30060000	225050000	128430000	205820000	0	0	0	1.8	3.4	1.8	0	0	0	12494000	14312000	9624600
TACSTD2	0	0	235130	0	0	0	66.7	56.9	66.7	59.7	66.7	56.9	803990000	644330000	811780000	530110000	724840000	230920000
SYT11	484800	958590	1360900	1426800	0	505940	20.2	0	20.2	26.1	30.3	20.2	0	0	0	0	9075000	0
SYPL1	3991100	6808800	6806000	13033000	11301000	8121900	0	0	0	0	0	6.2	0	0	0	0	0	1409500
SYNE1	0	0	0	0	2539.9	43891	17.8	17.8	17.8	32	34.2	34.2	68547000	81895000	83837000	67677000	46482000	78096000
SYNCRIP	0	0	192740	62104000	15682000	40662000	0	0	0	6.4	8.5	12.5	0	0	0	0	4056900	0
SWAP70	0	0	0	483080	0	1552600	3	3	0	19.5	15.7	3	0	0	0	19682000	17132000	0
SVIL	0	0	0	257870	87569	0	22.6	30	20.5	0	0	0	52455000	59928000	55823000	0	0	0
SUSD2	287750	1984100	447640	0	453030	0	0	1.6	1.6	1.2	0.5	0.6	0	0	5057000	0	0	0
SURF4	3147000	7992600	9507600	64375000	14184000	60818000	0	0	0	5.6	5.6	1.6	0	0	0	0	2538100	0
SUPT16H	0	0	0	912690	0	2431900	0	0	0	11.1	0	0	0	0	0	1411500	0	0
SUMO3;SUMO4;SUMO2	0	0	2273200	0	0	0	14.9	15.5	12.2	36.9	47.8	41.2	104780000	103700000	92045000	801620000	764960000	692800000
SUMO1	0	0	0	682270	0	1739300	1.7	0	0	0	1.2	0	41850000	0	0	0	0	0
SUMF1	0	0	0	0	0	1623700	67.9	69	69	60.3	71.7	56	137550000	193720000	159630000	76837000	83964000	37273000
SULF2	0	0	0	182130	0	254710	4.2	6.2	5.6	6.5	11.6	1.6	17139000	23468000	0	13629000	19592000	0
SULF1	0	0	0	5690800	252350	5569200	0	0	0	16.8	13.2	3.2	0	0	0	20770000	0	0
SUGT1	306940	382830	0	2737200	2369200	1390900	9.9	16.9	15.3	79	79.4	74.2	29583000	53439000	52657000	2219100000	2643400000	1850700000
SUCLG1	0	0	0	4690200	3059000	3374600	19.5	33.7	29.1	33.7	25.4	13.3	0	0	8545000	0	0	0
SUB1	9336600	14810000	17839000	32909000	7132000	6469700	3	7.5	6.8	16.5	17.4	9.8	0	0	0	36188000	26000000	22451000
STXBP3	2245200	4760300	4881900	20060000	9470500	533230	0	1.7	0	17.9	14.4	6.1	0	0	0	67598000	69522000	40619000
STXBP2	1620900	3436400	4198900	302830	0	121260	0	0	0	0	2	6.4	0	0	0	0	0	11930000
STXBP1	1680400	2490000	4563300	15372000	11975000	3400700	0	0	0	8.9	7.6	2.2	0	0	0	13889000	15782000	0
STX8	2105300	3834600	5079100	0	0	0	0	0	0	8.9	0	8.9	0	0	0	2101100	0	0
STX7	9473000	19412000	18005000	37568000	17369000	23932000	0	0	0	13.2	20.2	23.2	0	0	0	52172000	30634000	51251000
STX6	0	636960	836960	3257100	0	4693100	2.9	5.8	2.9	23.5	17.7	13.4	0	0	0	39015000	0	0
STX4	4854300	11385000	14494000	24936000	10598000	4909700	0	2.8	5.1	6.7	6.3	2.6	0	0	23418000	21392000	10753000	0
STX3	0	0	0	0	1021000	0	6.9	6.9	6.9	6.9	6.9	6.9	0	0	0	0	0	61746000
STX2	3078300	6768300	9619500	15143000	8457700	0	0	0	0	10.9	23	23.8	0	0	0	17056000	17923000	19417000
STX1B	0	0	418130	0	0	0	8.6	8.6	0	37.7	64.9	66.9	0	0	0	387680000	225550000	487130000
STX12	17176000	33589000	36374000	33641000	23917000	28612000	0	0	0	28.3	37.1	17.6	0	0	0	40007000	78464000	31204000
STX10	0	0	0	0	0	0	10.2	10.2	8.9	9.4	11.6	3.1	27922000	23505000	31125000	0	19868000	0
STUB1	2165100	9087800	8043400	9399300	4309000	6992800	0	0	0	18.2	13.5	18.2	0	0	0	0	0	1212900
STRN3	0	0	0	27048000	18342000	14264000	0	0	0	8.5	20	20	0	0	0	0	8064900	0
STRN	0	0	0	3334200	4625000	3723500	0	0	0	3.8	3.9	0	0	0	0	0	8298500	0
STRIP1	0	0	0	481420	125410	1658400	7.3	9.1	16.4	9.1	9.1	9.1	0	0	6889600	0	0	0
STRAP	0	0	0	188680000	92855000	146210000	0	10.5	0	41.2	51.8	51.8	0	0	0	564330000	367070000	657110000
STRADB	0	0	0	0	0	0	58	54.1	48.1	72	79.4	70.6	710330000	693040000	746530000	1342700000	1399800000	758680000
STOM	86037000	169660000	219100000	135130000	75580000	45941000	0	0	0	10.9	3.5	6.3	0	0	0	48163000	17995000	37204000
STMN2	0	1185300	0	0	674300	0	9	7.3	7.3	7.3	6.3	14.6	35482000	40451000	44628000	19811000	16020000	20060000
STK39	0	0	0	3036300	444750	4125700	2.1	4.8	2.1	7.4	4.6	5.6	0	22633000	0	6714100	13027000	4623300
STK26;STK25	123000	187700	1072500	2305600	0	0	7.8	7.8	7.8	0	0	0	0	0	65807000	0	0	0
STK24	411460	2615600	953370	17329000	7519900	5817300	36.6	40.2	40.2	37.5	36.6	37.5	0	0	5008600	0	0	0
STK10	0	53299	537490	2011900	850020	181390	0	0	0	3.7	0	0	0	0	0	1540300	0	0
STIP1	1346600	4409300	4566200	17325000	6912600	7873200	0	0	0	4.8	4.8	12.1	0	0	0	0	0	10514000
STEAP4	0	1110500	2027900	0	0	0	7.8	7.8	7.8	0	0	0	0	0	13725000	0	0	0
STEAP3	2711000	8873500	8385300	6514100	4100000	1215800	0	0	0	0	9.6	0	0	0	0	0	1010500	0
STEAP2	0	0	0	0	408740	0	19.2	19.2	19.2	16.7	19.2	0	27944000	37782000	41264000	0	24166000	0
STEAP1	0	957940	1319400	3911600	0	0	11.3	13.8	11.3	34.6	36	41	27752000	35496000	29391000	961400000	924340000	949670000
STC2	200130	342490	397740	2004600	1194600	4532500	0	0	0	19.3	0	0	0	0	0	1809600	0	0
STC1	0	0	0	13524000	2108000	10939000	25	31.5	43.8	56.8	53.4	53.8	162910000	217100000	229560000	527470000	373030000	345610000
STAU1	0	0	0	441600	299450	0	24.9	17.9	22	9.7	17.3	3.8	43233000	78435000	65223000	24729000	31437000	0
STATH	0	0	0	0	0	608110000	13.5	12.3	12.3	21	17.1	42.1	63414000	34503000	47904000	31635000	27874000	120370000
STAT5A;STAT5B	0	0	0	1667200	254820	1808500	38.3	42.4	38.3	24.6	35.4	8.5	265130000	233180000	433170000	106210000	127870000	11512000
STAT3	0	0	0	13099000	2107100	15242000	0	1.9	0	6.5	0	5.3	0	0	0	0	0	10966000
STAT2	0	0	0	3134800	816290	1647100	0	15.2	4.6	4.6	4.6	0	0	12538000	0	0	0	0
STAT1	0	0	107580	99111000	20417000	88933000	0	0	0	20.2	23.4	17.9	0	0	0	37632000	41683000	39110000
STARD3NL	915560	1267900	1346300	0	0	0	45.7	38	38	51	55.3	51.4	226940000	271370000	245950000	1650800000	1167200000	2107400000
STARD3	0	0	539700	0	0	927810	3.1	5.8	3.1	3.1	0	0	0	9641800	0	0	0	0
STAM2	0	821030	843300	0	0	0	8.6	2.9	6.6	63.1	62.6	54	0	0	0	592670000	589450000	615030000
STAM	17342000	105040000	38660000	13436000	5003500	8311400	0	0	0	7.4	0	0	0	0	0	7576300	0	0
STAC3	0	0	0	0	0	0	17	19.9	20.4	17.9	7.7	12.9	472190000	506010000	504960000	187850000	92772000	266110000
ST13;ST13P4;ST13P5	9391000	20235000	18442000	120960000	30719000	75511000	0	0	4.1	0	8.2	0	0	0	0	0	2770300	0
SSRP1	265730	308770	499330	613170	147350	1943600	1.8	1.8	1.8	4.8	1.1	3.2	13818000	0	0	0	0	0
SSH3	0	0	0	40212	0	0	56.4	61.8	56.3	57.6	53.1	61.4	7097100000	7839500000	7052100000	5769700000	3037200000	8491400000
SSC5D	0	234520	0	0	0	0	8.3	8.3	17.8	35.5	40.2	46.2	0	0	0	883240000	628040000	1159500000
SSB	0	0	0	55072000	23501000	47832000	0	0	0	35.6	0	35.6	0	0	0	15187000	0	0
SRSF7	4876100	5211000	10895000	0	0	20174000	10.7	16.7	16.7	26	39.3	0	0	0	29887000	36890000	48611000	0
SRSF5	1114500	2695800	2504000	0	0	0	3.1	3.1	3.1	0	3.1	0	0	0	3678000	0	0	0
SRSF4;SRSF6;SRSF5	407360	754620	934430	0	358130	0	22.1	24.5	24.5	22.7	24.5	24.5	0	234190000	302610000	1079000000	580850000	1345000000
SRSF3	1859400	2577000	2382100	10238000	2671300	13058000	35.7	45.1	45.1	47.1	56.5	35.1	116330000	143770000	142540000	107890000	108000000	54174000
SRSF2	13812000	17513000	18655000	8922200	0	15605000	0	0	0	9.6	19.9	17	0	0	0	95115000	99633000	169510000
SRSF10;FUSIP1;SRSF12	0	0	0	3504100	721520	0	8.7	5.6	2.7	5.1	15.4	2.5	0	14647000	0	0	20892000	0
SRSF1	11773000	18130000	15913000	6665000	3355800	11477000	0	0	0	15.7	9.3	0	0	0	0	6414300	0	0
SRRT	0	0	0	2465900	0	3219700	0	0	0	0	0	54.8	0	0	0	0	0	199780000
SRRM1	118180	92947	0	0	0	0	22.3	30	27	8	19.3	7.7	159460000	105290000	157470000	8978500	14408000	0
SRR	0	0	0	3531500	882950	1456900	0	0	0	0	0	14.4	0	0	0	0	0	0
SRPX2	0	0	0	0	547590	1046000	1	1	1	27	21.2	32.9	0	0	0	205600000	162150000	264720000
SRPX	2255200	4814700	5142000	12339000	7641900	8728000	0	0	0	24.6	14.4	0	0	0	0	17857000	0	0
SRPRB	0	0	0	0	0	0	23.4	22.6	23.4	17	17	8.3	141520000	142430000	154740000	58915000	48923000	0
SRPR	0	0	0	1557000	0	3061800	0	0	5.4	0	0	0	0	0	0	0	0	0
SRPK2	0	0	0	870220	0	323900	15.2	12.7	13.2	42.7	38.4	47.5	35719000	31359000	64516000	373500000	249000000	456990000
SRPK1	0	0	0	1071200	0	1510900	0	0	0	8.5	0	17.1	0	0	0	0	0	11426000
SRP72	0	0	0	15535000	3482700	13482000	0	1.8	0	1.1	0	1.1	0	0	0	3844900	0	0
SRP68	0	0	0	10399000	3193400	10433000	0	0	1.5	8	11.9	0.8	0	0	0	20072000	33449000	0
SRP54	0	0	0	1346200	336950	3259400	8.5	17.6	26.1	42.5	58.8	49.7	0	0	0	0	0	9907900
SRP19	0	0	0	22327000	3508500	17382000	2.7	2.7	2.7	28.3	37.6	20.9	0	0	0	101420000	86900000	72972000
SRP14	0	0	0	34207000	13556000	0	0	0	0	11.1	7.2	10.9	0	0	0	10880000	0	16347000
SRM	0	0	0	303940000	285710000	208890000	0	0	0	23.9	30.6	27.4	0	0	0	135020000	119730000	188620000
SRI	47261000	87739000	88984000	232670000	146030000	152010000	0	0	0	10.3	4.7	10.3	0	0	0	0	18220000	0
SRGAP2;SRGAP2B;SRGAP2C	283030	956970	1105300	1248700	910180	889920	7.5	0	12.3	7.5	12.3	12.3	0	0	0	0	0	6293600
SRC	65012	75819	488180	0	140660	0	3.1	3.1	6.4	4.7	3.7	1.4	0	0	20696000	0	12678000	0
SQSTM1	155980	2278900	435650	18470000	3236300	7543200	0	0	0	21.9	17.1	35.6	0	0	0	0	0	32155000
SQRDL	0	0	0	1166300	1091500	0	18.7	45.7	44.9	66.9	70.1	61.6	72297000	243620000	118790000	2140500000	1289600000	2900300000
SPTLC1	0	0	0	1054600	0	4675200	0	0	0	0	6.1	0	0	0	0	0	621170	0
SPTBN1	73850	65588	129530	4881800	1862200	3277000	0	0	0	6.2	2	13.4	0	0	0	32436000	14283000	27334000
SPTAN1	0	19507	13020	6351900	1653300	2642300	0	0	0	27.9	24	36.3	0	0	0	152800000	108720000	180670000
SPRYD7	0	0	0	934630	262890	0	8.8	10.2	0	19.9	9.3	6.2	0	0	0	37437000	26958000	21000000
SPRR2A;SPRR2B;SPRR2D;SPRR2E;SPRR2G	0	0	0	6808700	0	0	0	0	0	7.3	7.3	7.3	0	0	0	0	0	2312400
SPR	0	0	0	539600	232870	782060	51.5	51.5	51.5	53.4	52.4	54.4	1216900000	1468500000	1398600000	5876400000	4710200000	10015000000
SPPL2B	74157	0	0	420970	0	0	71.8	71.8	71.8	66.2	71.8	66.2	444350000	635480000	712210000	437090000	488310000	400590000
SPPL2A	2150100	5901700	7357800	14605000	2952000	11889000	1.7	1.7	1.7	1.7	1.7	1.7	0	0	0	0	0	16203000
SPP2	7395700	14749000	19149000	0	1162800	0	1.9	1	1	20	22.9	22.5	0	0	0	74414000	52430000	65411000
SPP1	247140	536350	0	0	0	0	18.3	16.5	15	17.7	12.6	2.5	73492000	84043000	86430000	43915000	38953000	0
SPON2	0	0	0	20656000	12670000	46300000	0	0	0	14.7	14.7	7.6	0	0	0	0	9492400	0
SPNS1	1131100	1614100	1636400	1693200	722480	2634500	0	0	0	0	7.8	0	0	0	0	0	10329000	0
SPN	0	1492600	9752300	0	0	0	19.7	17.4	17.4	35.1	43.2	25.1	46850000	49112000	52258000	40237000	52851000	22167000
SPG21	226990	939150	978250	15913000	2158300	10417000	0	0	0	1.8	0	1.8	0	0	0	0	0	4363300
SPG20	0	0	145390	989840	692960	439580	0	13.7	0	13.7	0	0	0	0	0	0	0	0
SPECC1L;SPECC1L-ADORA2A	0	0	0	0	0	389660	12.8	27.6	16	64.6	64.6	63	36705000	79511000	58788000	1808100000	1675800000	2552100000
SPATS2	0	0	0	726440	0	478900	5.3	5.3	9.7	5.3	0	0	0	0	61072000	0	0	0
SPAST	190470	287830	429940	0	0	0	6.1	11.9	10.5	49	48.4	47.1	20674000	27231000	20400000	508050000	295410000	691150000
SPARC	0	1173400	1547200	78595000	8936000	140420000	0	0	0	1.3	0.8	3.4	0	0	0	0	0	8104800
SPAG9	0	0	22754	1435100	1685400	1320000	7.3	4	4	23.8	13.3	7.3	0	0	0	4270700	0	0
SP110	0	0	0	0	0	9483900	65.6	61.6	61.3	70.5	75.1	67.9	2331300000	2969100000	2645900000	5210100000	6259100000	2848200000
SORD	325200	893080	1361100	2150300	2140500	1794300	1.3	1.7	1	0.9	0	0	0	1368400	0	0	0	0
SOD3	3063000	4627500	5515900	0	0	0	0	0	0	2.5	0	2.5	0	0	0	0	0	3685300
SOD2	0	0	0	20495000	6826100	31162000	0	0	4.1	3.8	0	3.8	0	0	0	0	0	661350
SOD1	3079500	11411000	22763000	115850000	67061000	33996000	0	0	0	0	9.5	0	0	0	0	0	1320500	0
SNX9	0	0	0	11746000	10597000	15833000	0	0	0	12.7	4.6	8.8	0	0	0	14636000	0	18680000
SNX8	0	116180	0	426460	410500	1268800	4.9	2.7	1.2	1.2	6	0	1390400	0	0	0	0	0
SNX6	278500	0	0	7502300	5570100	4630600	0	0	0	0	5.9	0	0	0	0	0	3268100	0
SNX4	0	0	0	631340	0	0	40	40.7	38.4	66.4	66.2	66.4	93375000	99137000	114550000	829070000	644400000	979420000
SNX33	275060	0	761520	0	0	0	10.5	10.9	10.9	9.5	10.5	10.9	453460000	522450000	534910000	402820000	308050000	582980000
SNX3	4060700	1990200	3132600	8304100	812220	0	5.7	4	11.5	35.8	25.4	36.5	8618100	13016000	8426800	136120000	182670000	429760000
SNX27	0	0	386660	715640	224630	1219800	37.9	37.9	45.1	44.7	45.1	41.7	154490000	128260000	156040000	170130000	135270000	96923000
SNX2	0	0	0	4245800	1670200	758660	0	0	0	2.8	5.3	0	0	0	0	0	2402800	0
SNX18	105710	660860	588180	25497000	2638900	27937000	0	0	0	1.9	0	0	0	0	0	1857100	0	0
SNX17	2610700	6839200	3014300	11875000	2831200	13239000	0	0	0	2.3	5.3	10.9	0	0	0	0	0	11732000
SNX12	0	941890	0	6150800	0	0	2.2	3.5	2.3	0	0	0	29877000	21215000	0	0	0	0
SNX1	0	0	0	6973300	4054700	3487000	7.7	12.3	12.3	56.7	57	48	0	26882000	36157000	646800000	880390000	257690000
SNTB2	548770	1264800	1361100	27628000	15458000	5014800	0	0	0	29.9	5.7	9.7	0	0	0	16162000	0	0
SNTB1	0	0	0	1253100	376980	295270	0	0	0	5.9	0	6.4	0	0	0	1943900	0	0
SNRPN;SNRPB	0	0	0	2278100	1941600	3525800	0.9	1.9	1	16.8	11.5	20.5	4255300	16000000	9370200	266890000	91064000	523750000
SNRPE	0	0	0	26273000	16752000	6373700	7.8	7.8	7.8	7.8	7.8	7.8	0	0	0	0	0	3379900
SNRPD3	0	0	0	32041000	8816800	27377000	2.4	2.4	2.4	3.5	0.9	0.9	0	0	6351900	0	0	0
SNRPD2	0	0	0	17071000	5784900	0	0.6	0.6	0.6	0.6	1.3	0.6	0	0	0	0	0	54782000
SNRPD1	0	0	0	26489000	4858200	26171000	2.4	2.4	0	15.3	9.6	0	0	0	0	24787000	0	0
SNRPA1	0	0	0	12823000	1836400	0	0	27.3	0	9.7	9.7	9.7	0	0	0	4317100	0	0
SNRNP70	0	0	0	19222000	4849700	26355000	0	0	0	53.6	69.9	34	0	0	0	0	1004000	0
SNRNP40	0	0	0	401100	540610	0	9	9	9	0	0	0	0	0	64380000	0	0	0
SNRNP200	0	0	0	3534900	352470	12312000	0	0	0	0	6.2	6.2	0	0	0	0	0	14975000
SND1	0	0	88534	20974000	3989600	9280400	0	0	0	19	13.5	19	0	0	0	49784000	19644000	55763000
SNAPIN	0	0	0	1893100	1095500	1773700	0	0	0	6.2	3	5.7	0	0	0	0	0	9207400
SNAP25	0	0	251460	1970500	731090	0	0.7	0	0	5.9	5	7.6	0	0	0	35834000	46860000	48886000
SNAP23	14939000	28995000	27342000	77788000	38809000	19156000	0	0	0	15	21.6	0	0	0	0	0	13308000	0
SMYD5	0	0	0	0	5507600	0	48.7	47.7	60.3	66.3	58.3	55.8	275630000	360550000	292630000	384680000	382920000	197170000
SMURF2	188460	677650	714710	0	277620	392040	0	3.8	8.2	0	0	0	0	0	0	0	0	0
SMS	0	0	698210	28061000	12714000	27930000	0	0	0	6	4.8	6.6	0	0	0	20946000	0	38620000
SMPD1	0	0	0	170510	758900	111890	0	7	2.9	0	0	0	0	0	4630900	0	0	0
SMOC1	0	0	0	0	110430	0	12.9	12.9	12.9	5	0	5	1481800000	1466800000	1650500000	0	0	0
SMG8	0	0	0	0	0	0	8.3	7.3	7.2	12.1	17.5	13.7	40096000	49089000	47774000	59147000	83714000	66534000
SMC4	0	0	0	319370	0	179320	3.5	4	7.5	30.4	16.7	2.5	0	0	0	51157000	49753000	0
SMC3	0	0	0	105390	27462	40093	18	18	18	3.4	3.4	3.4	86539000	90297000	82901000	0	17435000	0
SMC1B	0	0	394500	0	0	0	57.8	56.3	57.1	50.5	56.4	47.6	4603800000	5562500000	5668300000	3741500000	4357200000	1344100000
SMC1A	0	0	0	106340	34647	0	29.1	29.5	29.8	44.3	51.2	41.8	81592000	88600000	77472000	315790000	315360000	252740000
SMARCD2	0	0	0	231840	114090	265280	19.8	4.9	11.1	8.6	6.2	4.9	34825000	0	43962000	0	0	0
SMARCC2;SMARCC1	0	0	0	0	107590	0	35.8	40	34.9	38.6	50	35.1	310230000	357110000	374050000	208440000	202710000	102290000
SMARCB1	0	0	0	0	0	0	13.8	16.1	20.6	7.4	15.1	4.2	152990000	163390000	162020000	47181000	98348000	0
SMAD2;SMAD3	0	0	0	0	120300	0	35.7	35.7	35.7	35.7	24.5	35.7	59195000	88559000	82145000	78562000	73864000	65903000
SLURP1	2776300	11984000	4727000	0	0	0	0	0	0	1.9	1.2	1.2	0	0	0	13483000	0	0
SLPI	0	0	0	0	0	0	6.6	8.1	6	6.5	5.6	2.4	42102000	67522000	56353000	17511000	34423000	10201000
SLK	41615	108420	201350	1647400	901460	748590	0	0	0	0	0	5.6	0	0	0	0	0	0
SLIT3	0	0	0	273940	8054.6	365700	22.1	0	22.1	42.6	26.5	0	0	0	0	6619800	0	0
SLFN12L	0	0	0	0	1496900	0	45.8	50.3	45.8	45.8	50.3	45.8	1064500000	918430000	902490000	784260000	757570000	507420000
SLC9A3R2	188090	384490	1601200	457070	517460	0	0	0	2.6	0	0	0	0	0	3733400	0	0	0
SLC9A3R1	1977100	3462500	2729600	0	932650	0	16.8	27.1	27.1	33.6	16.8	27.1	128470000	134550000	118080000	43263000	0	68274000
SLC9A1	0	157640	0	0	0	0	14.2	9.4	14	44.7	46.7	43.1	16927000	21494000	52649000	1856600000	1708900000	1859300000
SLC8A1	244300	564890	462550	1810300	45669	0	4.3	13.9	9.6	13.9	18	13.9	0	15996000	17011000	15871000	21719000	23730000
SLC7A5	4937200	10225000	12060000	49561000	29245000	35142000	2	0	9	13.7	13.7	9	0	0	8125000	14167000	13172000	18048000
SLC7A1	5203700	6391700	8219200	5889000	11625000	6664800	0	0	0	0	0	21.8	0	0	0	0	0	0
SLC6A9	899100	2971700	909360	3685200	2350700	0	1.2	1.2	1.2	28	25.7	32.3	0	0	0	267260000	156540000	319110000
SLC6A6	172690	191970	140420	1095700	0	0	4.8	6.3	4.8	0	0	0	23281000	19977000	18382000	0	0	0
SLC5A3	1296700	3227300	1967500	16739000	7816500	2933600	0	0	0	6.4	8.9	2.4	0	0	0	10120000	6566500	0
SLC4A7	539920	550420	594480	1974200	923280	632380	0	0	0	18.7	18.7	9	0	0	0	0	3191000	0
SLC4A2	0	0	0	359730	0	385560	3.2	7.7	6.2	52.8	49.9	52.6	11399000	26784000	24958000	2423400000	3051100000	2051000000
SLC4A1	2022400	3091800	4765600	0	0	0	8.2	7.3	15.5	0	0	0	68302000	86160000	73554000	0	0	0
SLC44A2	7802600	14060000	13432000	15239000	10616000	8241900	0	0	0	0	0	8.3	0	0	0	0	0	2315700
SLC44A1	18409000	33177000	45819000	50617000	36596000	9562500	0	0	0	20	20	0	0	0	0	0	9872100	0
SLC43A3	0	0	0	3291700	2259800	0	12.5	15.1	6.2	36.8	39.2	24.3	26532000	22295000	0	230430000	248180000	68539000
SLC3A2	22504000	38815000	53492000	286000000	154800000	165120000	0	0	0	38.5	47.7	42.2	0	0	0	461760000	315980000	416400000
SLC39A8	0	0	0	0	4092500	0	34.5	24.1	38.4	25.6	38.4	33	63911000	60004000	87147000	77349000	133470000	40805000
SLC39A6	611360	1073100	2773000	0	367870	0	1.1	1.1	1.1	14.4	9	2.8	0	0	0	0	27201000	0
SLC39A14	25889000	51546000	55856000	355520000	157680000	42969000	0	0	0	29.2	12.7	21.5	0	0	0	93682000	75534000	136800000
SLC39A10	1072100	1247600	2158100	0	149210	0	3.1	6	2.3	35.6	30.8	38.6	0	14933000	7965400	438000000	194200000	621400000
SLC38A9	3390500	4443300	0	0	3185500	0	12.6	4.6	17.1	17.6	26.1	0	66461000	62536000	93835000	62297000	66365000	0
SLC38A7	447160	1135100	1911400	0	0	0	4.7	5.3	4.7	1.4	0	0	9658900	0	12736000	0	0	0
SLC38A5	4135400	3972400	6662400	0	520310	0	27.5	32.6	31.8	0	0	0	38982000	44516000	37308000	0	0	0
SLC38A2	36168000	72986000	76314000	99129000	32797000	140730000	0	0	0	7.9	4.8	7.7	0	0	0	20979000	0	0
SLC38A1	0	0	0	0	0	2419400	24	23.8	28.3	50	56.5	44.7	73833000	127950000	120100000	400530000	494270000	526810000
SLC35F6	2216200	1933600	4499900	4422100	2241600	4199300	9.8	0	7.5	36.1	42.1	36.1	14719000	0	0	691360000	340350000	764030000
SLC35E1	0	0	0	1368200	0	1332600	0	0	0	0	7.2	7.2	0	0	0	0	0	5688100
SLC35B2	316990	445110	472990	0	0	0	23.8	30	29.7	24.2	27.8	12.1	107170000	126490000	189950000	32846000	57162000	30498000
SLC31A1	3681500	6809300	16578000	11962000	0	0	17.8	12	12	18.3	21.6	28.8	194500000	283900000	366370000	203250000	212620000	236360000
SLC30A7	0	640210	0	0	0	0	5.9	5.9	0	42.4	46.5	48.3	0	0	0	146810000	127810000	195190000
SLC30A1	2947400	5359200	5124800	13727000	6441900	7105700	0	0	0	7.6	0	14.4	0	0	0	1963800	0	0
SLC2A6	0	787030	0	0	793350	0	22	26	19.3	71.3	71.9	70.3	93125000	119390000	135800000	1151200000	1338100000	1223200000
SLC2A3;SLC2A14	2347700	7173300	5184700	19458000	6256300	0	0	0	0	0	1.6	0.8	0	0	0	0	1376200	0
SLC2A1	46343000	76087000	91095000	36502000	18334000	36252000	0	3.6	3.6	12.7	22.7	3.6	0	0	0	0	29071000	0
SLC29A1	359350	1373300	1102400	1127000	977900	382440	0	0	0	0	0	1.8	0	0	0	0	0	348050
SLC26A2	216720	905030	1051100	544290	287650	591200	1.1	1.2	3	3	4.2	0	0	0	7542500	0	0	0
SLC26A11	0	0	0	570390	0	737590	11	28.1	25.7	41.1	42.8	44.3	88954000	237420000	217450000	820050000	523240000	955790000
SLC25A3	0	0	0	0	0	0	19.2	17.9	18.2	16.9	19	14.6	358390000	400750000	405410000	167310000	177010000	194320000
SLC22A7	177310	0	715040	0	0	0	6	3.3	8.3	9.3	0	4	0	0	0	6072600	0	7079300
SLC20A2	0	228800	50098	0	351910	0	5.7	8.4	6.4	3.8	8.6	12.8	225700000	225270000	257270000	85017000	0	132300000
SLC20A1	455700	1015800	2754300	0	0	0	0	0	1.3	0	0	0	0	0	18746000	0	0	0
SLC1A5	39372000	85689000	100180000	304250000	200190000	149560000	0	0	0	31.9	13.4	30.2	0	0	0	52685000	10381000	58175000
SLC1A4	1105400	896630	966300	5936500	1776800	7479200	0	0	0	1.9	0	3.3	0	0	0	0	0	6110000
SLC17A5	1179900	1665200	2229800	7631700	1188100	56009	9.8	13.3	13.3	6	6.3	0	26661000	36865000	32532000	0	0	0
SLC16A7	699170	807280	766660	0	388020	0	15.9	15.9	5.5	0	9.5	42.8	26183000	24643000	0	0	0	40359000
SLC16A4	0	0	0	390040	0	0	6.2	0	0	0	0	0	453830000	0	0	0	0	0
SLC16A3	11073000	21813000	19587000	48384000	34814000	17492000	4.5	12.9	19.7	50.5	55	43	0	0	0	0	0	57016000
SLC16A2	429840	804070	1619900	8547000	1023500	3483900	2.9	1.6	2.9	2.9	0	2.9	84163000	0	91509000	0	0	0
SLC16A1	8818300	21740000	21941000	74980000	31773000	33991000	0	0	0	8.6	9.1	11.1	0	0	0	16072000	12562000	55050000
SLC15A4	524790	3815200	3886800	3263400	1281000	2649500	10.4	10.4	23.5	48.7	34.8	48.7	0	0	0	432250000	323400000	592460000
SLC14A1	342450	5047600	951030	0	0	0	17.1	17.1	17.1	17.1	17.1	17.1	7561600000	8188400000	7294400000	826530000	637660000	1280700000
SLC13A1	0	0	0	0	0	1124400	29.1	31.5	31.9	29.9	34.5	34.5	868710000	994640000	1013500000	1487000000	1570200000	1198300000
SLC12A4	652160	1378300	509820	1852400	342110	1771400	0	0	0	3.3	8	0	0	0	0	0	9810700	0
SLC12A2	193450	802470	583410	433700	509950	722940	0	0	0	0	0	3.3	0	0	0	0	0	2324200
SLC11A2	3002000	7730900	7180000	5132900	1207000	0	0	0	0	8.4	8.4	8.4	0	0	0	0	0	6699100
SKP1	1317200	795700	2914800	25282000	15265000	5478300	0	8.5	8.5	0	0	0	0	0	3445400	0	0	0
SKIV2L2	0	0	0	0	0	602400	8.3	10	11.7	34.9	32.4	37.2	22794000	50894000	30943000	175440000	149480000	327950000
SKIV2L	0	0	0	4573300	885800	892660	0	0	1	0	1	0	0	0	0	0	237680	0
SIRT5	0	0	0	970000	0	820060	5.7	5.7	14.2	0	0	4.5	24623000	0	13878000	0	0	0
SIRT2	0	0	0	467890	1553900	663310	0	0	0	0	7.4	0	0	0	0	0	2855400	0
SIRPA	151850	616440	612940	1880400	314640	1044800	0	2.6	0	0	0	0	0	4283600	0	0	0	0
SIL1	0	0	0	0	2844700	0	17.4	0	0	17.4	17.4	30.4	0	0	0	0	0	13819000
SIDT2	0	140880	347270	0	0	0	3.2	2.3	3.1	3.5	0	4.1	217520000	208560000	233990000	41192000	0	62576000
SHOC2	0	0	0	2603100	1301000	0	17.3	17.3	0	17.3	35.8	17.3	0	0	0	0	14322000	0
SHMT2	0	0	0	13349000	4069600	3296800	0	0	2.4	10.2	4.5	2.1	0	0	0	21012000	0	0
SHMT1	0	0	0	0	0	0	11.7	23.7	26.1	67	55.7	59.3	123790000	189260000	186130000	1972600000	1192800000	2765400000
SHISA4	0	3879300	4586800	4910400	4483200	0	12.1	12.1	0	12.1	0	0	0	0	0	336220	0	0
SHC1;SHC2	329440	0	0	729480	0	0	50	46.5	46.5	46.5	41.7	37.5	1581400000	1907600000	2171400000	362090000	491700000	219990000
SHARPIN	0	0	0	0	358930	0	15.3	11.9	14.2	0	2.7	0	112730000	73955000	133100000	0	20361000	0
SH3PXD2B	394040	1749900	1703800	1925500	1326700	0	0	0	0	6.4	12.3	0	0	0	0	0	8080500	0
SH3PXD2A	39470	120200	21361	82529	0	117200	0.6	0	0.9	0.5	0	1.9	0	0	0	0	0	12231000
SH3KBP1	0	0	401790	289280	142120	0	2.9	0	8.3	0	2	2	0	0	12578000	0	0	0
SH3GLB1	0	0	0	1176200	626780	0	15	15	15	15	15	15	0	0	0	19913000	14850000	0
SH3GL1	4947900	10966000	10539000	15919000	5393700	6800900	0	0	0	3.4	0	9.1	0	0	0	5895100	0	0
SH3BP4	44949	0	131180	203520	253890	0	11.1	19	0	0	0	0	0	9797400	0	0	0	0
SH3BGRL3	28993000	49977000	56558000	142990000	88539000	31631000	0	0	0	3.8	2.7	2.8	0	0	0	3339500	2605800	3161100
SH3BGRL	946520	1801700	1751200	26022000	14080000	0	2.2	0	2.2	0	0	0	0	0	11589000	0	0	0
SH2D4A	0	0	0	1746900	232170	1095600	17.6	0	32.9	50.6	58.8	17.6	0	0	0	16921000	0	0
SGTA	0	0	0	10815000	2686900	9143000	10.1	10.1	19.3	22.7	45.4	22.7	0	37637000	0	267610000	249270000	315300000
SGMS2	229960	838360	1323000	1564500	337970	2861900	0	0	0	7.1	14.9	0	0	0	0	0	3924400	0
SGCD	0	274100	470980	774600	0	0	1.6	1.7	2.9	7	5.9	0	8795200	0	7457200	33048000	23330000	0
SFRP1	9917500	16343000	17123000	0	0	0	0	0	0	14.8	5.8	16.9	0	0	0	0	0	379790
SFPQ	0	0	0	11265000	4013700	8467500	0	0	0	5.7	6.4	2.5	0	0	0	5847400	0	0
SFN	0	0	0	1484600	618660	0	21	8.1	21	22.6	31.5	30.6	0	0	0	0	5427300	0
SF3B6	0	0	0	6314200	730250	2034400	5.4	7.3	9.8	16.9	16.5	15.3	38322000	77178000	78501000	181630000	137670000	120770000
SF3B5	0	0	0	5934000	0	3260400	22.5	15.8	20.4	0	0	0	29997000	38067000	40027000	0	0	0
SF3B3	51112	72351	94270	22880000	7081900	28113000	0	0	0	22.6	14.5	8	0	0	0	38647000	52124000	32965000
SF3B1	0	0	0	3153700	368830	9315600	0	0	0	7	11.5	6	0	0	0	0	10378000	6575800
SF3A3	0	0	0	21705	0	2782400	0	13	0	50.9	46.7	45	0	0	0	0	20232000	0
SF3A1	0	0	0	552300	0	985240	0	0	0	3.9	0	0	0	0	0	182840	0	0
SETDB1	0	0	0	0	0	0	35.7	39.4	41.8	44.8	53.1	32.7	1465100000	1624300000	1672700000	1365000000	1550800000	812690000
SET;SETSIP	0	0	2163200	10546000	4484300	5269100	0	0	0	2.4	1.7	0	0	0	0	4085500	0	0
SERPINH1	3152800	11724000	12178000	500760000	135140000	592220000	0	0	0	23	22.3	31.7	0	0	0	328920000	232600000	446270000
SERPINF2	6016400	15792000	15862000	26734000	1507600	26246000	0	0	0	1.5	0	1.5	0	0	0	0	0	1203400
SERPINF1	0	0	0	0	0	0	22.6	23.7	32.8	26	22.2	15.8	464280000	510330000	477370000	225800000	237760000	175500000
SERPINE2	55762000	116160000	107860000	49531000	9584100	40043000	0	0	0	7.7	18.5	16.1	0	0	0	0	0	18941000
SERPINE1	1491300	13485000	25514000	2029200000	758480000	1375400000	0	0	0	41.5	48	34	0	0	0	606340000	835180000	433170000
SERPIND1	573530	0	0	3942400	1499800	3381000	1	0.9	0	18.5	6.6	27.6	0	0	0	91718000	25242000	210650000
SERPINC1	403560	813200	1719000	4960600	1518400	5011200	21.6	31.7	43.1	17.4	50.3	18	27246000	19642000	22085000	28344000	27361000	12138000
SERPINB8	0	0	0	3604800	1624200	522940	3	3	3	3	2.3	3	0	1958300000	0	0	0	0
SERPINB6	0	0	0	5528000	2654200	0	0	2.4	2.4	0	0	0	0	7884600	0	0	0	0
SERPINB4	0	0	0	5717900	0	0	0	0	0	0	1.4	0	0	0	0	0	1292500	0
SERPINB3	0	0	0	1408000	0	0	24.5	18.5	23.2	48.3	48.3	48.3	50413000	51698000	55766000	866810000	706930000	962620000
SERPINB2	0	0	0	5452300	4852100	930370	0	0	0	2.6	0	2.6	0	0	0	0	0	860610
SERINC3	864790	3407300	3734400	2914300	1243800	2536800	0	0	0	16.4	16.4	0	0	0	0	0	5682700	0
SERINC1	11127000	25541000	26454000	30954000	6795100	42872000	0	0	0	32.3	17.3	24.2	0	0	0	39421000	0	42831000
SERBP1	254010	476270	387940	4180100	2864800	12646	3.1	5.3	5.6	15.7	15.7	26.7	0	0	0	51313000	40911000	69427000
SEPT9	110250	588940	581830	53035000	22591000	44803000	0	0	0	17.6	19.9	0	0	0	0	0	30594000	0
SEPT8	0	0	0	4891900	1766200	1972500	0	0	0	0	3.2	0	0	0	0	0	9407500	0
SEPT7	787450	1530700	1825600	149430000	53395000	84553000	0	1.9	0	25.4	28.2	32.7	0	0	0	170890000	124250000	113230000
SEPT6	0	0	0	752600	0	2193400	3.2	3.2	7.2	2.8	0	3.9	0	0	14975000	0	0	0
SEPT2	1438800	3283500	3017700	401810000	149590000	276090000	12.6	23.6	19.1	21.3	23.7	0	118210000	120490000	129250000	84252000	93824000	0
SEPT11	948270	1030700	460050	180930000	69064000	158620000	1.9	0	1.9	33.8	24.8	29.3	0	0	0	257890000	270000000	392930000
SEPT10	0	0	0	3721700	1068600	207740	0	0	0	0	19.8	0	0	0	0	0	1281500	0
SEMA4C	617410	1971900	2043400	0	0	0	13.4	13.4	13.4	31	41.7	19.8	0	0	0	0	1007100	0
SEMA3C	0	0	0	1615900	159320	4025500	0	0	0	8.2	0	0	0	0	0	3035700	0	0
SELO	0	0	0	0	0	92990	28.2	22.9	20.8	18.8	18.8	15.5	386880000	498770000	447420000	109140000	102550000	128990000
SELENBP1	0	0	0	0	992530	0	25	19.3	21	44.3	44.3	49.4	55085000	51277000	80824000	533100000	434080000	812870000
SEH1L	0	0	0	8523400	1763700	1180300	0	0	0	3.6	1.9	1.9	0	0	0	3148500	0	0
SEC31A	317430	701480	482230	86343000	38564000	102570000	0	0	0	60	64.2	0	0	0	0	170240000	210070000	0
SEC24D	0	0	0	119710000	58790000	106030000	0	0	0	15.4	24.3	10.3	0	0	0	2722800	0	0
SEC24C	0	172290	0	12204000	11710000	9516800	0	0	6.5	6.5	19	0	0	0	0	0	14007000	0
SEC24B	0	0	0	0	185190	1148900	2.3	2.3	2.3	15.8	29.1	22.3	0	0	0	99117000	84737000	161640000
SEC24A	0	0	0	5809500	877790	5721100	0	0	0	10.4	6.1	6.1	0	0	0	0	0	6548300
SEC23IP	0	0	0	7064900	2108100	8463700	0	0	0	5.2	9.1	5.2	0	0	0	5709000	0	0
SEC23B	0	0	0	4321300	1490000	5960900	0	0	6.3	0	0	0	0	0	3098600	0	0	0
SEC23A	498180	1181800	2609200	129930000	36177000	178490000	0	0	0	18	22	14.1	0	0	0	56541000	41770000	52530000
SEC22B	1728400	2474200	5074600	16141000	1172600	7896900	0	0	0	0	0	4.3	0	0	0	0	0	16810000
SEC16A	0	0	0	0	0	1285000	9.9	9.9	27	5.1	16.1	21.5	62900000	88553000	79436000	0	60280000	0
SEC13	1241200	6792000	5052100	254020000	138890000	239280000	0	1.9	0	17.1	17.1	24.5	0	0	0	29851000	25655000	30251000
SDPR	0	0	0	1205600	0	1881100	1.5	0	0	1	0	0	0	0	0	5431000	0	0
SDHA	0	0	0	13983000	20381000	3324100	0	0	0	9	20.9	6.4	0	0	0	0	48333000	0
SDF2	0	0	0	0	0	0	0	0	0	2.9	1.5	1.5	0	0	0	2296600	0	0
SDCBP	907130000	1895300000	1999300000	1186700000	689870000	834190000	0	1.4	1	19.8	16.9	13.5	0	0	0	148000000	104350000	111410000
SDCBP	38879000	81112000	84844000	48343000	35014000	29840000	0	4	0	0	11.9	0	0	0	0	0	10292000	0
SDC4	8383400	6461600	7594900	0	0	0	0	7.6	0	0	0	0	0	5756700	0	0	0	0
SDC3	0	0	0	0	0	0	4.1	4.1	4.1	2.3	2.3	0	56620000	49054000	42365000	0	0	0
SDC2	554660	740300	1147800	5546600	1940300	5809400	0	0	0	4.7	0	2.9	0	0	0	0	0	3129200
SDC1	282800	703660	457870	0	0	0	0	0	0	0	7.5	0	0	0	0	0	5879800	0
SCYL2	0	0	0	815340	1358800	0	4.8	2.3	2.3	0	0	2.5	0	0	4780300	0	0	0
SCUBE3	0	0	0	378080	0	1100400	3.7	3.7	3.7	0	0	0	0	0	16616000	0	0	0
SCRN2	0	0	0	2282800	2650900	0	0	11	3.2	5.8	5.8	4.2	0	16440000	0	0	0	0
SCRN1	0	492550	428330	35780000	21142000	15770000	0	0	0	39.7	9.9	29.8	0	0	0	61578000	55005000	65987000
SCRIB	0	0	0	298170	1243500	0	55.4	60.5	56.7	77.1	77.1	77.1	0	0	0	69438000	47377000	46093000
SCPEP1	0	0	0	6056000	1347800	2410300	8.8	8.8	8.8	8.8	4.6	32.2	25688000	0	25239000	0	0	0
SCLY	0	0	0	994140	1260600	0	0	0	0	1.3	2.7	1.2	0	0	0	0	0	0
SCFD1	0	0	0	11625000	2927900	10045000	1.5	1.3	1.5	6.8	9.8	3.5	0	0	0	28995000	25652000	0
SCARB2	43119000	85585000	101560000	179490000	67731000	114240000	0	0	0	31.1	34.5	15.7	0	0	0	98888000	175360000	42307000
SCARB1	79177	2166800	1023800	0	527690	0	2.3	2.3	2.3	0	2.3	0	0	0	0	0	1751400	0
SCAMP3	22623000	44656000	55614000	45825000	18897000	41264000	29	30.5	26.8	61	57	60.3	0	0	0	19513000	0	0
SCAMP2	6182000	20885000	13912000	25532000	2021400	21331000	0	0	0	19.8	14.1	15.7	0	0	0	10749000	0	13168000
SCAMP1	2981900	4650200	4885600	9674700	298040	5877500	0	0	0	12.7	4.8	0	0	0	0	9362300	0	0
SBSN	1726900	13007000	3059400	525510	650750	290900	0	5.3	11.4	3	0	5.1	0	0	11644000	0	0	0
SBF1	531040	1007100	1148400	0	238140	23949	10.2	10.2	10.2	6.5	6.5	6.5	596400000	619250000	749270000	604100000	507280000	450350000
SBDS	0	0	0	13907000	4818400	5449400	0	0	0	1.3	2.7	2.7	0	0	0	0	0	4651700
SART3	0	0	0	2435200	0	3764700	28.7	30.3	30.3	31.6	35.9	32.7	0	0	0	0	3623100	0
SARS	475350	1534300	2043900	106570000	52433000	62056000	0	0	3.5	34.6	23.3	27.6	0	0	0	49112000	20848000	44535000
SARM1	1438800	2790900	1388000	0	0	0	50.8	50.8	55	49.6	56.2	65.8	0	0	0	0	0	5942400
SAR1B;DKFZp434B2017	0	0	0	0	0	1956200	19.8	21.7	20.3	44	49.4	48.9	250020000	265280000	255600000	1669400000	1267100000	1830700000
SAR1A	1135700	1393200	1659600	23339000	913670	32709000	4.6	4.6	4.6	8.6	29.8	13.7	0	0	0	0	7482100	0
SAMHD1	0	0	0	894150	871430	273010	5.8	13.6	13.6	48.2	52.5	49.8	0	29514000	35180000	319110000	429300000	252280000
SAMD9	0	0	0	81304	0	0	1	0.8	0	6	2.6	2	0	0	0	12981000	0	0
SAE1	0	0	0	7514300	799590	6355200	0	0	0	8.7	8.7	0	0	0	0	0	889930	0
SACM1L	0	0	0	0	0	7200600	23.7	15.1	21.7	41.3	46	38.6	79091000	59693000	87809000	262540000	209500000	212750000
SAC3D1	0	0	0	0	0	0	19.8	23.6	23.6	23.6	23.6	21.1	237620000	224640000	213740000	318620000	170750000	295440000
S1PR3	368490	857240	1620500	0	0	0	3.4	5	6.3	24.2	16.6	27.7	9274000	6671300	6926100	207780000	68289000	263100000
S100A9	13662000	2691300	6270900	216980000	1383700	0	0	0	0	7.9	7.9	9.4	0	0	0	0	4339000	0
S100A8	3601300	1353500	4723200	75246000	781130	0	10.6	14.4	10.6	23.9	23.9	15.8	0	0	0	0	0	9310400
S100A7;S100A7A	29559000	9997100	41083000	8627200	5262400	0	20.3	20.3	20.3	20.3	20.3	20.3	0	0	0	24923000	0	0
S100A6	28369000	74054000	90779000	263670000	500670000	1441600000	3.2	6.6	9	23.9	32.8	20.2	16822000	29378000	49376000	216330000	337740000	209190000
S100A4	0	0	0	12520000	12508000	0	20.6	9.2	20.6	35.9	35.9	35.9	26242000	0	25524000	407770000	353960000	698740000
S100A16	20057000	23349000	33032000	110140000	131010000	52650000	0	0	0	3.4	10	0	0	0	0	0	28522000	0
S100A14	2167800	3771500	2029100	0	0	0	1.5	5	13.1	0	0	0	0	0	46842000	0	0	0
S100A13	19552000	39139000	39012000	115350000	93570000	32381000	0	1.3	1.3	0	0	2.9	0	0	0	0	0	8082700
S100A11	83510000	120730000	141560000	3203000000	2002600000	1278600000	1.6	4.3	4.3	1.6	1.6	1.6	0	0	2552800	0	0	0
S100A10	85939000	183200000	175600000	1768500000	1148300000	285590000	0	0	0	7.4	1.8	7.4	0	0	0	0	0	13736000
RUVBL2	115010	1306200	1444700	62698000	25781000	46552000	0	0	0	6.7	5	14.2	0	0	0	21237000	9635100	56060000
RUVBL1	1639400	6811200	5045200	109340000	32021000	110550000	0	0	0	13.2	18.8	13	0	0	0	43497000	58680000	32698000
RUFY1	0	0	0	100560	106030	390500	23.1	16.8	32.2	40.9	32.2	16.8	0	0	12310000	32419000	26731000	0
RTN4	6578900	19377000	17597000	168650000	32858000	180910000	0	0	0	17.5	6.4	18.4	0	0	0	19216000	20570000	26435000
RTN4	2619600	3041700	3476700	13600000	15991000	61659000	0	0	0	6.7	0	2.2	0	0	0	3697300	0	0
RTN3	0	0	509010	7605100	1047200	14686000	0	0	0	17.1	10.3	10.9	0	0	0	19502000	23155000	21552000
RTCB	211660	464110	478530	230570000	135360000	109950000	0	5.5	0	32.9	21.2	26.7	0	29774000	0	173710000	76632000	88498000
RTCA	0	0	0	3079800	2133800	6620700	0	0	0	0	0	1.6	0	0	0	0	0	4736400
RSU1	2142600	6189900	6264000	49133000	32693000	20510000	64.4	65	65	65	65	74.8	0	0	0	0	0	3171700
RSPRY1	0	0	0	0	1046100	0	11.5	15.4	13.7	11.5	13.7	8.8	636380000	419150000	547870000	106400000	218820000	119100000
RSL1D1	0	0	0	8931700	1543900	19100000	0	0	0	0	7	4.7	0	0	0	0	18540000	5196200
RRP12	0	0	0	302200	0	603220	1.3	0	1	1	3.3	1	0	0	0	0	1033100	0
RRM2B	0	0	0	2104100	0	0	13.7	15.2	20.6	28.4	23.3	8.4	58820000	63493000	59060000	55838000	67366000	25860000
RRM1	106480	0	258940	8680000	4266800	3057500	0	0	0	19.5	10.6	19.5	0	0	0	4328600	0	0
RRBP1	0	47247	0	7792100	2929300	7623200	5.3	2.9	0	33.7	34.5	37	0	0	0	87915000	94335000	76742000
RRAS2	27205000	52821000	57128000	155720000	109760000	47989000	0	0	0	38.4	41.6	38.9	0	0	0	81179000	91834000	78136000
RRAS	16574000	37083000	41469000	119610000	72784000	32537000	26.7	26.7	26.7	50	44.8	55.8	0	0	0	15429000	13527000	14269000
RRAGC	0	0	0	12721000	1833300	15768000	0	0	0	20.4	7.4	8.6	0	0	0	23613000	0	29848000
RRAGA;RRAGB	108760	0	393960	17411000	4211900	6929300	0	0	0	4	0	4	0	0	0	0	0	6434300
RPSA	9695000	12820000	7525700	739090000	260780000	877530000	0	0	0	26.6	29.3	18.3	0	0	0	53874000	48901000	69546000
RPS9	1570000	5503100	3973800	429410000	137030000	402540000	0	0	0	1.7	0	1.7	0	0	0	0	0	1860900
RPS8	11733000	23583000	24233000	849820000	275980000	933930000	0	0	0	27	31.2	35.7	0	0	0	161140000	128300000	162900000
RPS7	0	0	0	422970000	208120000	400490000	0	0	0	4.6	10.5	2.3	0	0	0	0	11688000	0
RPS6KA3	0	0	0	309250	248020	650880	1	1	2.6	2.6	1	0	0	0	0	18437000	0	0
RPS6	1928800	1613800	3176300	205860000	80422000	228630000	0	0	0	0	3.3	3.1	0	0	0	0	4417600	0
RPS6	0	0	0	0	703750	0	42.1	45	43.7	73.8	72.6	76.6	399620000	535810000	468730000	4081800000	3879300000	4748700000
RPS5	1756400	8227700	6236000	449940000	233370000	430700000	0	0	0	7.2	3	6.7	0	0	0	0	0	10555000
RPS4X	1050800	3872200	4798400	385060000	164060000	464240000	0	0	0.8	5	0.8	6.8	0	0	0	0	0	17035000
RPS3A	2141800	6070500	3952700	275530000	145520000	293150000	0	0	0	5.6	0	5.6	0	0	0	0	0	3218000
RPS3	1473300	7059600	4974500	707470000	287160000	844690000	0	0	0	14.9	9.7	4	0	0	0	36064000	0	0
RPS29	0	0	0	120820000	45897000	62589000	1	2	0	1.4	0	0	0	0	0	3460800	0	0
RPS28	1644800	0	0	20674000	6417600	16825000	0	0	0	0	0.3	0.4	0	0	0	0	0	12755000
RPS27L	0	1905500	0	57792000	25841000	61724000	2	2	2	0	0	0	0	0	64984000	0	0	0
RPS27A;UBC;UBB;UBA52	277060000	116560000	484510000	502030000	175430000	506250000	0	0	0	35.2	15.8	12.6	0	0	0	0	0	5270500
RPS27	3489200	3237800	3855900	132180000	96176000	147800000	52.9	52.9	52.9	39.7	71.1	33.1	0	0	0	0	0	0
RPS26;RPS26P11	0	3812000	6379800	452200000	181200000	501290000	0	0	0	0	2.7	0	0	0	0	0	1019200	0
RPS25	1021700	0	0	285240000	86854000	287520000	62.8	62.8	62.8	64.1	67.3	55.1	0	0	0	0	2985200	0
RPS24	2423800	1243800	4940200	377820000	176330000	482720000	0	0	0	8.3	0	0	0	0	0	319410	0	0
RPS23	0	0	0	170260000	70422000	185210000	0	2.7	2.7	2.4	0	0	0	0	0	1469100	0	0
RPS21	0	0	0	8258000	6346100	0	0	0	0	13.9	0	13.9	0	0	0	0	0	64644
RPS20	1939900	5975000	0	321480000	186060000	290290000	0	0	0	1.1	0	1.2	0	0	0	1580500	0	0
RPS2	3358900	5361100	6602700	332540000	129560000	367720000	0	2	0	5.7	4.8	2.2	0	0	0	9207500	10871000	11394000
RPS19	290030	669820	0	150770000	50803000	90030000	10.4	15.1	15.7	83.7	82.2	80.2	0	0	0	0	0	1640700
RPS18	4664500	5614400	11631000	335690000	245390000	174670000	0	0	0	12.4	7.4	3.1	0	0	0	0	0	3871300
RPS17	0	0	0	138740000	36318000	113830000	0	0	0	10.7	24.5	4.8	0	0	0	12431000	11121000	0
RPS16	1616300	3923100	5392200	552810000	193660000	585140000	0	0	0	2	0	4.3	0	0	0	3974300	0	3252500
RPS15A	0	0	0	295640000	107900000	414600000	0	0	0	8.7	8.7	8.7	0	0	0	28161000	17798000	31931000
RPS15A	0	0	0	6158200	2326700	5217900	10.4	9	8.6	8.6	14.3	16.5	71570000	71024000	70813000	51958000	38066000	85708000
RPS15	0	0	0	308640000	72210000	323840000	0	0	0	16.8	9.4	0	0	0	0	25229000	0	0
RPS14	1484700	2496200	0	357440000	135870000	450530000	0	0	0	11.6	4	16.4	0	0	0	38379000	0	52669000
RPS13	4146700	4968300	6016100	508760000	203750000	457500000	0	2.4	2.4	7.8	0	0	0	0	0	2021600	0	0
RPS12	1334400	12503000	5058700	128580000	54052000	103680000	0	0	0	14.2	14	3.2	0	0	0	35226000	37408000	0
RPS11	2182700	5606800	6974900	427990000	171940000	515280000	0	0	0	3.3	1.7	9.7	0	0	0	11465000	0	15416000
RPS10;RPS10-NUDT3;RPS10P5	229370	0	313180	38967000	33186000	22498000	0	0	13.8	0	7.9	0	0	0	0	0	8512400	0
RPP40	0	0	0	758140	0	7184200	8.4	8.4	6.1	14.5	16.8	13.8	46167000	47854000	49494000	25483000	26479000	25279000
RPP30	0	0	0	834400	1418300	959040	5.3	5.3	5.3	6.2	0	0	0	0	0	6999400	0	0
RPN2	0	0	0	11459000	11314000	2113400	0	0	0	9	4.2	8.3	0	0	0	0	0	8883100
RPN1	52148	0	0	843220	828100	0	8.2	4.6	10.7	1.9	3.6	1.9	0	0	10967000	0	0	0
RPLP2	43749000	77632000	80243000	1829200000	935480000	1178100000	0	0	0	2.9	5	0	0	0	0	0	33677000	0
RPLP1	32025000	36536000	54096000	531580000	489790000	394140000	0	0	0	0	0	2.8	0	0	0	0	0	138870
RPLP0;RPLP0P6	6205100	20834000	18519000	681470000	279120000	692310000	0	0	0.2	1.3	0	0.3	0	0	0	2980600	0	0
RPL9	844620	1066000	1730400	709200000	247600000	850630000	0	0	0	3.8	1.4	2.9	0	0	0	34457000	0	27269000
RPL8	867320	4128400	6687400	440660000	192190000	636370000	0	3.1	0	18.9	32.4	5.1	0	0	0	66372000	50442000	21493000
RPL7A	2856700	9856800	9787400	467190000	176580000	805260000	0	0	0	27	19.4	23	0	0	0	80162000	49136000	95520000
RPL7	2764500	8362900	6397000	756120000	189090000	957270000	0	0	0	8.7	29.6	0	0	0	0	24680000	31081000	0
RPL6	2070700	4117800	5225200	209090000	151610000	276690000	0	0	0	29.8	25.1	25.1	0	0	0	82628000	74554000	80499000
RPL5	2745500	4920800	3253200	1063600000	720240000	898780000	0	0	0	5.5	10.2	9.6	0	0	0	0	5734600	25714000
RPL4	2235200	4386600	4457200	266560000	93266000	309380000	0	0	0	7.6	0	6.6	0	0	0	3896800	0	8090200
RPL39P5;RPL39	0	0	0	0	43726000	34270000	9.9	9.9	10.1	7.8	9.9	12	76958000	81867000	89347000	23694000	20213000	29236000
RPL38	0	0	0	259760000	73030000	241400000	0	0	0	4.3	3.2	4.3	0	0	0	0	0	1892200
RPL37A	0	0	0	426120000	203280000	344580000	0	0	0	1.3	0.8	0.7	0	0	0	8701600	0	0
RPL36AL	0	0	0	20348000	34662000	26082000	0	2.9	0	7.5	9.4	6.7	0	0	0	0	0	31793000
RPL36	1613500	2365800	0	733790000	149380000	729660000	0	0	11.5	0	0	9.5	0	0	9461300	0	0	0
RPL35A	0	0	0	134580000	45272000	144380000	8.2	11.2	8.2	2.9	6.2	0	4381900	0	0	0	0	0
RPL35	0	1912700	2290400	227440000	94825000	273060000	0	0	0	7.1	9.8	0	0	0	0	21260000	25399000	0
RPL34	1342100	3603400	3076500	114110000	61428000	113200000	6.4	3.1	6.4	8.7	8.7	14.3	19551000	0	21738000	24290000	24831000	19100000
RPL32	1144800	0	0	505430000	116260000	442190000	0	0	0	4	1.9	2.6	0	0	0	0	0	6458300
RPL31	0	0	0	273630000	164130000	218910000	8.1	27	0	0	0	0	0	56888000	0	0	0	0
RPL30	0	2024200	0	388510000	165450000	488350000	0	0	0	31.7	0	31.7	0	0	0	4714600	0	0
RPL3	1497300	6184800	3877300	389860000	129980000	546140000	0	0	0	11.4	6	16.5	0	0	0	9986800	11796000	13196000
RPL29	0	0	0	112700000	34076000	140080000	39.4	35.8	39.4	35.8	35.8	35.8	7788500000	10693000000	8977200000	2220300000	2963300000	1607000000
RPL28	706080	939250	0	82701000	48152000	63904000	0	0	0	0	0	0.6	0	0	0	0	0	2440100
RPL27A	749210	0	3768500	192400000	78566000	259840000	0	0	0	2.5	1.2	0	0	0	0	686280	0	0
RPL27	755570	2334100	6459900	712590000	236760000	953580000	0	0	0	0.8	1.1	0.8	0	0	0	1501600	0	0
RPL26L1	0	0	0	45462000	49402000	55608000	4.2	3	4.2	0	0	0	0	0	2836100	0	0	0
RPL26	1431000	2233500	2044100	5572600	44686000	12525000	5.4	6.4	5.4	3.6	5.4	7.3	108240000	60083000	150370000	36492000	27211000	48083000
RPL24	0	0	0	105620000	63386000	147630000	17.7	33.7	29.1	38.3	28.7	16.3	0	126980000	97294000	78348000	29651000	38776000
RPL23A	0	1132600	1573100	219040000	78429000	305000000	30.6	32.5	39.1	38.3	49.2	24.3	0	0	21322000	0	0	0
RPL23	2818300	0	8532000	319380000	109000000	279840000	0	0	0	1.5	0	2.8	0	0	0	0	0	2462600
RPL22L1	0	0	0	85885000	12550000	95324000	0	1.5	2.7	0	1.2	0	0	0	6774400	0	0	0
RPL22	0	0	0	465790000	154090000	502020000	0	0	0	0	2.2	1.8	0	0	0	0	0	10235000
RPL21	733720	2166400	5254600	330990000	107100000	356940000	0	0	11.4	11.4	0	11.4	0	0	0	0	0	1652900
RPL19	0	3145500	0	122730000	73320000	127540000	0	4.9	4.9	0	0	0	0	0	4601200	0	0	0
RPL18A	2912500	4704600	7672300	257930000	124180000	334360000	0	0	0	1.1	1.1	0	0	0	0	0	0	0
RPL18	7855900	18882000	24553000	960500000	311030000	1228100000	0	0	0	7.1	0	14.8	0	0	0	0	0	30732000
RPL17;RPL17-C18orf32	1039400	1062400	2329200	342520000	175500000	538180000	0	0	0	49.3	32.9	0	0	0	0	40060000	36350000	0
RPL15	3732400	5116700	10405000	458270000	197930000	614270000	0	0	0	1.5	0	5	0	0	0	0	0	7038800
RPL14	4543200	11055000	7958900	374470000	150020000	520990000	0	0	0	0	0	9.6	0	0	0	0	0	2623900
RPL13A;RPL13a	1004800	0	1699000	168900000	85842000	214780000	0	0	0	0	13.8	0	0	0	0	0	810890	0
RPL13	0	2385700	741640	291480000	126620000	369200000	0	0	0	4.4	6.7	8.5	0	0	0	15490000	10059000	11836000
RPL12	2443500	5377200	5687300	318280000	86669000	310800000	0	0	3.9	21.9	10.8	13.2	0	0	0	28053000	0	21404000
RPL11	1234000	1835700	1617200	279570000	110350000	311510000	0	9.5	0	19	14.3	9.5	0	0	0	17552000	0	7330800
RPL10A	2263000	4325300	2946400	401520000	63746000	660150000	0	5.5	5.5	27.5	31.9	47.3	0	0	44511000	143260000	151140000	109880000
RPL10	1710500	3399000	4077500	291460000	104830000	316360000	0	0	0	10.8	6.5	6.1	0	0	0	55405000	27714000	54383000
RPL10	0	0	0	29067000	5616800	25816000	0	2.8	2.8	5.8	7.9	3	0	0	0	0	10699000	0
RPF2	0	0	0	3263000	0	3114400	0	0	0	0	0	2.1	0	0	0	0	0	959980
RPE	0	0	0	9014200	0	0	2.6	10	10	0	0	2.6	0	16425000	21466000	0	0	0
RPAP1	0	0	0	363270	163010	99537	10.1	3.1	16.5	40.8	35.3	34.3	33200000	0	39586000	261900000	193330000	161730000
RPA2	0	0	0	6820900	1435300	617990	0.9	1.7	0.9	2	0	2	0	5115200	0	0	0	0
RPA1	0	0	42463	1619400	0	3201200	0	0	0	2.8	0	0	0	0	0	0	0	0
RP2	1494500	3085400	4560300	15073000	10267000	1250500	0	0	0	2	0	3.5	0	0	0	0	0	484430
ROR1	52262	274550	54376	0	0	0	7.3	15.4	18.3	24.9	32.4	37.6	50336000	67354000	76518000	87174000	60146000	129920000
ROCK2	0	0	0	6737900	2671200	3365600	0	2.7	1.6	19.2	16.3	30.8	0	0	0	70642000	30254000	84432000
ROCK1	0	0	0	1985800	1398000	1266200	5.2	13.3	13.3	23.7	16.8	6.9	0	0	0	11557000	0	0
ROBO1	31686	120090	0	322780	0	0	1.2	0	0	2.5	0	0	0	0	0	1816400	0	0
RNPEP	0	0	0	142020000	96577000	47175000	0	0	0	32.7	40.9	34.9	0	0	0	193410000	159080000	257470000
RNMT	0	0	0	413420	620810	0	16.9	0	0	18.2	0	18.2	0	0	0	0	0	3506100
RNH1	900620	6422200	8668500	268880000	87821000	195190000	0	2.3	0	20.6	14.2	18.1	0	0	0	62328000	38695000	62811000
RNF7	0	0	0	4138100	861270	0	1.7	0	0	20.3	4.3	10.7	0	0	0	25099000	11669000	33482000
RNF31	0	0	0	480470	412880	445290	0.9	0.9	0	0	1.5	0	3860700	2674700	0	0	0	0
RNF213	0	0	0	92896	51810	63728	0	0	0	0.8	1.2	1.7	0	0	0	0	0	4401700
RNF167	1788600	6138100	4586400	3307500	547400	0	2.9	8.1	5.9	38.2	42.3	47.4	0	22426000	15529000	317400000	238870000	467210000
RNF149	0	456350	340070	0	0	1233300	4	4	4	12.3	9.3	12.3	0	0	0	4522700	12149000	8857700
RNF13	3300800	5616700	7730800	15037000	6416800	12628000	27.1	27.1	27.1	31.3	27.1	41.6	734960000	781840000	748310000	3442500000	1559100000	5068200000
RNF114	42524	0	0	0	0	0	4.1	12.5	12.5	12.9	11.9	5.9	65363000	106840000	90453000	62569000	44498000	0
RNF11	3055600	7410100	8603200	0	0	18259000	0	0	0	2.8	4.3	0	0	0	0	0	3125500	0
RND3	879510	979580	1647100	8938800	1788200	1521100	3.2	9.1	9.1	28.2	20.5	34.7	0	29343000	28783000	64953000	118040000	99501000
RMND1	0	0	0	14525000	6682600	0	4.9	3	3.2	8.8	8.6	2.4	40114000	40912000	29085000	34816000	34710000	17332000
RILPL1	0	0	0	530390	124360	164480	11.4	6.9	9.1	12.7	18.3	0	18763000	30818000	0	22629000	14938000	0
RIF1	0	0	0	0	0	0	32.3	36.4	32.1	54.7	53.4	51.3	1248500000	1443200000	1447900000	3534100000	3038700000	3052300000
RICTOR	0	0	0	82229	48960	4651.8	0	0	0	7.3	0	0	0	0	0	3355000	0	0
RIC8A	0	0	0	3743700	2451200	3950100	0	0	0	11.2	13.8	0	0	0	0	905310	0	0
RHOQ	0	1114900	280660	589960	613490	673470	34.2	24	15.2	64.6	55.9	70	182580000	146700000	109230000	1530200000	1234200000	2416200000
RHOG	31772000	60580000	57848000	99687000	96196000	46693000	0	0	0	22.7	12.9	25.8	0	0	0	67129000	56629000	65716000
RHOC	2244500	4848600	6055300	25833000	12103000	23877000	3.3	8.8	4.3	8.8	8.8	5.4	55889000	69356000	0	47879000	45634000	18564000
RHOB	2811800	3455000	3378300	0	7233900	3651300	0	0	0	0	6.9	6	0	0	0	0	3010200	0
RHOA;RHOC	84109000	174680000	171530000	493420000	338070000	254930000	0	0	0	30.1	31.8	48.6	0	0	0	154620000	65554000	141130000
RHEB	528810	1248900	1776300	1402700	5982500	3188300	1.9	1.9	0	42	38.8	33.9	0	0	0	198990000	139240000	193910000
RHBDF2	0	108790	161420	825720	239280	226670	0	0	0	28.9	0	0	0	0	0	14347000	0	0
RHBDF1	288930	642370	727540	1444600	2211200	0	0	0	0	0	0	5.4	0	0	0	0	0	2579300
RHAG	0	9303000	9515200	0	0	0	21.2	32.8	35.8	0	5.8	0	70801000	105370000	93967000	0	0	0
RGN	718770	1163700	1206700	0	0	0	25.5	25.5	0	0	25.5	0	0	0	0	0	5391800	0
RFTN2	0	0	0	0	0	0	7.9	14.9	11.2	51.5	54.8	41.9	40094000	31609000	25828000	175510000	150370000	64171000
RFTN1	9030400	19680000	22832000	43942000	30038000	11797000	0	0	0	11.6	7.6	2	0	0	0	14808000	30339000	0
REXO2	214670	0	637940	3830900	1837200	2426000	22.4	43.2	29.7	43.2	43.2	45.4	220350000	223280000	232700000	1674300000	1383200000	2110300000
RER1	256390	0	0	0	821630	15131000	13.5	13.5	6.8	29.7	19.3	0	0	0	0	26875000	26906000	0
REPS1;REPS2	0	0	0	13324000	5036100	0	13.6	13.6	13.4	11.6	11.6	11.4	193280000	214530000	215810000	146800000	184920000	105890000
RELL1	0	0	0	1211900	88187	511170	47.5	44.6	49.1	57.8	67.2	66.1	43234000	0	73363000	243020000	199300000	220250000
RELA	0	0	0	3213400	1057100	2788900	1.3	2.2	0.9	21.9	22.2	18.7	0	3055000	0	120250000	97795000	149750000
REEP5	0	0	1900700	731220	25369	453490	19.7	27.9	27.9	69.7	59	69.7	48498000	64091000	52758000	58095000	69433000	28593000
RECQL	0	0	0	13658000	3564600	15858000	0	0	0	1.7	1.6	4.6	0	0	0	0	0	5514700
RECK	837970	1582800	1471900	1635100	782550	1935000	0	0	0	2.1	2.1	2.1	0	0	0	1533400	0	0
RDX	3264100	5771500	4802300	16169000	17639000	4550200	0	1.6	1.6	5.5	4.3	7.2	0	0	0	14995000	5187000	19955000
RCN3	0	0	0	856080	0	774710	1.7	1.7	1.7	0	0	0	0	7897900	8970600	0	0	0
RCN1	0	0	0	2672300	878360	4000600	4.3	8.6	8.6	0	0	0	0	39753000	36212000	0	0	0
RCC2	0	185290	0	35255000	23607000	22553000	0	0	0	13.8	16.8	10.2	0	0	0	22744000	38425000	0
RCC1	0	0	0	3714000	855430	2250600	0	0	0	17.3	17.3	17.3	0	0	0	10468000	0	0
RBX1	0	0	0	25716000	9264000	19241000	0	0	0	9.8	6.4	10.8	0	0	0	17281000	11193000	18993000
RBPJ	0	0	0	634940	423850	0	20.7	27.1	27.1	53.7	47.9	34	20048000	35622000	29728000	104150000	82215000	53036000
RBP1	422390	0	0	0	0	0	29.6	29.6	29.6	29.6	29.6	29.6	503400000	824490000	901160000	296520000	354690000	127770000
RBM8A	0	0	0	6025300	1238800	0	3.2	3.2	3.2	5.9	3.2	3.2	67472000	88300000	77448000	80842000	33910000	96021000
RBM39	0	0	0	0	341560	1195900	2.5	3.9	2.2	12	5.4	12	12317000	20928000	12163000	67552000	19668000	120840000
RBM25	0	0	0	337830	0	542100	18	16.8	22.5	36.8	34.6	38.5	120020000	170480000	130530000	251310000	167310000	346660000
RBBP7	0	0	0	13461000	3613300	12084000	0	0	0	3.8	0	7.8	0	0	0	0	0	8033800
RBBP4	0	158940	0	64655000	25276000	43654000	0	0	3.9	3.6	11.6	0	0	0	0	0	12694000	0
RASA3	203310	698220	266160	902840	373470	0	0	0	0	3	0	3	0	0	0	0	0	7732100
RASA2	0	62646	224870	467270	182300	0	0	0	0	0	0	2.1	0	0	0	0	0	6827700
RASA1	0	0	0	2725000	815790	1892900	0	0	0	2.6	3.5	5.2	0	0	0	0	0	3072800
RARS	0	0	0	123330000	32414000	89490000	0	7	3.1	26.8	43.7	18.6	0	8829500	0	114960000	129410000	70759000
RAPH1	0	0	0	1249800	0	5056400	51.2	44.4	51.2	54.5	47.9	40.8	0	0	0	0	5439600	0
RAP2C	13319000	34487000	33948000	45196000	37517000	5409700	0	0	0	19.9	33.5	7.5	0	0	0	41475000	96610000	9557300
RAP2B	7769800	15153000	16888000	9462600	15059000	5226100	0	0	0	0	3.9	0	0	0	0	0	271330	0
RAP2A	433770	3064900	872930	0	1445100	0	3.4	3.4	3.4	8.4	0	8.4	0	0	0	14104000	0	21534000
RAP1GDS1	0	0	43611	9676100	2321200	11746000	0	0	0	20.6	19.7	26.9	0	0	0	31177000	23285000	32280000
RAP1B	131290000	285530000	309310000	668920000	375340000	300900000	0	0	0	32.4	36	43.3	0	0	0	91485000	78632000	112660000
RAP1B	0	0	0	0	0	0	14.9	17.5	19	18.7	18	18.2	881530000	1000400000	985900000	747740000	553850000	736020000
RAP1A	7113800	24360000	22615000	66061000	21740000	20684000	0	0	0	34.2	26.1	34.2	0	0	0	23252000	21282000	33260000
RANGAP1	119150	0	0	5977700	1388900	4736100	0	0	0	0	0	4.2	0	0	0	0	0	0
RANBP9	0	0	0	625310	0	4590400	5.1	4.5	4	43.3	53.7	22.1	13089000	0	0	129860000	456550000	98379000
RANBP10	0	0	0	0	0	361720	17.1	24.7	26.3	12.5	16.9	7.9	118630000	179230000	155580000	23895000	30731000	29195000
RANBP1	680030	1224800	0	10153000	2955200	6917100	8.8	8.8	19.7	23.3	32.6	26.4	0	0	30067000	60762000	48276000	40617000
RAN	13005000	22506000	24412000	835720000	633200000	663510000	0	0	0	17.7	11.2	15	0	0	0	63001000	47594000	60839000
RALYL	34910000	0	0	0	0	0	22.7	24.5	25.5	26.6	28.6	6.8	307240000	393610000	449390000	255610000	319630000	35431000
RALY	0	0	0	0	0	2544600	24	13.2	17.9	0	0	0	134330000	140020000	136680000	0	0	0
RALBP1	0	0	0	0	63522	0	18.8	30	24.9	46.1	31.9	48	164810000	168200000	169180000	338780000	131130000	320460000
RALB	17477000	41486000	57465000	88791000	89241000	37690000	0	0	0	30.1	51.3	30.1	0	0	0	57917000	41656000	88415000
RALA	6729500	6629500	20323000	105740000	39074000	44168000	0	0	0	26	26	26	0	0	0	0	0	4753700
RAI14	0	0	0	4688200	1984800	1935100	0	0	0	7.3	0	7.3	0	0	0	0	0	17527000
RAE1	0	0	0	10128000	15423000	0	0	0	0	4.9	0	4.9	0	0	0	11681000	0	14313000
RAD50	0	0	0	673150	0	853540	0	0	0	0	0	4.6	0	0	0	0	0	245500
RAD23B	542870	0	645280	7440500	3780100	4783900	20.6	32.9	11.6	40.6	41.3	26.5	0	0	0	7584000	0	0
RAD23A	580660	445310	368070	0	0	0	0	3	0	0	2.8	1.6	0	29288000	0	0	0	0
RAC2	0	7577100	3374100	0	6357300	6024500	4.2	4.2	4.2	0	0	0	0	0	1832200	0	0	0
RAC1;RAC3	58782000	121300000	130760000	429300000	223460000	264720000	0	0	0	3.5	1.9	8.5	0	0	0	17128000	0	13449000
RABL6	0	0	0	57927	1172300	934350	7.7	0	0	17.6	0	29	0	0	0	0	0	20550000
RABGGTB	0	0	0	1884600	1929300	5722800	0	5	0	0	0	11.2	0	0	0	0	0	21178000
RABGGTA	0	0	5634900	17717000	10822000	16357000	0	0.7	0	1.2	0	2.5	0	0	0	0	0	5359500
RABGAP1	0	0	0	0	94416	625540	13.1	18.7	18.7	34.6	0	0	0	0	0	13343000	0	0
RAB9A	905930	3672000	3385600	1914500	3291000	1915100	0	0	0	0	0	2.2	0	0	0	0	0	656820
RAB8B	2924500	2063000	1841400	6009000	6382900	0	0	0	0	39.1	0	39.1	0	0	0	0	0	0
RAB8A	6972200	15879000	14677000	19920000	20348000	9564700	0	0	0	1.2	0	4.8	0	0	0	0	0	11388000
RAB7A	121570000	248190000	289460000	563000000	175770000	448690000	0	0.9	0	9.3	9	13	0	0	0	101400000	65938000	136290000
RAB6C	0	0	0	12633000	3854700	11217000	0	0	0	11.7	5.7	11	0	0	0	14264000	0	22658000
RAB6A	12077000	34076000	41117000	101040000	41680000	95975000	0	0	0	6.5	7.9	5.5	0	0	0	2824700	0	0
RAB5C	27718000	84839000	83689000	210480000	112340000	141370000	0	0	0	24.2	16.1	27	0	0	0	50030000	0	61073000
RAB5B	6846600	11494000	16658000	12298000	10853000	0	7.2	3.8	15.7	30.2	28.5	26.4	36189000	0	33563000	54755000	36541000	59665000
RAB5A	10931000	28280000	31078000	48504000	12125000	6640600	0	0	0	6.3	0	10.9	0	0	0	10832000	0	16823000
RAB4B	0	0	0	1553600	331230	0	4.3	4.3	4.3	4.3	4.3	4.3	0	0	0	0	0	10646000
RAB4A	2178500	6295400	6475900	1219500	857620	666860	0	0	0	7.9	0	7.9	0	0	0	9938700	0	6390000
RAB3GAP2	0	233660	59754	3705000	957830	4519900	0	3.1	0	3.6	3.6	3.6	0	0	0	0	0	6398300
RAB3GAP1	0	0	0	3456700	604450	5317000	0	0	0	0	0	1.8	0	0	0	0	0	3426600
RAB3B	0	475680	0	2309500	1019000	0	13.9	13.9	13.9	8.9	0	8.9	29367000	33457000	43668000	0	0	0
RAB35	11290000	20385000	19835000	47597000	35820000	15852000	0	0	0	0	5.5	0	0	0	0	0	6825800	0
RAB34	1243100	2363300	4813100	16397000	12181000	5792800	0	17.1	0	24.8	0	15.5	0	28072000	0	18319000	0	0
RAB34	0	754770	622320	1216200	0	0	7.2	10.7	8.3	5	8.3	5	0	10687000	15932000	0	4721200	0
RAB32	0	1325900	1126400	20197000	11096000	34252000	0	0	0	19.9	16.9	16.9	0	0	0	0	19812000	0
RAB2B	0	0	0	0	450850	0	17.2	19.6	12.6	11.8	16.1	4.8	55395000	51906000	44889000	0	29419000	0
RAB2A	10432000	21939000	36034000	92874000	42433000	97100000	0	0	0	15	10.9	13.1	0	0	0	8746000	8169400	9403400
RAB27B	3091200	6422000	7765300	18177000	10916000	1014600	0	0	0	9.8	0	0	0	0	0	7738900	0	0
RAB25	0	0	0	8475000	0	14065000	34.7	35.5	32.8	36.6	46	33.8	434940000	440430000	476840000	952740000	854030000	555920000
RAB23	7729200	11023000	15193000	88217000	43781000	42449000	0	0	0	8.1	13.3	8.1	0	0	0	0	7582000	14887000
RAB22A	801880	4829600	5484000	9290900	6596000	7610100	0	0	0	10.1	2.1	4.9	0	0	0	0	0	1639900
RAB21	12453000	27280000	29787000	27476000	15463000	23558000	0	0	6.7	9	11.9	12.7	0	0	14342000	18705000	11273000	21098000
RAB1B;RAB1C	6479400	19152000	23717000	69869000	19983000	39366000	0	0	0	6.9	12.8	6.9	0	0	0	0	62093000	77602000
RAB1A	41240000	91824000	101550000	220000000	109820000	155130000	0	0	0	2	1.4	0.8	0	0	0	0	1629800	0
RAB18	583560	2095200	3962500	16349000	2624200	8897100	0	0	0	5.8	5.3	0	0	0	0	1393800	0	0
RAB14	10181000	30172000	37615000	126940000	56064000	101840000	0	0	11	19.7	21.1	0	0	0	0	12529000	0	0
RAB13	4198300	4142800	10054000	24678000	29290000	8542600	0	0	0	2.5	0	2.5	0	0	0	0	0	2216400
RAB12	88573	0	0	2287000	0	685570	45.2	31.2	45.2	36.6	27.4	40.3	297150000	183870000	267490000	173360000	134140000	197850000
RAB11FIP5	0	0	0	286770	0	292440	26.9	10.6	26.9	0	26.9	26.9	0	0	8834200	0	0	16702000
RAB11B;RAB11A	40102000	61619000	83434000	84234000	53960000	81792000	0	0	13.6	26.7	20.6	13.6	0	0	0	14424000	14377000	0
RAB10	7301900	16128000	17772000	40714000	25962000	17145000	0	0	0	5.1	0	5.1	0	0	0	0	0	1337300
QTRT1	0	0	0	4460200	4969800	0	0	0	0	2.7	2.7	2.7	0	0	0	0	0	5099300
QSOX2	0	0	0	0	0	0	14.9	14.9	14.9	0	0	0	23090000	22032000	19923000	0	0	0
QSOX1	953800	2526400	2437500	3150100	1952800	2001400	0	0	0	22.7	4.6	0	0	0	0	7846500	0	0
QPRT	0	0	1319400	0	2160700	0	22	18.6	21.4	23	14.5	16.6	77674000	94592000	104660000	51659000	23847000	52270000
QDPR	0	0	0	68228000	23900000	37353000	0	6.2	2.8	0	0	9.8	0	0	0	0	0	4862000
QARS	1320800	0	1059000	39968000	17205000	33652000	0	0	0	1.3	0	1.3	0	0	0	0	0	6876400
PZP	5627600	46018000	19314000	10158000	794190	13862000	5.3	5.3	5.3	56.6	63.2	44.2	6571200	7856900	7521900	922670000	1099100000	596380000
PYROXD1	0	0	0	0	0	0	9.1	10.5	13	36.1	23.7	31.2	132340000	171510000	182810000	408280000	269420000	498930000
PYGM	0	0	0	0	3934500	0	4.1	3.1	4.6	2.8	3.1	2	211650000	278890000	288170000	85603000	54568000	65267000
PYGL	63300	223600	344450	136600000	68831000	124340000	0	0	0	8.3	3.3	20.3	0	0	0	97052000	20495000	253580000
PYGB	1955200	5523700	5166700	314350000	149150000	247070000	0	0	0	23.2	34.9	17	0	0	0	195000000	261200000	206030000
PYCRL	0	0	1156300	3228100	891310	4092300	3.7	3.7	5	3.7	3.7	0	0	0	0	0	3672800	0
PXN	0	0	0	5386100	1349900	4773000	0	0	0	0	0	8.7	0	0	0	0	0	0
PXK	0	0	0	2077500	0	1033000	1.7	0	0	19.6	7.1	22.5	0	0	0	58058000	22158000	40710000
PXDN	1173000	3208600	3563700	39515000	11798000	38060000	0	0	1.8	20.6	11.5	24.4	0	0	0	83117000	46659000	108740000
PWP1	0	0	0	7852600	11045000	4105600	0	4.3	0	43.8	36.8	32.2	0	0	0	84369000	80093000	52604000
PVRL3	251750	1536600	1002100	0	1762600	988440	0	0	0	2.1	0	0	0	0	0	427520	0	0
PVRL2	1718300	6059000	5765100	3766500	2445200	1217400	0	0	0	21.9	0	21.9	0	0	0	0	0	6457500
PVR	851870	676870	1930000	9090100	7580000	7899600	0	0	4.2	0	0	0	0	0	6036000	0	0	0
PURB	0	0	0	1849200	0	6287400	8.4	8.4	8.4	15	43.9	15	0	0	9471500	6713800	114590000	16956000
PURA	0	0	0	19752000	2278100	24064000	0	0	0	39.1	39.1	12	0	0	0	21621000	27345000	0
PTX3	38950000	91106000	105440000	20632000	4912300	28889000	0	0	0	27.7	13.1	14.6	0	0	0	11508000	0	0
PTTG1IP	15018000	30300000	28102000	45102000	8992100	31513000	0.7	0	0	4.1	6.5	2.2	0	0	0	13409000	10031000	10692000
PTRH2	0	216170	384820	384960	318240	0	6.8	10.6	7.6	36.1	39.4	43	31067000	49920000	39261000	387370000	270850000	465940000
PTRF	2785100	4644400	6352200	144010000	43623000	199780000	0	0	0	33.6	30.2	29.2	0	0	0	232580000	205510000	218950000
PTPRS;PTPRD	111060	177460	191950	181590	233420	533660	2.5	2.5	0	0	0	0	3436200	0	0	0	0	0
PTPRK	490890	775770	658100	3677300	1711400	1220500	0	0	0	0	0	9.2	0	0	0	0	0	10791000
PTPRJ	42582	79064	0	0	0	0	14.1	9.8	6.9	53.6	46.2	58.1	34495000	23645000	19789000	357700000	284270000	518400000
PTPRG	413840	950830	967960	3052000	798330	361450	0	0	0	18	0	7	0	0	0	4469400	0	0
PTPRC	104610	0	642590	0	0	0	3.3	1.7	1.7	0	0	0	0	0	5228400	0	0	0
PTPRA	2245300	3336600	3331800	7761600	2495400	50550	0	4.1	4.1	6.3	6.3	2.4	0	0	0	0	844320	0
PTPN23	248290	366330	398580	2002900	818990	2521100	24	22.1	28.7	35.5	36.3	21.6	0	0	0	0	4450600	0
PTPN12	0	0	0	1417900	0	0	4.1	4.1	4.1	0	0	0	0	3755900	0	0	0	0
PTPN11	0	129330	0	9807300	3045700	3001400	0	2.5	3.1	0	0	0	0	0	10208000	0	0	0
PTPN1	0	0	0	2250900	159720	4819400	0	0	0	14.3	14.3	24.3	0	0	0	0	0	8464300
PTP4A2	2032100	3073400	3638700	14052000	9844900	2448100	0	0	0	0	11.2	0	0	0	0	0	816980	0
PTP4A1	0	0	0	6799200	539050	460420	23.7	11.8	23.7	23.7	23.7	0	33926000	0	28588000	79709000	0	0
PTMA	5112000	4741200	6632700	77925	5901900	7671300	4.6	3.2	0	0	4.6	3.9	0	0	0	0	5560900	0
PTK7	2241000	5730000	5076400	26551000	14257000	14339000	0	0	0	27.1	17.6	23.2	0	0	0	87691000	56678000	103950000
PTGR1	216030	2475900	2761300	268850000	165710000	96068000	0	15.6	9.3	38.2	44.9	47.6	0	0	0	67874000	53845000	106230000
PTGFRN	26250000	63472000	68978000	15076000	8707200	3433500	0	4.3	3.5	11.9	14.6	1.8	0	20482000	15720000	57860000	86394000	7400500
PTGES3	1555100	9755000	3419100	80361000	38422000	117400000	0	0	0	5.2	3	3	0	0	0	839190	0	686630
PTER	0	0	0	5577400	2881800	1985300	0	0	0	0	10.7	0	0	0	0	0	9541900	0
PTEN	0	0	0	591880	0	0	29.7	44.8	41.5	67	63.3	68.6	271430000	380960000	356900000	1573200000	783180000	2236600000
PTBP1	188250	0	0	7120800	1532800	2271600	0	0	0	12.8	12.8	0	0	0	0	3667500	0	0
PSPH	0	0	0	2094900	0	826290	45.1	47.2	61.9	56.6	61.9	61.5	176020000	201580000	197510000	291100000	253790000	168350000
PSMG4	0	0	0	2397700	0	0	2.5	2.5	2.5	2.5	0	0	0	6386400	0	0	0	0
PSMG2	0	0	0	5741100	1859000	1451500	29.2	23.4	23.4	51.3	53.9	44.8	96656000	68434000	151540000	160860000	134390000	111270000
PSMG1	0	0	0	6267000	2036700	3476600	4.9	4.9	9.9	16	30.9	22.6	0	0	37662000	52978000	37548000	50169000
PSMF1	218540	629380	0	0	0	0	22.3	16.9	8.2	16.2	15.9	2.8	0	46701000	33011000	14181000	21339000	0
PSME4	0	0	0	0	0	242310	15.7	13.5	21.3	44.3	44.2	44.3	77287000	56051000	72685000	1746600000	1673400000	1683000000
PSME3	0	0	0	16541000	6365000	14656000	0	0	0	2.5	1.5	2.5	0	0	0	0	0	959600
PSME2	557390	582240	3348100	23825000	8432000	16794000	0	0	0	0	35.9	0	0	0	0	0	4726300	0
PSME1	795970	961170	2199000	23489000	8914200	4773800	0	0	0	7.7	3.3	0	0	0	0	6561300	0	0
PSMD9	0	0	0	0	0	0	6	14.8	11.6	5.4	11.7	1.4	35771000	53065000	55403000	28708000	15652000	0
PSMD8	204400	623300	335950	37918000	12402000	34196000	0	0	0	8.9	4.6	12.2	0	0	0	0	0	17492000
PSMD7	1096500	3078000	2519800	111120000	39593000	86706000	0	0	0	70.4	70.4	49	0	0	0	144720000	112600000	40023000
PSMD6	120980	128430	759460	93152000	36129000	82634000	0	0	0	6.5	9.8	4	0	0	0	6124200	0	4671000
PSMD5	291860	893050	1158100	12128000	2180600	8341300	0	0	0	1.5	2.5	0	0	0	0	0	3466700	0
PSMD4	0	0	0	28267000	14925000	31921000	0	0	0	2.3	0.9	3.9	0	0	0	0	0	16342000
PSMD3	287470	430150	522300	77474000	25768000	83141000	0	0	0	8.4	0	2.7	0	0	0	12640000	0	0
PSMD2	675420	2478700	2704000	108950000	33821000	115310000	0	0	0	40	46.9	30.6	0	0	0	160610000	165440000	122780000
PSMD14	0	1369900	1914200	118960000	40994000	118470000	0	0	1.4	1.8	0	3.4	0	0	0	0	0	13748000
PSMD13	235960	880290	0	96648000	21114000	110440000	23.7	23.7	25.3	49.3	67.1	52.6	0	0	0	48580000	36998000	35533000
PSMD12	283280	1185200	794350	65845000	23458000	82741000	0	3	6	35.3	17.3	27.7	0	0	0	84010000	0	87853000
PSMD11	129700	1141400	1782000	102340000	35034000	100240000	0	0	0	15.6	11.2	18.3	0	0	0	47250000	0	49793000
PSMD10	0	0	0	13963000	3434900	10210000	0	0	0	1.4	0.5	0	0	0	0	5361100	0	0
PSMD1	130110	99977	0	73247000	20881000	87799000	0	0	2.1	32.5	58.2	13.8	0	0	0	189670000	343410000	14568000
PSMC6	709870	390620	1843400	75963000	24681000	81869000	0	8.2	8.2	36.1	43.7	43	0	0	0	327650000	230690000	450310000
PSMC5	651880	607360	1493600	99358000	27368000	88706000	21.4	27	22.1	65.4	56.3	61.2	0	0	0	226580000	103060000	277260000
PSMC4	1812100	1315300	1207400	101500000	36484000	118130000	0	0	0	13.2	11.5	13.2	0	0	0	533620000	302020000	590280000
PSMC3	230030	2459000	825950	88844000	24817000	84470000	0	0	0	18.7	21.7	3.4	0	0	0	78472000	87193000	0
PSMC2	484300	1740000	454700	66099000	25505000	74500000	0	0	0	20.7	36.1	20.7	0	0	0	61262000	129350000	59869000
PSMC1	1163200	1790700	3936800	97560000	27742000	91677000	0	0	0	8.2	4.6	8.6	0	0	0	0	0	29643000
PSMB8;PSM8	0	0	0	1176100	0	1031100	0	0	0	0.5	0	0	0	0	0	2050900	0	0
PSMB7	265400	729560	0	9850800	704820	9084300	2	2	4	24.1	34.1	39.6	0	0	29778000	104560000	121070000	97177000
PSMB6	1839400	2118500	3595100	2563400	2293400	38754000	0	0	0	2	2	2	0	0	0	967600	0	0
PSMB5	1642900	659380	2367300	13526000	3877700	42872000	0	0	0	8.6	8.6	2.5	0	0	0	4400000	0	0
PSMB4	783900	644630	813470	11509000	5524300	23451000	0	0	0	15	0	15	0	0	0	0	0	2036200
PSMB3	0	823940	747430	15536000	3674400	75205000	0	0	0	5.6	3	2.4	0	0	0	0	0	0
PSMB2	1604800	2779000	1886900	0	1697700	24999000	0	0	0	0	8.5	0	0	0	0	0	683580	0
PSMB10	0	0	0	7265000	2989400	9646500	16.8	19.5	19.5	26.4	0	6.8	0	32963000	0	10069000	0	0
PSMB1	706970	2232200	2256900	5526200	2288800	23260000	0	1.1	0	3.1	1.5	0.8	0	0	0	0	4335300	0
PSMA7	3033700	4337000	5697500	24123000	8555000	62566000	0	0	0	35.1	36.6	8.9	0	0	0	0	19237000	0
PSMA6	2126200	2543400	3672300	16530000	4738800	56392000	0	0	0	38.4	26.5	28.6	0	0	0	16617000	0	35926000
PSMA5	1015800	2587600	3355900	18290000	11735000	65201000	0	0	0	21.9	29.1	8.4	0	0	0	43419000	32820000	30474000
PSMA4	0	1550000	875990	17429000	3743100	36201000	0	0	0	4.4	14.8	0	0	0	0	2430000	0	0
PSMA3	344040	587240	853500	7410000	2645700	31607000	0	0	0	2.1	3.5	0	0	0	0	1343200	0	0
PSMA2	1861600	5469400	5239900	22587000	3761400	58336000	0	0	0	0	10.2	0	0	0	0	0	15508000	0
PSMA1	369440	1221600	3132700	17772000	3856400	18282000	0	0	0	6.6	0	8.8	0	0	0	5968500	0	10696000
PSEN1	823440	2382500	3134000	4636300	1784100	3819300	0	0	0	18.6	9.3	27.1	0	0	0	0	0	11311000
PSAT1	284930	0	0	256540000	58672000	313670000	0	0	0	3.3	5.8	3.3	0	0	0	0	4219400	0
PSAPL1	0	0	0	0	0	0	10.8	28	24.1	8.7	11.2	10.1	19066000	68253000	54721000	13713000	15439000	22663000
PSAP	1945300	2559200	5489600	19253000	16548000	22205000	0	0	0	17.7	19.9	0	0	0	0	20023000	22383000	0
PRUNE2	0	0	197610	327760	0	0	24.4	21	23.5	19.4	20.8	14.9	295330000	367330000	402060000	197220000	172630000	131830000
PRSS3	0	0	0	21732000	0	15243000	13.1	8.2	21.3	13.1	13.1	0	0	0	12714000	0	0	0
PRSS23	2899500	5982900	6587700	1869300	497090	2512500	0	0	0	0	8	4.8	0	0	0	0	0	3619200
PRSS1;PRSS3P2;PRSS2	0	1270000	0	54617000	79141000	0	26.5	28.8	28.3	19.9	28.8	17.3	220720000	272440000	256340000	121150000	97545000	86069000
PRRC1	0	0	0	1804100	4036700	2190000	0.7	0	1.9	6.5	9	2.7	0	0	0	19720000	44164000	8255300
PRPSAP2	0	0	0	1431200	0	0	60.4	53	55.7	55.7	56.4	55.7	2104900000	1732200000	1825000000	1943300000	2374400000	979660000
PRPSAP1	0	0	0	581180	302820	2205700	3.7	6.1	1.9	4.6	4.6	0	0	24447000	0	0	0	0
PRPS2	0	0	0	0	312920	0	24.3	16.9	20.4	18.7	44	17.6	142810000	122860000	134650000	130200000	218120000	129460000
PRPS1	204680	284200	474880	14681000	6736500	15169000	0	0	0	1.1	0.6	0	0	0	0	2324700	0	0
PRPH	0	167820	0	0	0	0	55.9	56.8	62.6	48.5	54.7	47.4	6403400000	7261600000	7236300000	1887400000	1872700000	1678200000
PRPF8	0	0	0	2492000	259100	4665400	0	0	0	8.2	2.9	0	0	0	0	9024100	0	0
PRPF6	0	0	0	0	0	490390	3.4	4	3.4	17.1	11.6	17.9	0	0	0	181500000	96072000	274060000
PRPF40A	0	125530	154340	0	0	1004200	5.8	5.4	6.4	35.3	26.8	27.7	11111000	17735000	15713000	277830000	229480000	202290000
PRPF4	0	0	0	1658200	0	415580	15.4	15.4	18.3	0	5.5	0	77702000	105920000	84531000	0	0	0
PRPF38A	0	0	373190	0	0	0	66.7	60.6	65.4	40.6	46	42.5	17003000000	21145000000	21677000000	615140000	485720000	770710000
PRPF31	0	0	0	2396700	0	0	57.8	65.2	57.8	31.1	22.4	7.5	92559000	141230000	161760000	34647000	34102000	0
PRPF19	0	0	0	31910000	27079000	31761000	0	0	0	0.7	1.8	1.2	0	0	0	0	0	2514600
PROSC	0	0	0	876030	0	0	19	20.1	19.7	23.5	9	23.8	161630000	230000000	238830000	186290000	61401000	302720000
PROCR	670440	0	1094200	0	9238800	0	0	0	0	1.4	0	0	0	0	0	1256900	0	0
PRNP	4179300	4988900	6085500	77922000	30898000	21491000	0	1.1	1.1	0	0	0	0	88583000	86498000	0	0	0
PRMT5	0	0	0	20845000	3861500	22432000	0	0	0	7.1	5.3	17.3	0	0	0	15475000	0	16828000
PRMT1	180780	0	0	275160000	167200000	278920000	0	0	0	22.7	23.1	0	0	0	0	16708000	45899000	0
PRKRA	0	0	0	4597400	967130	3620600	0	0	0	5.2	5.2	11.8	0	0	0	0	0	31746000
PRKDC	0	0	6952	14038000	3834900	14213000	0	0	2.9	27.5	20	21.3	0	0	0	136770000	95308000	150780000
PRKD1	0	0	0	2295600	0	0	43.5	50.5	43.5	43.5	43.5	37.5	122420000	158620000	168750000	85448000	124080000	61652000
PRKCSH	0	0	0	3709800	961610	93271	0	0	0	15.8	6.6	6.6	0	0	0	0	0	4717300
PRKCI	0	0	0	1200600	0	1108800	0	0	0	2.8	3	1.4	0	0	0	0	3586800	0
PRKCE;PRKCH	0	5171900	5810200	822780	384000	0	23.1	28.4	26.5	34.8	36.8	34.4	243430000	309020000	279780000	459390000	377960000	260260000
PRKCDBP	0	0	0	21808000	10813000	7432000	0	0	0	3.5	5.6	0	0	0	0	10267000	0	0
PRKCD;PRKCQ	0	0	0	231000	147840	114550	2.7	2.7	8.3	2.7	2.7	2.7	42106000	62256000	64592000	37387000	0	38230000
PRKCA	0	200240	0	3614800	7274800	898760	0	0	0	7.6	2.9	2.3	0	0	0	24388000	0	0
PRKAR2A	0	1220800	643050	35712000	24351000	12305000	0	0	0	20.8	30.2	30.2	0	0	0	46788000	50125000	53593000
PRKAR1A	662370	1146300	2121400	4111000	6131200	3573600	0	0	0	10	15.6	10	0	0	0	0	8473800	0
PRKAG1	0	0	0	2097400	628960	2318900	4.3	6.7	4.5	7.5	9.7	5.9	13076000	11409000	0	0	7053500	0
PRKACB	40261	0	0	1450700	5569100	3398400	0	0	0	9	9	0	0	0	0	0	22622000	0
PRKACA;KIN27	0	883120	0	2708800	2652700	0	33	33	33	33	33	21.6	193990000	199550000	205110000	191210000	175950000	98763000
PRKAB1	0	0	0	0	654790	0	4.7	6.3	3.1	6.1	7.6	6.1	25553000	0	0	18977000	17153000	20582000
PRKAA1	64346	129600	86531	6124200	3092600	2695600	0	0	0	1.5	1.6	1.7	0	0	0	5110700	0	0
PRH1	426550	420510	0	428570	0	0	30.9	30.9	21.3	51.5	40.4	40.4	31488000	51931000	48618000	141350000	157580000	131710000
PREX1	0	0	0	0	0	0	8.2	6.6	6.6	0	3.3	3.3	0	34298000	37208000	0	0	0
PREPL	0	0	0	693660	253430	0	16.1	6	9.2	25.7	28.9	33.3	71938000	0	146870000	502830000	503840000	688130000
PREP	0	0	0	40693000	13143000	26508000	6.7	2.8	0	10.2	24.9	16.4	0	0	0	0	32505000	50642000
PRDX6	17370000	27883000	31252000	311440000	243720000	142810000	0	0	0	12	16.8	10	0	0	0	36614000	29969000	28248000
PRDX5	440140	1645400	1032600	49351000	13640000	15473000	0	0	0	6.6	2	5.1	0	0	0	20153000	0	20665000
PRDX4	0	0	0	3004400	0	11845000	0	0	0	2.8	2.8	2.8	0	0	0	0	0	19662000
PRDX2	3335700	8471400	14166000	56641000	28560000	18240000	0	0	0	8.9	4	7.2	0	0	0	13416000	0	0
PRDX1	14674000	36418000	33795000	283330000	219340000	162400000	2.9	2.9	1.4	14.2	10.2	13.4	0	0	0	19734000	7954200	24454000
PRCP	0	0	0	2750500	223190	8963600	5.9	10.1	4.3	54.3	59.8	49.7	0	34704000	0	916680000	825820000	1109600000
PRAF2	1416900	2943600	3485600	18048000	1407500	23107000	1.1	3.7	1.9	10.7	13.5	15.4	0	17060000	0	58302000	49904000	85002000
PPT1	0	0	0	1134400	0	2937400	23.3	23.3	23.3	23.3	23.3	10.7	38232000	39979000	40774000	6405600	9934800	0
PPP6R3	0	0	0	204270	151940	671450	14.2	14.2	14.2	14.2	14.2	0	11483000	0	0	0	0	0
PPP6R2	0	0	0	0	0	529980	18.7	18.7	18.7	13	0	7.3	81479000	92731000	153430000	21561000	0	36232000
PPP6C	0	0	0	48458000	33056000	22360000	4.8	11	11	51.1	51.3	48.9	0	0	0	179240000	220240000	160140000
PPP5C	0	0	0	6079500	3377500	594180	0	5.8	3.6	8.7	7.5	8.7	0	0	0	0	11801000	0
PPP4R1	0	0	0	644680	0	881300	3.7	5.8	7.5	0	1	0	22936000	26819000	27028000	0	0	0
PPP4C	0	0	0	19901000	14507000	4996900	2	3.6	3.6	8.3	7.4	9.4	0	0	0	0	0	86455000
PPP3R1	327880	0	4129200	26624000	7008700	0	0	0	0	0	41.9	51.6	0	0	0	0	0	4014300
PPP3CA	0	0	0	18748000	7749100	4557500	0	0	1.7	1.7	0	0	0	0	0	1115500	0	0
PPP2R5D	0	0	0	6127200	673480	3060800	0	0	0	7	0	7	0	0	0	0	0	2035900
PPP2R5A	0	0	0	0	112900	0	22.2	30.5	25.6	55.7	51	64.6	171160000	230730000	191900000	1018800000	608750000	1887900000
PPP2R4	0	0	553010	24492000	6112500	18761000	13.7	0	0	11.8	13.7	25.5	0	0	0	0	0	3566300
PPP2R2A	0	0	0	68214000	50269000	37748000	0	0	1.5	5.5	3.9	5.9	0	0	0	7205500	19524000	12075000
PPP2R1A	2616400	4525900	5250000	113460000	28832000	99813000	0	2.6	2.6	21.5	18.7	13.9	0	0	0	70689000	81821000	62769000
PPP2CB	0	0	0	18027000	6640000	16529000	46.1	46.1	44.2	34.5	46.1	34.5	484630000	539370000	507080000	45849000	61591000	30159000
PPP2CA	286050	3873700	4850000	281980000	149500000	185410000	0	3.2	0	15.1	17.4	8	0	0	0	16572000	16455000	13498000
PPP1R7	0	525370	472620	28743000	11584000	15200000	0	0	0	9.2	13.8	16.6	0	0	0	12738000	13555000	18055000
PPP1R21	0	0	0	0	287450	0	46	46	41.1	32.3	32.3	9.8	263780000	288370000	300260000	45397000	70903000	22691000
PPP1R2;PPP1R2P3	0	0	0	1287500	369290	0	16.3	17.1	8	33.1	24	54.4	39880000	0	28889000	30555000	23944000	105900000
PPP1R18	0	0	0	370050	0	0	2.6	0	2.6	0	0	2.1	0	0	12951000	0	0	0
PPP1R14B;LIMK2	0	0	0	12774000	6147000	0	6.7	7.2	2.8	6.2	2.7	4	28375000	29658000	34347000	0	0	0
PPP1R12C	116810	0	0	67593	0	0	24.3	20.5	30.5	31.6	35.6	13.7	199020000	235520000	187260000	295070000	252630000	157940000
PPP1R12A	14895	0	0	390660	333590	197260	8.5	17.5	17.5	22.8	48.7	13.8	32934000	38800000	38984000	0	40140000	20753000
PPP1R11	0	0	0	0	757150	0	7.3	11.2	14.1	17.9	22.3	15.7	42455000	53142000	54924000	67596000	77897000	45290000
PPP1CC	0	0	0	19236000	7369800	10837000	0	0	0	7.6	14.5	7.6	0	0	0	8374700	0	8809300
PPP1CB	3215000	7185700	9414300	438000000	265150000	314040000	0	0	0	30.8	43.8	32.2	0	0	0	170390000	219680000	111450000
PPP1CA	972330	1576500	2603800	49644000	31856000	44140000	0	0	0	0.8	0	0.5	0	0	0	0	0	4350900
PPME1	0	0	0	16382000	729840	30805000	0	3.6	3.6	0	3	1.7	0	0	0	0	4617800	0
PPM1G	0	0	0	2808400	478920	3944800	29.1	50.4	56.7	63	69.3	69.3	89600000	80122000	88187000	188990000	228120000	160560000
PPM1F	0	0	0	2365500	1138700	7687400	0	0	0	0	0	8.8	0	0	0	0	0	2629300
PPM1B;PPM1A	0	0	0	0	0	1218100	40.5	40.5	40.5	32.4	25.4	7.5	37105000	44000000	48221000	37825000	44498000	0
PPL	0	0	0	46006	0	0	28.4	28.4	23.2	20.4	23.2	23.2	160190000	209340000	197690000	263270000	189020000	134470000
PPIL3	0	0	0	5403900	0	0	10.1	10.1	10.1	15.4	6.4	26.1	0	0	0	62868000	0	80995000
PPIL1	0	0	0	0	613240	4102200	4.3	7.9	0	12.2	17.7	8.9	0	0	0	39421000	36198000	33707000
PPIH	0	0	0	1094000	1303300	0	11.6	11.6	11.6	17.2	17.2	20.6	0	0	0	77533000	39992000	88983000
PPIE	2287200	4852000	4829100	0	0	0	5.4	4.3	4.3	0	2.2	0	33585000	36651000	39886000	0	0	0
PPIC	0	0	0	17336000	4228300	8868600	3.1	3.1	3.1	3.1	0	3.1	0	0	0	0	0	12773000
PPIB	0	915790	855700	29753000	14975000	27777000	0	0	0	3.4	0.7	0	0	0	0	6828600	0	0
PPIA	47628000	95379000	123780000	818700000	429780000	270290000	0	0	0	0	2.7	0	0	0	0	0	179960	0
PPFIBP1	0	0	42013	1939400	1630800	311970	0	0	0	0	4	0	0	0	0	0	6201900	0
PPFIA2	0	0	0	461510	0	0	37.8	35.6	37.2	16	18.4	9.9	911760000	1143300000	1135500000	122320000	125780000	32516000
PPCS	0	0	0	3898800	1380300	5887900	31.8	31.8	31.8	50	31.8	31.8	0	0	0	140210000	0	0
PPAT	0	0	0	2308100	2521100	1466000	0	0	0	3.8	0	0	0	0	0	0	0	0
PPAP2B	5698400	8400700	12395000	19706000	21362000	4559800	0	0	0	11.6	7.3	0	0	0	0	0	2599900	0
PPAP2A	3940200	7920500	8957300	20716000	13229000	13741000	0	0	0	2.9	0	2.3	0	0	0	0	0	6845700
PPA2	0	0	0	0	3148300	564380	0	0	0	4	0	4	0	0	0	2383400	0	0
PPA1	441980	0	975280	39217000	18721000	21412000	0	0	0	7.8	5.3	10.4	0	0	0	11686000	8543900	11839000
POTEE;POTEF;POTEI	0	0	0	0	1277700	630380	25.9	23.2	24.1	24.5	28.4	21.9	567340000	560480000	611850000	359200000	365730000	249940000
POSTN	4616900	9718500	9577100	178180000	22879000	235360000	24.1	29	27.8	38.4	40.7	29.8	0	0	0	48565000	63349000	0
POSTN	0	0	0	2378000	0	2712400	42.3	54.5	42.3	42.3	46.6	29.6	122550000	118790000	136330000	170210000	131200000	96170000
POR	0	0	0	6741100	2415700	9967000	0	0	0	21.9	35.7	13.2	0	0	0	41446000	86911000	29372000
POP1	0	0	0	568920	16807	1788900	0	0	0	2.6	1.5	2.6	0	0	0	4248300	0	0
POLR3F	0	0	0	0	0	0	49.7	46.9	35.4	27.9	12	30.7	2006000000	2244000000	2421200000	718520000	179320000	1360500000
POLR2E	0	0	0	0	0	3864200	16.7	16.7	16.7	26.3	21	34.9	41382000	46417000	41960000	82816000	39737000	93857000
POLR2C	0	0	0	0	1717000	0	12.2	15.5	14.2	28.4	31.9	27.1	108850000	114530000	118970000	105540000	84722000	43099000
POLR2B	0	0	0	187770	306520	2300400	23.2	22.5	23.2	56.3	52.3	52.3	0	0	21704000	283300000	245660000	87093000
POLR2A	0	0	0	0	95750	130220	14.8	12.3	17.7	53.2	50	53.7	27357000	15086000	25571000	444210000	226210000	521970000
POLR1C	0	0	0	2155700	0	3424300	0	0	0	2	0	2.2	0	0	0	0	0	1589600
POLR1A	0	0	0	363970	0	12387	8.8	22.2	18	40.7	41.2	41.8	26178000	62717000	49686000	729400000	851380000	1462100000
POLD4	0	0	0	5690800	0	0	62.9	60.3	57.7	43	53.3	43	2941300000	3462700000	3676500000	481060000	624840000	416600000
POFUT2	0	0	0	32031000	18019000	28962000	0	6	3	5.2	7.7	0	0	18512000	0	0	11987000	0
POFUT1	0	0	0	57636000	11121000	32026000	0	3	8.6	8.6	12	3	0	0	7183100	10964000	0	0
PNPO	0	0	0	5776800	1062100	0	2	6.1	6.1	0	0	0	0	50890000	0	0	0	0
PNP	1057900	1426800	1688300	5844300	2097000	0	0	0	0	0	0	2.6	0	0	0	0	0	2651000
PNO1	0	0	0	1233600	0	0	39.3	34.8	39.3	15.6	27.7	11.2	313580000	289320000	302180000	108600000	121190000	0
PMPCB	0	0	0	62680000	54274000	4646800	0	0	0	2.7	5.1	12.7	0	0	0	0	0	44291000
PMPCA	0	0	0	8428900	12872000	1419200	11.8	11.8	11.8	11.8	11.8	35.3	0	0	0	0	0	287330000
PMM2	0	0	0	21890000	7085200	8825500	0	0	0	0	0	6.9	0	0	0	0	0	0
PML	0	0	0	504640	663010	4570000	0	0	0	19.5	19.5	12.2	0	0	0	17423000	18767000	0
PLXND1	118090	322880	444940	754520	136850	478640	0	0	0	5.7	0	5.1	0	0	0	0	0	11784000
PLXNB2	4106500	7796200	9483400	27375000	8572900	4113700	0	0	0	35.8	27.3	41.5	0	0	0	344460000	207600000	456110000
PLXNB1	0	71282	0	0	0	0	13.7	17	37.3	29.5	29	44.4	0	42527000	0	66529000	41517000	134320000
PLXNA2	119990	519880	501150	0	0	0	0	0	0	7.5	6.4	0	0	0	0	0	4730300	0
PLXNA1	302150	1065500	772730	1372300	998070	272230	0	0	0	0.9	0.9	1.4	0	0	0	0	0	2945500
PLVAP	235760	1022200	1925600	0	0	0	61.4	59.1	61.4	47.7	77.3	61.4	346730000	184850000	235390000	289060000	301870000	217610000
PLTP	2446800	7107500	6599900	0	697180	0	0	0	0	10.6	2.6	5.9	0	0	0	6158000	0	7318300
PLSCR4	0	0	0	17239000	1792400	2134900	0	0	0	0	0	10.9	0	0	0	0	0	1588100
PLSCR3;TMEM256-PLSCR3	97587000	214230000	243750000	100310000	63463000	32680000	0	0	0	16	12.5	8.4	0	0	0	44102000	26504000	24097000
PLSCR1	7061400	30685000	34160000	16297000	32564000	7261700	0	0	0	0	2.3	3.2	0	0	0	0	0	2069800
PLS3	607710	1260300	346340	42539000	19265000	7542600	0	6.5	0	37	50.7	22.5	0	0	0	0	18389000	14135000
PLRG1	0	0	0	961450	305050	350500	2.8	2.8	12.3	35.2	41.9	26.7	0	0	69365000	642370000	810160000	452310000
PLP2	0	0	2500900	2864900	24333000	13024000	9.7	9.7	9.7	9.7	7.6	9.7	79061000	96939000	65449000	34716000	0	36171000
PLOD3	0	0	0	50356000	22787000	50465000	0	0	0	15.2	5.6	15.2	0	0	0	49859000	0	40897000
PLOD2	0	0	0	470970000	112890000	588290000	0	0	0	13.7	13.3	22.1	0	0	0	47370000	33770000	32072000
PLOD2	0	0	0	14684000	7397500	14106000	24	29.4	29.6	6.6	10.4	1.8	398780000	468440000	591830000	31896000	35648000	9029800
PLOD1	211410	469660	305650	249290000	73444000	257800000	0	8.7	3.7	38.4	35.9	17.1	0	30214000	16450000	161150000	175750000	52628000
PLIN3	2668400	2464200	6244800	28470000	9374700	10244000	0	0	0	8.1	5.1	2.7	0	0	0	12686000	0	13002000
PLG	0	0	0	0	0	0	9.9	12.6	12.6	40.3	28	44.9	35210000	29537000	86758000	445090000	173870000	669040000
PLEKHO2	155350	301170	0	5744600	349250	0	0	0	0	7.2	0	10.1	0	0	0	6639200	0	8114600
PLEKHF1	0	0	0	841010	532440	2502800	0	93.3	0	0	0	0	0	102780000	0	0	0	0
PLEKHB2	5763900	16397000	16086000	0	1658300	0	0	4	3.4	0	0	0	0	8495500	0	0	0	0
PLEK	0	342510	376450	0	0	0	47.7	47.7	48.5	36.4	42.4	36.4	1254900000	1534300000	1744100000	139840000	184460000	71196000
PLEC	389140	660530	940550	36908000	10913000	38096000	5.2	5.2	3	36	40.1	38.6	0	0	0	403850000	312720000	405610000
PLD3	2603300	4166000	3347400	10340000	7058400	24552000	0	0	0	3.2	6.2	0	0	0	0	0	4757200	0
PLD1	0	0	0	146160	155220	0	22.6	13.4	11.1	46.1	41	46.5	33582000	31874000	28807000	855620000	337770000	1527200000
PLCXD3	0	830060	149160	0	0	0	59.7	59.7	51.2	55.3	53.6	61.7	213280000	281460000	267610000	229140000	220960000	210080000
PLCG2	0	0	0	0	0	0	33.6	39.8	40.7	63.6	68.8	70.8	361520000	411320000	374510000	2221100000	1268200000	3193600000
PLCG1	0	0	0	861060	842930	563320	0	0	0	5.4	5.4	0	0	0	0	0	2229900	0
PLCD1	0	0	0	2079000	948380	0	3.5	0	8	14.3	14.3	3.5	0	0	65445000	54775000	41287000	0
PLCB3	0	0	0	254290	0	0	19.9	17.6	34.4	5.2	8.7	0	86295000	73120000	50975000	0	0	0
PLAUR	9237700	15913000	19495000	20517000	5853100	5922900	0	0.9	0	4.2	1.7	0.9	0	0	0	6290000	0	0
PLAU	776630	2608400	4718800	0	0	0	0	3.9	3.9	0	0	0	0	0	645280	0	0	0
PLAT	0	0	262510	13576000	920990	8318800	0	0	0	16.3	10.1	16.3	0	0	0	10057000	5370500	9496300
PLAA	0	0	0	11125000	3839300	13162000	0	0	0	3.9	6.6	8.2	0	0	0	17018000	0	33301000
PLA2G2D	4772500	12787000	12871000	0	0	0	7.3	3.1	12	34.5	12	37.3	76892000	0	37819000	105440000	54943000	175240000
PKN1	0	0	0	308500	0	228700	58.5	64.1	60.8	71.6	73.2	74.4	839740000	836600000	740350000	3804100000	2697900000	4472300000
PKM	51509000	101430000	107520000	10354000000	7037300000	5200700000	34	48.5	35.5	70.3	70.6	71.9	663560000	612500000	901930000	5340600000	2553800000	8305900000
PKM	0	0	260430	12279000	9948000	14679000	0	0	0	15.8	10.9	0	0	0	0	7553400	0	0
PKM	0	0	184300	0	0	0	29	32.2	32	50.4	49.9	54	1199400000	1487100000	1443000000	6072500000	3649900000	8429500000
PITRM1	0	0	0	18457000	15755000	2003600	0	0	0	19.6	11.5	24.8	0	0	0	60569000	50115000	91387000
PITPNB	0	291630	289610	8487800	10371000	6753400	0	0	0	4.6	4.6	4.6	0	0	0	4722700	0	4457300
PITPNA	0	1099500	0	2798700	4947400	0	0	0	0	2.2	8.2	4.4	0	0	0	0	6186700	0
PIP5K1C	0	0	131270	4463800	361510	0	2.5	5.6	5.6	8.1	11.2	5.6	0	0	18704000	10394000	14745000	0
PIP5K1A	0	493070	485650	2809500	1307200	1155800	0	0	0	5	5	2.8	0	0	0	0	10795000	0
PIP4K2C	0	0	0	3074200	2105900	6295500	0	0	0	3.8	9.9	0	0	0	0	0	3062000	0
PIP4K2B	0	0	0	2856000	3226200	1099600	1.4	2.1	2.1	4.5	3.2	3.2	0	0	0	78024000	0	0
PIP4K2A	113620	980270	2078900	16391000	5310000	5288000	0	0	0.9	9	14	1.9	0	0	0	59431000	49291000	30524000
PIP	4803200	10920000	9043300	0	0	0	2	1.8	1.8	48.4	37.1	49.8	0	0	0	566160000	371960000	794490000
PIK3R4	0	0	0	139270	0	160290	16.9	18.8	20.8	39.6	36.2	29.5	114920000	107560000	133140000	177630000	123150000	185650000
PIK3R2	0	0	0	0	57617	0	35.9	33.8	33.8	28.5	33.8	35.9	375140000	444870000	511140000	272490000	177560000	337600000
PIK3CB	0	0	0	0	36039	0	4.3	7.6	8.2	4	3.7	2.3	27198000	43620000	33655000	25267000	18723000	10668000
PIK3C3	0	0	0	0	95122	0	5.7	5.7	5.7	0	0	0	0	0	15090000	0	0	0
PIGR	0	0	0	0	0	289680	1.4	1.3	3.3	21.4	22.4	25.7	0	0	17546000	219690000	145120000	340370000
PIEZO1	0	0	0	137830	66975	0	4	5	6.7	8.7	5	3.6	41979000	36258000	41396000	25260000	16870000	28124000
PICALM	605840	1781000	696640	1215500	1363500	44397	0	0	0	2.1	1	2.1	0	0	0	18165000	13819000	20212000
PI4KA	49061	60787	74546	1682600	714500	0	0	0	0	54.6	38.1	30.9	0	0	0	51897000	54731000	51194000
PI4K2A	446080	893380	1521400	3975900	420360	2496100	0	0	0	0.7	0.9	0	0	0	0	0	7923900	0
PHPT1	2960200	4128900	6032400	39832000	13955000	2437500	3.3	3.3	9.5	39.8	45.8	47.8	0	0	11756000	366020000	312500000	433560000
PHLDA1	0	0	0	0	915900	0	27.2	36.2	32.8	22.8	32.8	14.6	581450000	715940000	631020000	277380000	286480000	149520000
PHGDH	890280	3268300	2469400	100450000	31103000	96339000	0	0	3.5	23.4	16.9	35	0	0	0	48018000	23571000	62263000
PHF6	0	0	0	475130	0	574960	8	8	10.8	33.8	33.1	33.8	0	12428000	0	102710000	87328000	128950000
PGRMC2	0	0	392900	0	2220900	1695500	19.1	14.9	27.1	27.4	30.6	4.9	44482000	69650000	63200000	47415000	67732000	0
PGRMC1	662970	3780400	3578000	23480000	3212600	31254000	0	0	0	20.4	16.4	8.2	0	0	0	25347000	21477000	21514000
PGM3	0	0	0	44041000	9770000	39828000	0	0	0	31.8	20.3	30.5	0	0	0	122590000	84602000	235960000
PGM2L1	0	0	0	3550300	228710	433430	0.4	0.4	0.4	13.8	9.4	15.6	0	0	0	232170000	210680000	317560000
PGM2	247020	0	0	827530	0	0	39.7	32.8	32.8	45.1	43.6	27.5	317290000	395250000	410670000	408440000	482390000	215440000
PGM1	254050	1174900	3021200	152150000	59475000	106900000	0	0	0	27.1	23.7	29.1	0	0	0	85995000	55143000	105360000
PGLS	0	1090400	0	54998000	15116000	16270000	0	8.1	0	19.2	0	5.2	0	0	0	12064000	0	0
PGK1	11499000	21803000	20761000	338480000	75790000	233790000	0	0	0	57.7	70.1	41.3	0	0	0	173660000	300500000	80004000
PGGT1B	0	0	0	973250	0	0	48.9	49.6	49.6	31.6	30.8	31.6	353680000	250320000	321730000	101770000	116110000	95658000
PGD	2758500	4450600	4722100	186380000	89134000	113920000	0	0	0	23.4	20.1	34.9	0	0	0	52080000	37875000	78419000
PGAM4	698230	480680	1481500	0	0	0	15.1	15.1	15.1	0	0	0	0	0	0	0	0	0
PGAM1	16161000	33516000	45400000	1715000000	968740000	1515200000	0	0	0	50.6	55.5	44.2	0	0	0	460310000	662930000	227570000
PFN2	1078100	4700600	4194700	74267000	28981000	37945000	0	0	0	6.2	5.7	0	0	0	0	4046600	0	0
PFN1	71379000	169030000	184970000	1644800000	745820000	592720000	0	0	0	20	10.2	6.7	0	0	0	19812000	17498000	0
PFKP	521070	1607900	1309000	110650000	25511000	128240000	0	10.1	10.1	14.9	16	18.6	0	27601000	29388000	28267000	19670000	42846000
PFKM	265460	0	0	10849000	3213100	7520400	0	2.5	0	5.9	5.5	10.8	0	0	0	38186000	0	25725000
PFKL	364130	2049700	1024900	30824000	12725000	39882000	0	0	0	18	21.3	0	0	0	0	34523000	40769000	0
PFDN6	0	0	0	0	4378000	0	43.8	43.8	43.8	44.3	50	44.3	633890000	761630000	737140000	677390000	736700000	484800000
PFDN5	283010	554650	731020	22370000	12842000	9075700	0	0	0	6.5	11.4	10.6	0	0	0	0	0	7778800
PFDN4	0	0	0	3961500	7803600	0	8.4	2.7	8.7	33.9	26.4	35.8	0	0	0	139310000	81284000	174380000
PFDN2	0	0	925380	12795000	3062400	4290700	7	10.5	10.5	18	24.2	22	0	0	0	25226000	20191000	31995000
PFAS	0	0	0	2558300	477720	1976200	0	0	0	0	2.5	0	0	0	0	0	385230	0
PEX7	0	0	0	0	1200600	0	2.8	4.8	2.4	4.4	6.6	3	19812000	29020000	30872000	0	13826000	0
PEPD	0	0	0	42302000	26232000	18864000	0	3.6	3.6	4.1	3.6	0	0	0	0	0	3445600	0
PELP1	0	0	0	982330	0	1332600	5.4	21	12.2	6.8	12.2	6.8	0	6606500	0	0	0	0
PELO	0	0	0	141300	0	680360	22.6	24.8	20.3	51.1	53.4	51.1	58017000	92577000	85526000	1196400000	848580000	2324200000
PEF1	18783000	22075000	33173000	115090000	85986000	70767000	0	0	3.3	14.2	17.5	14.2	0	0	0	57960000	43389000	53691000
PEBP1	7044200	14290000	16305000	107820000	64137000	6838500	0	0	0	13.3	0	0	0	0	0	2185300	0	0
PEAR1	0	0	0	316370	0	424780	7.9	0	0	0	7.9	0	0	0	0	0	1681500	0
PEA15	0	0	0	9778900	655640	3323700	3	3	4.8	44.3	44.9	44.4	0	0	0	535460000	365950000	731550000
PDXP	0	0	0	8724800	3345000	1014900	0	0	0	13.9	0	0	0	0	0	285190	0	0
PDXK	0	0	0	65953000	24248000	64574000	0	0	0	7.7	20.1	4.4	0	0	0	5033300	6095000	0
PDXDC1	0	0	0	1842800	0	837340	4.1	4.1	4.1	13	11.8	10.2	0	11945000	12065000	0	13492000	0
PDP1	0	0	0	1801100	191680	0	16.9	27.9	27.9	24.6	33.9	20.8	0	0	0	0	0	3558300
PDLIM7	69978	0	0	20874000	5069100	19524000	0	0	0	5.8	4.6	1.8	0	0	0	6176300	0	0
PDLIM5	0	236920	760600	26523000	6183700	21957000	0	0	0	2.1	0	0	0	0	0	5377600	0	0
PDLIM4	0	0	0	3254700	927480	0	10.6	16.2	16.2	0	16.2	0	68400000	73896000	53182000	0	20562000	0
PDLIM1	0	0	0	1819300	842640	0	3.9	3.9	3.9	13.8	14.5	10.6	0	0	0	40253000	23289000	26266000
PDIA6	185200	495080	374520	102370000	45961000	77395000	0	0	0	4	15.7	0	0	0	0	0	16024000	0
PDIA5	0	0	0	0	1045900	0	18.4	25.3	25.3	42.7	47.6	39.9	58260000	58645000	66419000	633320000	830290000	1169600000
PDIA4	0	0	0	10409000	4542400	3602100	0	0	0	8.9	24.7	6.4	0	0	0	12411000	32888000	15671000
PDIA3	0	0	0	79612000	13750000	104950000	0	0	0	33.5	36.5	19.5	0	0	0	102460000	122390000	67573000
PDIA3	0	0	0	22121000	5824800	28117000	0	0	0	0	2.1	2.3	0	0	0	0	1100200	0
PDHA1	0	0	0	8264800	9257100	847340	0	0	0	5.4	0	19.1	0	0	0	0	0	13215000
PDGFRB	9810600	18891000	23066000	64434000	32052000	26647000	0	0	0	41.1	41.1	41.1	0	0	0	131600000	129500000	109500000
PDGFRA;FIP1L1	868500	2571900	2808300	9674300	1835800	2508000	0	0	0	0	4.6	2.1	0	0	0	0	0	831800
PDGFD	3569500	4293900	8185300	0	0	0	0	0	0	5.9	9.1	0	0	0	0	7085800	0	0
PDE9A	468870	113300	1677900	0	0	0	2.3	9.1	4	6.2	4.3	4.3	0	18626000	22978000	0	0	0
PDE8A	0	0	0	217180	0	19864	1.8	3.8	4.1	0	0	0	0	0	37563000	0	0	0
PDE5A	0	0	0	0	320910	67397	3.2	4.9	4.1	2.2	1.3	1.9	19268000	29728000	18563000	10163000	0	0
PDE12	0	0	0	0	151430	1008700	52	55.2	55.9	58.7	64.3	61.5	0	16001000	18410000	50878000	45437000	26715000
PDDC1	0	0	0	14070000	2399000	0	11.3	8.3	5.8	17.2	17.2	0	0	0	0	31826000	27528000	0
PDCL	0	0	0	868010	0	0	29.4	19.4	25.5	35.8	32.4	9.5	84204000	96702000	96506000	73764000	92124000	0
PDCD6IP	106640000	206940000	221450000	194110000	96404000	112180000	0	3.7	0.9	30	15.1	31.3	0	10646000	0	395630000	78767000	492100000
PDCD6IP	0	961780	0	0	0	0	47.4	55.9	43.6	52.1	58.8	32.2	242740000	214100000	233280000	149110000	175470000	75902000
PDCD6	93455000	180350000	191100000	501420000	236680000	272690000	0	0	0	18.6	19.2	4.8	0	0	0	47498000	32886000	0
PDCD10	851620	5486700	8722300	1548200	8537100	0	2.8	0	2.8	33.4	37.5	32.5	0	0	0	127470000	62992000	115400000
PCYT2	0	0	0	1564800	2469100	1048800	0	0	0	13.2	0	13.2	0	0	0	0	0	1482200
PCYT1A;PCYT1B	0	0	0	0	0	0	13.6	5.3	5.3	16.6	11.3	2.1	23195000	0	0	37549000	0	0
PCYOX1	0	419140	586420	8225800	3960800	3659900	0	0	0	4.2	0	13.3	0	0	0	0	0	13882000
PCOLCE	3899400	6636700	7559000	24934000	701320	47356000	0	0	0	4.6	0	5.8	0	0	0	10452000	0	16478000
PCNA	0	0	0	29261000	4363700	16813000	0	0	0	9.1	9.1	21.3	0	0	0	6672900	5013400	7101300
PCMT1	353500	897880	2590600	4630900	6360500	2270800	2.5	4.2	2.5	3.1	1.2	1.2	0	0	0	1746400	0	0
PCK2	0	0	0	10466000	565460	5408000	0	0	0	3.6	7.5	10.4	0	0	0	0	0	8760900
PCID2	0	0	0	594760	0	852830	9	6	7.6	47.1	40.5	50.9	8444600	26816000	9369900	455160000	230490000	639040000
PCDHGC3	1481400	2756800	3488100	3865700	1686700	3327200	0	1.5	1.5	1.1	1.1	0	0	0	0	0	5958000	0
PCDHGA10;PCDHGA1;PCDHGA5;PCDHGA2;PCDHGA3;PCDHGA6;PCDHGA4	0	0	205910	0	0	449470	10.5	9.8	9.8	36.2	38.2	31.6	28718000	28315000	30888000	577300000	455130000	512000000
PCDH7	28649	33588	272740	147980	0	179590	0	0	0	0	0	7.4	0	0	0	0	0	2469200
PCCB	0	0	0	0	353880	0	9	11.8	11.5	36.8	29.4	33	65499000	121070000	98845000	273080000	152550000	283450000
PCCA	0	0	0	657080	262990	0	16.2	13.2	16.2	0	0	0	94974000	89643000	104710000	0	0	0
PCBP2	3452300	5388400	5063700	35892000	11469000	8951000	0	0	0	2.6	0	1.2	0	0	0	0	0	3074400
PCBP1	3309300	8559600	9626100	64774000	21813000	49193000	0	2.6	3.8	1.2	5.7	3.8	0	0	0	6641800	4718200	4562800
PBXIP1	0	0	0	390320	154650	487310	3.7	5.2	6.5	0	3	0	0	22543000	28549000	0	0	0
PBDC1	0	0	0	0	0	0	15	7.3	21.8	17	15	0	0	0	0	0	3918500	0
PARVB	687010	2107300	1325000	0	680170	1717800	0	0	0	0	15.7	0	0	0	0	0	1770300	0
PARVA	1008500	3389300	1838700	39140000	17892000	22195000	0	7.3	7.3	30.1	31.6	11.2	0	37070000	0	40853000	31448000	0
PARP4	2016000	4455000	4616300	36634000	4425100	44656000	0	2.8	0	12.1	20.7	20.7	0	0	0	41587000	62502000	113980000
PARP14	0	0	0	359910	710300	0	0	0	0	1.3	0	2.3	0	0	0	0	0	2153600
PARP1	0	0	0	213870	0	350930	31.9	27.4	27.4	36.3	48	60.1	73479000	68675000	81605000	75435000	54457000	175770000
PARK7	8893600	18846000	20483000	97592000	25834000	38765000	0	0	0	7.6	14.2	0	0	0	0	35655000	20710000	0
PAPSS2	0	0	0	18364000	1980300	30484000	0	0	0	8.4	6.1	9.6	0	0	0	13102000	0	16812000
PAPSS1	0	0	21613	5866500	951460	2805500	0	0	0	1.8	1.8	3.6	0	0	0	0	1161000	0
PAPPA	0	0	136450	9448300	267450	16822000	1.3	0	0	17.8	15.3	7.8	0	0	0	14458000	11211000	0
PANX3	969350	1994000	0	0	0	0	0	0	0	0	0	10.6	0	0	0	0	0	10905000
PANX1	0	0	0	0	1391100	0	10.4	14.5	14.5	22.4	31	6.9	27132000	22723000	24494000	56671000	65669000	19273000
PANK4	0	0	0	774370	445100	426140	0	0	0	12.5	0	0	0	0	0	0	0	0
PAMR1	0	426630	0	693970	429920	304270	12.1	12.1	0	12.1	0	12.1	0	0	0	0	0	34166000
PALM	0	0	0	551470	609470	356550	8.1	8.1	8.1	8.1	0	0	0	0	6433800	0	0	0
PALLD	0	0	0	8708000	2423800	12303000	0	0	0	5.1	0	6.5	0	0	0	15684000	0	26130000
PAK2	0	301830	780970	18746000	14781000	3171600	0	0	0	3.5	0	5.5	0	0	0	4476000	0	8028300
PAIP1	0	0	0	2649400	687120	514080	16.8	26.5	31	41.3	35.4	39.8	80885000	167900000	171550000	615470000	494180000	809140000
PAICS	1026000	1273500	1187400	45280000	19467000	13588000	0	0	0	13.9	29.7	21.2	0	0	0	19362000	13234000	28272000
PAG1	0	0	0	52355	0	0	20.4	20.4	20.4	6	20.4	6	35743000	69541000	87432000	0	12447000	0
PAFAH1B3	0	0	0	5347300	2260800	4819500	0	3.4	3.4	1.9	6.8	0	0	0	0	0	686720	0
PAFAH1B2	0	1315600	602860	23842000	19452000	8530100	0	0	0	6.4	7.3	10	0	0	0	15273000	0	12784000
PAFAH1B1	0	0	0	191670000	109420000	123510000	0	0	0	33.6	35.1	39.7	0	0	0	174720000	171340000	227030000
PACSIN3	3790600	6211800	6786200	8297600	5340600	1820300	0	0	0	20	31	26.1	0	0	0	23218000	26390000	19071000
PACSIN2	156940	1972800	2577700	4188700	3789300	0	0	0	0	0	4.8	0	0	0	0	0	9235800	0
PACS1	0	0	0	215830	475600	0	1.5	2.9	1.5	4.6	1.5	1.7	0	6106200	0	4416400	0	0
PABPN1	0	0	0	2713400	0	2651900	21.9	21.9	21.9	9.8	9.8	9.8	899100000	466480000	979190000	90262000	0	0
PABPC4	0	0	0	811050	965880	8075500	0	0	0	3.9	0	3.9	0	0	0	0	0	0
PABPC1	138810	203600	0	16115000	7886400	16289000	0	0	0	6.3	11.1	6.8	0	0	0	0	16113000	0
PAAF1	0	0	0	3488000	5215000	3114600	0	4.1	4.1	4.1	5.9	5.4	0	6609200	7685500	0	10580000	0
PAAF1	0	0	0	0	0	4945400	35	30.4	33.8	27.2	35	21.7	1334000000	1512600000	1517400000	873290000	1198700000	557870000
PA2G4	0	0	0	109240000	52231000	64430000	0	4.8	4.8	7.9	5.9	22.4	0	0	0	20388000	0	24438000
P4HB	119090	447310	916800	87479000	21468000	61241000	0	0	0	12	6.4	11.8	0	0	0	28898000	15665000	37344000
P4HA2	0	0	0	124990000	62455000	78951000	0	0	0	14.2	15.9	12	0	0	0	114930000	165240000	129320000
P4HA1	0	44282	0	99504000	41331000	105980000	0	0	0	26.8	17.6	21.6	0	0	0	34144000	22380000	29004000
P2RX4	0	158340	139550	0	0	0	41.6	27.6	41.8	33.3	43.9	15.9	268840000	297140000	288560000	239030000	247740000	121030000
OXSR1	0	305800	0	7331400	2440400	0	16.3	16.3	16.3	16.3	16.3	16.3	0	0	0	0	0	12758000
OXSM	0	0	0	4119100	5997300	0	0	0	0	0	0.8	0.7	0	0	0	0	0	9573200
OXCT1	0	0	0	87102000	83391000	24217000	0	0	0	48.8	53.6	13.1	0	0	0	311720000	653630000	61956000
OTUB1	0	441990	344680	89244000	27948000	60108000	0	1.9	0	5.7	3.6	0	0	0	0	4243400	0	0
OSTM1	0	1704400	1470000	0	0	0	10.5	10	16.9	1.3	1.3	1.3	81445000	86003000	79654000	0	0	0
OSTF1	619430	363100	3376700	1879200	721920	0	7.8	0	0	0	0	0	0	0	0	0	0	0
OSMR	0	0	679670	1161800	132770	1429300	1.1	3.3	0	0	0	0	0	5466400	0	0	0	0
OSGEP	0	0	0	20072000	12025000	5967800	0	0	4.8	5.3	5.3	5.3	0	0	0	0	0	593540
OSBPL8	0	0	0	0	0	2224700	12.9	18.4	15.9	39.2	34	38	116680000	182130000	162780000	653440000	344220000	757560000
OSBP2	0	0	0	0	690190	0	27.4	30.7	34.7	57.8	64.4	63	839020000	1132400000	1099200000	7617800000	6964900000	11491000000
OSBP	0	0	93545	7981200	2788900	8349400	0	0	0	0	3.5	1.9	0	0	0	0	4587100	0
OR51A7	0	3347100	0	5911800	10328000	2853000	31	33.2	32.6	22.7	24.9	11.8	819260000	977590000	1109400000	128880000	139090000	56191000
OPLAH	0	0	0	203920	144490	1327600	0	0	0	35.1	0	0	0	0	0	3422000	0	0
OLFML3	322900	656360	997080	6537200	7434900	7062800	0	0	10.6	10.6	25.4	10.6	0	0	0	0	16234000	0
OLA1	385130	870050	854850	64210000	31337000	37395000	0	0	3.4	14	0	9.9	0	0	0	11353000	0	18887000
OGT	0	0	0	244890	0	0	7	3.8	7	3.8	7	3.8	31088000	0	38828000	0	6574700	0
OGFR	0	0	0	179960	20973	88975	9.1	0	9.1	16.9	29.2	16.9	0	0	0	23422000	0	0
OGFOD1	0	0	0	0	0	0	21.6	28.7	19.8	32.3	39.8	22.5	37502000	105510000	103430000	230160000	291310000	116300000
OGDH	0	0	0	12168000	8154200	0	0	0	0	24.1	24.1	24.1	0	0	0	26461000	19491000	16899000
OCRL	0	0	0	0	0	256170	22.2	18	18	11.6	22.2	7.1	101740000	100910000	116650000	63904000	105350000	26939000
OAT	0	0	0	15152000	7953000	3769900	0	0	0	12.7	6	5.6	0	0	0	19871000	0	22357000
OAS1	0	0	0	409980	0	0	37.4	40.1	34.3	35.2	24.5	21.6	349060000	439690000	450150000	272940000	289290000	173320000
NXN	0	0	0	10188000	2243700	12338000	0	0	0	4.2	4.5	0	0	0	0	1153800	0	0
NUTF2	5134500	14236000	18260000	192350000	111200000	158230000	0	1.1	1.1	8.2	2.7	8.8	0	0	0	15565000	13140000	11796000
NUP98	0	0	0	0	0	377790	2.6	2.6	5.3	37.2	24.7	25.7	0	0	0	121750000	61896000	129260000
NUP93	0	0	0	0	140300	641050	31.2	28.8	36.5	36.5	42.8	36.5	0	0	0	0	1907800	0
NUP88	0	0	0	857940	0	1464000	3.7	4.9	8.3	0	8.6	0	0	0	0	0	1470300	0
NUP62	0	0	0	6551700	839600	2255000	3.9	4.9	7.6	48.5	43.8	56.6	32872000	30299000	48164000	788190000	358720000	1188700000
NUP43	0	0	0	4383500	4232700	3484900	0	0	14.5	0	25.8	0	0	0	0	0	39468000	0
NUP37	0	0	0	2508200	701290	3840400	0	0	0	2.7	1.4	2.9	0	0	0	4824300	4787000	0
NUP214	0	0	0	444170	303790	331860	2.7	4.6	4.6	17.5	5.9	17.5	0	16839000	15976000	87577000	32937000	113170000
NUP188	0	0	0	0	0	36134	16.9	22.1	22.1	4	4	0	47552000	51332000	56722000	0	0	0
NUP155	0	0	0	1432100	0	0	46	53	53	17	46	17	201740000	227850000	229670000	98152000	114070000	88435000
NUP133	0	0	0	0	306820	877540	7.6	0	5.1	7.3	2.2	37.1	0	0	0	0	0	54125000
NUMB	0	0	0	1346300	663340	1071300	21.9	30.1	21.9	55.5	54.1	61.6	24644000	35141000	30441000	1002900000	676540000	1436600000
NUDT5	0	0	478300	1256500	3310300	0	8.4	24.5	13.5	43.9	51.3	43.9	0	5840500	9458700	267590000	178490000	348150000
NUDT21	0	0	0	24713000	26571000	14954000	0	0	0	11.8	9.1	0	0	0	0	14885000	20451000	0
NUDT16L1	0	0	0	3302600	2203400	0	33	33	33	38.5	41.3	21.1	26320000	6168900	6564500	10151000	4590900	6769400
NUDT11;NUDT10;NUDT4	0	0	0	3016000	995820	5420400	12.4	30.4	30.4	18	25.3	26.3	30372000	33889000	34455000	0	21392000	0
NUDCD1	0	0	0	5404000	1421800	4164100	0	0	0	0	0.1	0.5	0	0	0	0	0	4426700
NUDC	0	0	438970	3921700	3963600	0	0	0	0	4.9	2.5	0	0	0	0	0	2245700	0
NUCKS1	393380	0	838580	2767600	808490	1582800	0	0	0	6.2	3.8	2.4	0	0	0	18212000	0	0
NUCB2	0	0	0	753690	98882	2298300	59.8	65.2	62	72.8	73.9	75.5	1899200000	2071000000	2054400000	8258900000	5449700000	10185000000
NUCB1	0	197050	259450	26441000	6016800	5538200	0	0	0	0	11	0	0	0	0	0	7790200	0
NUBP2	0	0	0	5966200	1417000	0	10.6	8.6	8.6	8.6	8.6	8.6	1230300000	1449100000	1395200000	380570000	470850000	378820000
NUBP1	0	0	0	554260	298940	0	8.4	8.4	6.5	6.1	6.1	4.2	14725000	19877000	0	10177000	13538000	0
NUB1	0	0	0	754800	81341	893560	12.9	12.9	12.9	39.7	40.7	12.9	22740000	31648000	26406000	38560000	39639000	24968000
NTN4	0	0	0	527010	0	1069800	7.7	2.9	7.7	0	0	0	0	0	22316000	0	0	0
NTN1	384480	1920700	2846600	234080	273760	0	0	0	0	28.5	29.1	14.6	0	0	0	169720000	245770000	13830000
NTMT1	0	0	0	8122300	1911500	0	0	0	0	0	8.1	0	0	0	0	0	1080700	0
NTM	814750	3750000	3891300	2780700	1662100	0	0	0	0	2.2	0	0	0	0	0	2645600	0	0
NT5E	137260000	261390000	271390000	685890000	463260000	167350000	0	0	5	48.5	57.1	30.9	0	0	0	431810000	626910000	260600000
NT5DC3	0	0	0	3159000	2660500	0	3.7	0	3.7	5.5	0	0	0	0	0	917990	0	0
NT5DC1	0	0	0	4693600	1181300	2243000	8	8.5	8	5.2	5.2	5.2	665840000	852420000	777010000	86760000	26746000	189570000
NT5C2	0	0	0	25824000	3418800	38735000	0	13	12.2	18.3	21.7	20	0	0	0	0	17183000	18621000
NT5C	0	0	0	94782000	75498000	19804000	0	0	0	50.8	39.1	39.8	0	0	0	402700000	276970000	580050000
NT5C	0	0	0	665080	296580	0	6.6	6.9	4.8	6.6	2.3	7.1	0	19435000	30965000	0	0	0
NSUN2	0	0	0	604600	0	6807500	0	0	0	4.8	4.8	4.8	0	0	0	0	2334000	0
NSFL1C	0	0	0	849650	239410	397220	1.8	1.8	1.8	0	0	0	0	0	0	0	0	0
NSF	145480	327790	304760	13427000	2283200	8608700	0	0	0	6.1	7.4	0	0	0	0	3536700	6819800	0
NRSN2	0	0	2020400	0	0	0	21.6	27.6	38.4	20.7	21.6	9	52620000	48078000	62148000	21757000	33464000	12305000
NRP2	203540	141200	885630	0	0	0	0	0	0	4	0	2.1	0	0	0	1715400	0	0
NRP1	23157000	50825000	53352000	18253000	13301000	4947600	0	1.7	0	7.2	16.2	14.7	0	0	0	0	0	21412000
NRD1	0	0	0	11181000	1215500	2313000	0	0	0	9	21.3	0	0	0	0	0	35255000	0
NRBP1	0	0	0	29873000	7946100	40197000	0	0	0	0	5.3	0	0	0	0	0	1796900	0
NRAS	1280400	2695200	7969500	4653400	3801400	0	6	6	6	5.4	4.5	2.4	26790000	33900000	29135000	0	0	0
NQO2	0	0	0	2058600	1497900	0	6.4	6.4	6.4	10.8	6.4	0	0	0	0	21401000	0	0
NQO1	0	1369200	0	408460000	250550000	275560000	0	2.1	2.1	15.3	19.4	8.2	0	0	0	39450000	55043000	44711000
NPTN;DKFZp566H1924	8536200	17701000	25237000	100420000	49061000	38520000	0	0	0	0	12.2	9.1	0	0	0	0	0	1600200
NPR2	99698	148800	0	103860	639410	0	0	1.5	0	0	1.5	1.2	0	14586000	0	0	0	0
NPM3	267930	416070	409550	0	499130	1384700	0	0	0	0	2.4	0	0	0	0	0	0	0
NPM1	18533000	38214000	33046000	179160000	60003000	98347000	0	0	0	25.4	5.4	21.5	0	0	0	72385000	0	100460000
NPLOC4	0	0	0	8953300	4460500	5239400	0	0	0	8.3	9.1	4.3	0	0	0	26891000	19137000	30419000
NPEPPS	333750	686030	685190	39175000	13495000	18430000	0	0	0	7.7	7.7	15.3	0	0	0	0	0	5276600
NPEPL1	0	0	0	0	1593600	1043900	0	17.9	7.9	0	0	0	0	0	48056000	0	0	0
NPC2	952970	1054900	3177200	3247800	621700	0	18.8	18.8	18.8	0	26.8	0	0	0	9928000	0	0	0
NPC1	2529800	1868800	2875100	6998000	1299300	8743900	0	3.8	4.6	11.3	26.4	0	0	0	0	0	20999000	0
NOTCH3	362440	555360	848810	499490	396010	449950	10.2	5.7	5.7	15.9	22.3	15.9	0	0	0	21088000	19283000	30402000
NOTCH2	2940200	8265500	10270000	2931400	1583500	550730	0	0	0	15.5	14.9	15.1	0	0	0	30435000	17366000	31854000
NOP58	0	0	0	7552600	1055500	13517000	0	0	0	7.4	0	17.3	0	0	0	7438400	0	16778000
NOP56	0	0	0	4266600	1027400	10603000	0	0	0	5.3	6.2	0	0	0	0	0	3056700	0
NOP2	0	0	102600	862320	0	1549900	6.3	6.3	6.3	29.3	29.3	35.1	0	0	0	77849000	68227000	61685000
NONO	0	0	0	5804200	429350	6496200	0	3.8	3.8	0	0	0	0	0	1535700	0	0	0
NOC3L	0	0	0	247700	0	548460	15.2	8.1	15.2	0	8.1	0	52843000	0	61018000	0	0	0
NOC2L	0	0	0	0	81240	2117000	48.6	48.6	48.6	65.7	80	45.7	238660000	209100000	200250000	298040000	347830000	115720000
NNMT	5857400	29166000	27800000	717750000	228760000	540520000	4.3	3.6	3.6	31.5	48.5	21.6	0	0	0	53682000	53726000	52762000
NMT2	0	0	0	1140000	213710	0	7	7	12.3	15.8	19.4	15.8	54180000	65337000	63066000	36722000	41444000	60026000
NMT1	0	0	0	13786000	5024300	5418800	0	0	0	3.4	17.8	0	0	0	0	0	17169000	0
NMI	0	0	0	0	1166400	0	6.7	6.7	6.3	38.9	47.5	36.1	0	24622000	26252000	264320000	222040000	248170000
NME3	0	0	0	3264000	1504600	5568800	20.7	20.7	20.7	20.7	20.7	20.7	795490000	853650000	972960000	1271300000	405930000	1860700000
NME1-NME2;NME2	5159000	11324000	19428000	183080000	59870000	84239000	0	4.3	15.1	8.6	10.5	0	0	0	0	0	12253000	0
NME1;NME2	3586600	6718300	6977300	28232000	16227000	12741000	0	2.2	0	0	0	0	0	54262000	0	0	0	0
NMD3	0	0	0	0	0	5852600	6	6	6	0	3	0	20494000	24860000	23187000	0	0	0
NLN	0	0	0	21064000	16531000	9576700	10.6	14.4	10.6	24.3	19.7	16.2	0	16513000	0	53761000	36988000	0
NIT2	0	0	0	72736000	37564000	65156000	0	25.4	25.4	25.4	25.4	0	0	0	0	0	24755000	0
NIT1	0	0	0	31827000	19004000	14563000	0	0	0	4.2	4.2	5.3	0	0	0	5772900	0	9813900
NINJ1	0	0	290160	0	5029200	0	3.1	4.7	6.3	9.9	11.5	6.4	20465000	19456000	28529000	104730000	135340000	17264000
NID2	2185600	3641900	5052200	928970	110670	1405900	2	0	0	10.6	17.9	10.1	0	0	0	0	30928000	24433000
NID1	1147200	2100800	1153100	0	0	230860	0	0	0	4	2.1	3.7	0	0	0	0	1782300	0
NHP2L1	0	0	0	3582000	0	0	18.4	15.8	22.8	36.7	44.9	51.3	22811000	31265000	49270000	690420000	657950000	1072600000
NHP2	0	0	0	0	0	11516000	35	40.1	46.4	52.1	56.6	49.4	333620000	397850000	423550000	1092100000	954950000	999140000
NHLRC2	0	0	0	3142200	99623	1786600	9.7	9.7	9.7	37.7	61.7	33.8	0	0	0	34729000	37402000	32368000
NGLY1	0	0	0	0	0	0	17	14.3	18.7	8.5	9.4	13.4	100780000	89178000	130770000	78450000	38599000	103620000
NFS1	0	0	0	0	0	0	0	0	43.1	0	0	0	0	0	6063500	0	0	0
NFKBIB	0	0	0	1062500	244520	1898400	12	16.1	16.1	16.9	24	13.8	35581000	32876000	31226000	37924000	24814000	27676000
NFKB2	0	0	0	991630	171250	1038800	7	0	0	36.1	65.2	22.2	0	0	0	46023000	46584000	0
NFKB1	0	0	0	7940000	1167600	1887400	0	3.6	3.6	0	11.4	0	0	0	0	0	0	0
NFIA;NFIX	0	0	0	0	0	3055900	7.7	20.7	17.5	64.7	64.8	67.9	33212000	51161000	56958000	3331100000	3823500000	2603300000
NEU1	0	0	0	0	446830	632320	12.3	17.3	18.1	24.9	37.2	20.6	58101000	77061000	59386000	116240000	125450000	56468000
NELFB	0	0	0	8330400	3036200	0	14.8	14	21.6	28.5	26.9	31.1	81035000	68457000	80603000	189100000	146250000	196700000
NEK9	0	0	0	2377600	819700	2950700	25.5	23.3	29.3	41.3	42.6	45.9	0	0	0	0	0	24059000
NEK7	0	0	0	2921000	644820	4378300	37.1	37.1	37.1	37.1	49.4	49.4	0	130670000	94025000	234340000	112400000	224520000
NEGR1	1135100	504770	587780	8263000	3426700	2663400	0	0	0	0	2.1	0	0	0	0	0	19002000	0
NEDD8;NEDD8-MDP1	2734000	7986300	8705800	15014000	13768000	7419700	0	0	0	7.1	8.2	14.6	0	0	0	0	8402300	0
NEDD4L;NEDD4	165350	270360	281060	2169300	244710	0	60.7	60.7	60.7	60.7	60.7	60.7	0	40623000	39353000	37429000	45601000	15083000
NEDD4	443340	1038800	296550	769870	313770	0	0	0	0	0	2.8	0	0	0	0	0	9991500	0
NEDD1	0	0	0	719580	717490	0	17.3	17.3	17.3	17.3	34.6	34.6	29586000	32562000	34564000	0	25485000	0
NDUFV1	0	0	0	64754000	63442000	8811000	0	0	0	15.4	24.3	8.2	0	0	0	0	32851000	0
NDUFS1	0	0	0	4018100	4203500	0	11.8	11.8	19.9	19.9	33.8	19.9	787990000	1251000000	830380000	588630000	2287800000	990280000
NDRG3	0	0	1247500	4128400	777300	670860	0	0	0	0	5.6	0	0	0	0	0	1376300	0
NDRG1	123590	0	0	21535000	12936000	14814000	0	0	0	15	4.2	38.8	0	0	0	25001000	0	38694000
NDNF	0	1359300	0	0	233170	5440000	38.4	39.5	42	57.3	52.5	55.4	1144800000	1367400000	1362800000	5644400000	3241100000	8247600000
NDFIP2	5240300	8994100	9934000	36521000	6795700	57512000	3.5	0	3.5	17.4	18.6	12.2	0	0	0	51776000	51831000	44117000
NDFIP1	207030	0	0	4811500	0	10426000	17.9	28.6	28.6	48.2	49.1	48.2	0	30423000	29896000	78934000	42949000	97269000
NCSTN	659700	676180	607760	2988700	2874300	2580100	0	0	1.3	0	1.8	0	0	0	0	0	752380	0
NCS1	1886600	3847600	3715900	4849700	12819000	4857300	0	0	0	22.7	0	0	0	0	0	2273900	0	0
NCL	7294600	11119000	14755000	19826000	13329000	17435000	0	0	0	14.9	8.4	13.3	0	0	0	35571000	24242000	37997000
NCKIPSD	0	0	0	0	0	0	63.5	63.5	66.5	65.6	70.3	69.4	1683700000	2428200000	2350700000	2899500000	4558100000	1886300000
NCKAP1	296350	1790700	2577000	19074000	6674000	8470100	0	0	0	2.5	2.5	8.1	0	0	0	11126000	9139900	0
NCDN	0	0	0	3178100	774190	2287700	0	0	0	6.9	0	0	0	0	0	0	0	0
NCBP1	0	0	0	875250	0	4347200	61.8	51.4	58.8	64.3	60.9	70.5	0	0	0	0	0	0
NCAPG2	0	427000	0	0	0	0	27.7	30.6	35	0	0	0	347700000	455890000	446970000	0	0	0
NBAS	0	0	0	0	0	280090	43	47.7	47	34.4	49.8	33.3	494880000	537440000	474540000	500010000	637540000	205600000
NAT10	0	0	0	0	0	46474	24.6	21.1	18	81.1	72.6	89.9	34556000	86466000	54232000	1991100000	1652400000	2206900000
NARS	0	0	636130	226030000	133130000	148960000	0	0	0	27.3	34.9	20.8	0	0	0	158900000	156160000	99754000
NAPRT	0	0	0	3916400	2413600	3872600	0	0	0	0	6.5	5.8	0	0	0	0	0	4982800
NAPG	181270	1334900	1693400	3561500	2118600	1000700	0	0	0	3.3	3.3	0	0	0	0	8351600	14074000	0
NAPA	11869000	23169000	22262000	73385000	28012000	54643000	0	0	0	17.4	3.1	22	0	0	0	105280000	0	119170000
NAP1L4	64322	0	158600	10610000	4836300	7128100	0	0	3.5	0	1.9	0	0	0	1841300	0	0	0
NAP1L1	3031200	9405700	9234400	133380000	27261000	107180000	0	0	0	3.6	7.3	0	0	0	0	0	7962600	0
NANS	0	0	0	136410000	111020000	55254000	0	0	0	20.4	12.6	26.7	0	0	0	87142000	31236000	102130000
NAMPT	0	0	0	171590000	69799000	114450000	4.6	4.6	4.6	35.5	49.8	18.9	0	0	0	83158000	68756000	0
NAGLU	0	0	0	589130	322820	0	5.9	5.9	11.1	24.8	16.9	28.4	8166300	9415500	35961000	73286000	33963000	81825000
NAGK	384580	202610	189770	250990000	110060000	182630000	53.4	53.2	52.8	77.1	76.7	80.8	0	0	0	81269000	81848000	112710000
NAE1	0	0	0	15026000	4685300	18442000	0	0	0	4.4	4	2.9	0	0	0	0	0	3340300
NADSYN1	0	0	0	825570	1207800	4501900	8.6	8.6	8	8.8	9.6	9.6	0	0	0	0	0	7248300
NADK2	0	0	0	22514000	21379000	370610	0	12	0	12	40.2	40.2	0	0	0	0	45384000	29775000
NACA	2773300	9156300	8016200	158460000	97998000	123600000	0	0	0	6.5	0	0	0	0	0	2080600	0	0
NAA50	0	0	0	2775200	703100	8607000	72	72	67.9	66.8	72	60.6	1214100000	1497100000	1470300000	974470000	1355900000	793910000
NAA25	0	0	0	0	318620	0	20.1	15.2	16.7	57.6	53	61.7	58483000	80245000	52075000	873250000	869470000	1252900000
NAA15	0	0	0	10572000	2580100	15487000	0	0	0	1.8	0	6.4	0	0	0	0	0	6289600
NAA10	0	0	0	3719500	1681700	3068800	1.7	0	0	1.7	2.1	1.7	0	0	0	0	0	2009000
N4BP1	0	0	0	0	0	34735	26.1	27	23.2	34.6	30.3	24.2	53226000	42833000	59748000	37028000	33553000	29536000
MYPN	0	0	0	0	907970	352590	13.9	23.2	24.8	10.5	19.6	8.9	99666000	98800000	100060000	21152000	32422000	41610000
MYOF	8262000	19118000	23055000	72321000	45809000	22596000	5.2	5.2	5.2	47.5	43.5	41	0	0	0	198150000	154460000	136780000
MYO9B	0	0	0	0	27507	0	26.3	26.3	26.3	26.3	26.3	26.3	440690000	471730000	637890000	562170000	574210000	497870000
MYO6	0	0	0	2001100	856010	1536200	0	0	0	0	0	3.5	0	0	0	0	0	1279600
MYO1E	0	0	0	638750	0	534290	9.2	9.2	9.2	6.3	9.2	6.3	62505000	55947000	62623000	0	34987000	0
MYO1D	0	0	181830	0	311080	0	1.3	1.4	1.2	11	3.6	5.6	0	0	0	52530000	13194000	39461000
MYO1C	6243400	12769000	16345000	49292000	36032000	32367000	0	0	0	12.2	12.2	0	0	0	0	20685000	19919000	0
MYO1C	0	0	490410	0	0	0	50.4	43.1	45.3	46.7	51.1	41.5	1113200000	1173400000	1343300000	1941700000	2765300000	863810000
MYO1B	143420	617160	1393700	21077000	14886000	14279000	0	2.3	0	15.3	17.8	14.7	0	0	0	0	0	23775000
MYO18A	0	0	0	178640	54462	229170	7.5	7.2	4.4	38.8	38.8	43.4	17429000	40240000	0	275370000	259330000	336830000
MYLK	0	0	0	1351800	278680	968510	1.6	1.6	0	0	0	0	0	33663000	0	0	0	0
MYL9	0	0	0	8021300	3158300	12113000	0	0	0	4.6	4.6	4.6	0	0	0	0	0	1535500
MYL6	15919000	30890000	31091000	468690000	199590000	372330000	0	0	0	5.7	5	2.8	0	0	0	6403100	0	0
MYL12A;MYL12B	10443000	20437000	19408000	245860000	82011000	151320000	0	0	0	24.8	25.9	15.8	0	0	0	37097000	43885000	44788000
MYL1;MYL3	0	0	0	9548300	1221300	6191600	6.1	0	6.1	0	0	0	0	0	0	0	0	0
MYH9	5879200	12697000	12768000	316950000	93769000	343680000	0	0	0	32.6	38.8	34.7	0	0	0	791750000	737690000	891030000
MYH14	136590	0	0	3753000	1565800	5130900	27	31.1	32.3	14.1	15.3	16.4	147780000	151220000	186080000	0	0	0
MYH10	24892	50036	61030	5657400	783520	8331200	0	15.6	8.1	49.7	49.7	57.2	0	0	0	103670000	102390000	118840000
MYEOV2	0	0	0	26172000	0	0	50.7	55.3	44.1	59.9	65.1	34.9	117330000	106830000	126180000	126660000	140340000	77618000
MYBBP1A	0	0	0	434370	88212	1192000	0	0	0	18.8	13.8	0	0	0	0	1010100	0	0
MYADM	14299000	40931000	46641000	79935000	48239000	57782000	0	0	0	19.2	7.5	25.3	0	0	0	21568000	0	18961000
MXRA8	4073300	3213800	8139200	11403000	3623300	8273100	0	17.2	0	17.2	0	17.2	0	1724300	0	0	0	0
MXRA7	0	0	0	0	2157700	0	7.5	7.5	2.9	2.9	0	2.9	0	6576000	0	0	0	0
MX1	0	0	0	1594300	3633600	0	0	0	0	25.8	9.1	27.4	0	0	0	25491000	0	29306000
MVP	120300000	247020000	262530000	826000000	177420000	1045800000	0	1.5	3.2	47.7	48.9	53.2	0	0	0	697340000	718750000	661850000
MVD	0	0	0	6109600	2334100	2075500	1.9	5.1	6	1.9	6	4.3	0	19045000	17485000	0	10344000	8522000
MVB12B	1062500	3242600	6362500	0	0	0	0	0	0	3.2	6.5	3.9	0	0	0	0	8621400	0
MVB12A	6296800	15655000	20650000	14719000	14760000	7478700	0	4.6	2	0	6.6	0	0	0	0	0	2978200	0
MTR	0	0	0	206010	68844	609140	6.7	12.3	19.3	47.6	56.7	69.8	232220000	58389000	71020000	630070000	438920000	763760000
MTPN	0	0	0	21974000	4334500	11254000	0	0	0	1.3	4.2	1.5	0	0	0	0	6976600	0
MTOR	0	0	0	382470	4710.2	488980	1.2	0	0	2.8	9.8	0	0	0	0	0	21231000	0
MTMR9	0	0	0	6202200	2064600	7336700	0	0	0	2.3	9	0	0	0	0	0	17714000	0
MTMR2	0	0	0	0	215150	0	6.9	13.9	8.3	52	56.6	47.1	55105000	59619000	51186000	3164500000	3337700000	4449300000
MTMR12	0	0	0	491420	0	145770	17.3	29.3	12	32	29.3	0	0	0	0	0	37627000	0
MTMR1	0	0	0	836550	154100	10527000	22	22	22	18.1	18.1	18.1	0	0	13339000	0	0	0
MTM1	0	0	0	254910	0	205900	16.4	30.3	26.7	58	52.8	58.2	75034000	132510000	140540000	639920000	465160000	838420000
MTHFD1	224720	607370	283550	21286000	13074000	17942000	0	0	0	0	3.5	1.6	0	0	0	0	0	3337200
MTAP	0	370950	3676900	30591000	2468900	25472000	0	0	1.7	1.6	0.9	0.9	0	0	0	2017500	0	0
MTA2	0	0	0	498120	0	883750	0	0	0	3.5	12.5	0	0	0	0	0	3615900	0
MT2A;MT1X;MT1G;MT1M;MT1E	179240000	226150000	249980000	67741000	123610000	30764000	0	1.9	1.9	0	0	0	0	0	15468000	0	0	0
MSN	35268000	79482000	83831000	448520000	328090000	190240000	0	15	3.6	35.8	42.3	39.1	0	11071000	0	781990000	1093000000	665260000
MSH2	0	0	0	0	43218	0	52.8	46.8	51.8	48.6	56.4	54.1	734870000	730820000	712130000	242660000	299220000	219590000
MRTO4	0	0	0	2944800	0	6516900	0	2.1	0	0	1.5	0	0	0	0	0	7815000	0
MROH1	0	0	80908	141560	15819	33715	0	0	0	7.1	0	0	0	0	0	9944100	0	0
MRI1	0	0	0	2571800	768490	1894200	1.3	2.7	3.7	1.3	1.3	1.3	0	23568000	10382000	13051000	0	3333400
MRGPRF	3588000	9682700	25547000	19409000	7436600	6059700	0	0	0	3	0	0	0	0	0	566160	0	0
MRC2	1092000	1368200	2159000	11441000	7195500	7472200	0	4.4	0	40.1	19.9	30.3	0	0	0	62388000	22147000	42083000
MRAS	0	0	0	6899700	0	0	17.5	21.3	19.4	47.5	51	51	22707000	51739000	39622000	1132100000	1111500000	1792400000
MPZL1	16952000	34583000	38130000	51973000	29638000	42987000	0	0	0	5.8	9.9	4.1	0	0	0	0	10866000	0
MPST	341010	0	0	95450000	69184000	16461000	0	0	0	17.2	17.2	17.2	0	0	0	2501700	0	0
MPRIP	0	0	0	285530	86713	0	0	0	0	5.2	6.8	0	0	0	0	8082800	0	0
MPP6	0	0	0	2560500	2378500	669560	7.5	7.5	7.5	10.2	12.2	26.7	0	0	0	22818000	0	100400000
MPI	0	0	0	1370100	391180	753800	9.7	0	0	15.7	0	0	0	0	0	5107500	0	0
MOXD2P	0	0	0	0	595410	0	19.7	23	20.2	4.7	1	3.8	499770000	597480000	596360000	10043000	5438000	14251000
MOXD1	0	783610	335380	0	548340	0	6.8	6.8	6.8	29.1	12.8	20.5	0	0	0	105590000	118700000	131610000
MOV10	0	0	0	175200	106960	398850	12.7	12.7	20.3	22	41.5	12.7	0	0	0	27921000	36645000	0
MON2	0	0	0	676470	0	1937100	46	52.4	60.3	52.4	44.4	44.4	0	0	55808000	0	0	0
MOCOS	0	0	0	0	161030	0	15.9	21.7	15.9	61	53.4	61	80638000	129730000	117300000	409760000	184160000	468940000
MOB4	0	0	0	1835800	0	0	0.6	0	0.6	4.4	2.6	2.4	0	0	0	9518900	0	0
MOB3A	0	0	0	0	0	0	58.2	37.7	58.2	36.3	46.6	9.6	504120000	388450000	322950000	60369000	52378000	0
MOB1B;MOB1A	5754200	12193000	10507000	0	7309800	0	0	0	2.1	3.8	0	2.1	0	0	0	812930	0	0
MMS19	0	0	0	2062000	1009600	1724000	12.8	23.9	19.4	24.8	25.6	0	0	0	0	0	5209300	0
MMP2	1586900	4425700	4469200	23060000	5087200	27167000	0	0	0	5.1	6.8	3.6	0	0	0	0	18136000	11206000
MMP14	8091700	20445000	21132000	48617000	19489000	19631000	1.9	1.9	1.9	16.3	10.9	16.2	0	0	0	27378000	37308000	27646000
MMP1	0	262950	263770	1616600	1404700	1553600	0	0	0	1.8	1.9	1.3	0	0	0	290230	0	0
MME	22564000	42448000	56098000	325030000	240170000	97249000	0	2.6	5.6	27.8	16.7	33.6	0	0	0	68795000	69766000	78009000
MLLT4	0	0	0	0	44673	0	38.7	50.2	44.4	30.7	39.6	38.7	221780000	226880000	263870000	86091000	78565000	87694000
MKLN1	0	0	0	0	0	1809100	11.5	14.4	11.5	0	0	0	59778000	53652000	71643000	0	0	0
MITD1	2275700	5531500	8936700	963880	305840	0	0	0	0	0	0	13.7	0	0	0	0	0	3011800
MIPEP	0	0	0	0	81819	0	33	33.2	36	28.3	33	19	442630000	439440000	450460000	90523000	111020000	99894000
MIOS	0	0	0	0	24583	0	75.3	63.4	63.4	85.5	71.4	63.4	2053700000	1993600000	2102000000	1566400000	1849200000	741910000
MINPP1	0	0	0	3411700	1186100	1403400	0	0	0	0	0	2.1	0	0	0	0	0	4186800
MINK1	43324	110090	83606	24213	29031	0	1.1	2.6	1	17.2	20.6	20.2	0	0	0	207760000	194590000	248720000
MIF	12592000	29199000	0	393670000	169870000	238500000	11.6	12.1	15.2	27.6	34	22.2	0	0	0	0	5213700	0
MID1	0	0	0	345700	0	619640	2.1	2	1.9	0.9	0.7	1.4	0	8125200	0	0	0	0
MICAL2	0	0	0	0	0	105350	14.4	14.4	14.4	0	3	0	89885000	112820000	114300000	0	0	0
MICAL1	0	0	0	388800	310490	455580	2	2	2	2	0	0	89260000	136380000	127210000	0	0	0
MGST1	618930	0	0	5230400	0	5336000	2.7	3.3	1.9	0	0	0	0	6211500	0	0	0	0
MGRN1	360120	0	1804400	0	968100	0	49.2	49.2	49.2	32.2	41.5	26.2	95773000	97456000	102900000	0	76026000	0
MGP	9735200	18865000	20836000	10469000	7598600	3672900	65.6	42.3	60.7	65.6	50.9	70.6	0	0	0	0	0	22894000
MGMT	0	0	0	0	0	1887400	9.5	15.1	17.9	16.1	38.6	8.8	26200000	25947000	34171000	32543000	48915000	0
MGEA5	0	0	0	2912500	1675600	9581200	0	0	0	2.7	8.2	8.2	0	0	0	0	5663000	7337600
MGA	0	0	0	0	168030	384390	14.8	15.1	15.2	13.7	16.5	0	123520000	128120000	195100000	46492000	38847000	0
MFSD8	201200	942060	463760	742890	0	0	23.5	23.5	23.5	0	0	0	0	0	6587900	0	0	0
MFSD1	2707600	9552200	6819000	9817700	2468400	9319100	6.4	6.4	6.4	6.4	0	6.4	198090000	277600000	344320000	0	0	0
MFI2	51739	0	0	1063100	1505200	0	2.8	2.8	2.8	39.3	50.9	13.6	0	0	14805000	165610000	250670000	62091000
MFGE8	752450000	1817900000	1956600000	50981000	29042000	28841000	0	0	0	34.5	32.8	27.5	0	0	0	89262000	60469000	113690000
MFAP5	144210	0	337370	0	0	2642800	59.3	85.7	59.3	37.4	37.4	15.4	117930000	102120000	143550000	40557000	31708000	0
MFAP4	0	0	0	11372000	7318000	34416000	46	52.4	52.4	67.2	44.4	39.7	247420000	312340000	360990000	203680000	247550000	87318000
MFAP2	0	0	0	14816000	11387000	28528000	6.1	9.6	10.5	55.3	57.6	56.4	0	3829800	5009300	1151700000	1212700000	1233800000
METAP2	0	0	0	611930	223930	729350	63.7	50.6	50.6	63.3	66.1	53.9	1239300000	1489600000	1424900000	1150100000	1442600000	413300000
METAP1D	0	0	1484500	0	0	0	74.8	68.1	62.6	54.3	62.9	37.7	3833100000	2628600000	2129700000	1205600000	1604800000	734920000
METAP1	0	0	0	7394700	424150	13009000	0	0	0	5.1	6.2	0	0	0	0	8419000	0	0
MET	0	134270	245870	0	0	0	5.8	6.3	5.8	15.8	0	0	0	0	33169000	0	0	0
MEP1A	0	0	864690	0	0	0	6.2	8.4	7.4	22.9	4.3	27.5	53859000	141610000	102490000	490010000	38930000	957520000
MEMO1	0	0	0	25541000	1914000	16951000	0	0	0	1.6	6.8	2.7	0	0	0	0	9962900	0
MEGF10	7474200	11081000	11357000	0	0	0	0	0	0	24.2	24.2	24.2	0	0	0	0	0	12973000
MECR	0	0	0	0	516880	0	2.2	4.6	4	5.1	0.9	7.3	0	18185000	17998000	11335000	0	13287000
ME2	0	0	0	688950	197810	0	1.1	0	1.3	1.3	4.2	0	0	0	0	0	4440600	0
ME1	0	0	0	2122300	1453600	0	8.6	8.6	0	8.6	0	0	0	0	0	2716600	0	0
MDK	169770	319520	492150	0	0	0	13	21.6	24.1	0	0	0	43060000	46002000	65367000	0	0	0
MDH2	0	0	0	467160000	330920000	178370000	0	0	2.1	15.5	8.5	15.2	0	0	0	26491000	0	25082000
MDH1	1003300	7138500	6715400	84311000	47695000	25938000	0	0	0	17.3	34.6	17.3	0	0	0	0	0	3517000
MCTS1	0	231290	0	44989000	17021000	25059000	0	0	0	2.2	6.5	0	0	0	0	0	7608900	0
MCOLN1	405310	753470	452140	3624400	344050	0	0	0	0	0	11.1	0	0	0	0	0	3509600	0
MCMBP	0	0	0	140740	0	0	1.6	0	0	0	0	0	18606000	0	0	0	0	0
MCM6	0	0	0	0	0	0	13.7	21.6	17.7	16.6	13.6	5	123950000	143240000	160430000	43210000	47411000	5019200
MCFD2	0	0	0	16593000	0	17111000	0	0	0	2.8	11.8	3.2	0	0	0	0	0	5709400
MCAM	276760	1045400	854510	1381700	709920	751500	0	0	0	10	8.3	5.6	0	0	0	1839500	0	0
MBOAT7	0	0	0	592380	0	457960	8.8	9.5	11.3	10.5	12.2	6.1	48310000	60427000	52620000	66119000	72960000	46824000
MBLAC2	0	0	0	2495700	477960	1372100	13.8	24.5	24.5	24.5	13.8	24.5	0	35399000	41591000	21811000	13483000	14671000
MATR3	0	0	0	874170	637420	5081300	0	0	0	2.5	0	0	0	0	0	1570800	0	0
MAT2B	0	0	0	40124000	19689000	8423000	0	29.4	29.4	29.4	29.4	29.4	0	14093000	7987000	6408200	6827700	3729000
MAT2A	202810	952980	763910	32845000	28849000	27868000	0	0	0	8.2	15.6	8.9	0	0	0	24551000	12445000	32880000
MAT1A	0	0	599420	0	0	0	5.2	5.2	5.2	6.7	1.4	0	11275000	14050000	10667000	9757900	0	0
MASP1	0	2841300	2706400	3772600	0	6746000	2.6	5.4	5.4	2.8	2.6	17.6	0	0	0	0	0	18813000
MARS	44017	78879	126870	42659000	11013000	39428000	0	0	0	41	19.1	34.5	0	0	0	144240000	96215000	153780000
MARK2	0	0	0	358460	162710	406700	0.6	1.9	2.1	0.5	0	0	0	9722000	0	0	0	0
MARK1;MARK3	0	492340	0	0	0	0	7.3	7.1	7	32.2	27.8	28.7	156850000	155730000	168950000	1874500000	1216900000	2472700000
MARCKSL1	13506000	24477000	24423000	37728000	18852000	11895000	12.5	20.3	12.5	31.2	20.3	31.2	1223300000	732170000	1186000000	1156400000	1147100000	1704800000
MARCKS	79871000	117010000	106300000	503710000	186900000	235400000	0	0	2.8	46.2	57.5	49.8	0	0	0	154050000	114940000	209780000
MAPRE1	338670	1022200	1209700	8366500	3608500	1156600	0	0	0	7.1	10.2	8	0	0	0	11903000	13425000	10170000
MAPKAPK2	0	0	0	0	967860	0	13.7	26.3	13.7	6.3	27.4	12.1	40201000	27848000	35155000	0	28872000	0
MAPK3	0	0	0	12001000	11557000	11369000	0	0	0	0	0	10.4	0	0	0	0	0	6381400
MAPK1IP1L	27032000	39032000	39142000	158280000	73565000	187950000	0	0	0	35.3	51.4	37.5	0	0	0	0	13297000	0
MAPK14	0	0	0	6868800	3882300	13011000	0	2.8	5.5	0	4.6	0	0	0	0	0	3598000	0
MAPK12;MAPK13	0	0	0	0	0	810440	68.8	68.1	63.4	64.1	68.8	63.1	15013000000	17167000000	17313000000	3084800000	3163600000	2665000000
MAPK1	398280	455700	1543500	324810000	150700000	176430000	6.2	10.2	10.2	18.8	20.6	17.3	0	0	0	102230000	86855000	96143000
MAP4K4	1774200	3471500	4741200	3461700	2777200	800800	0	0	0	30.1	20.3	30.9	0	0	0	0	0	41567000
MAP4	0	0	0	901150	751360	547800	0	0	15	0	0	0	0	0	3544400	0	0	0
MAP2K3	0	0	0	3420200	640190	3021000	3.6	3.6	3.6	13.1	6.9	6	0	0	0	38381000	15968000	0
MAP2K2	0	0	0	35955000	7270000	20574000	0	0	0	13.3	8.3	16.1	0	0	0	39989000	14303000	45300000
MAP2K1	0	0	0	12134000	2949300	11205000	0	0	0	10.5	0	0	0	0	0	10937000	0	0
MAP1S	0	0	0	747330	0	116700	3.7	3.7	0	0	0	0	0	0	0	0	0	0
MAP1LC3B;MAP1LC3B2	2367200	3436000	4745900	20235000	2985200	19319000	35.1	35.1	35.1	45.4	45.4	35.1	658870000	783560000	648080000	1730100000	2250100000	362190000
MAP1B	0	26577	38546	24637000	4909300	25762000	0	0	0	41.9	41.9	33.2	0	0	0	206720000	251560000	136290000
MAP1A	0	0	0	1161900	95558	1186200	0	0	7.8	15.1	7.8	0	0	0	0	0	3271300	0
MAN2B1	0	980530	0	509780	251930	0	18.5	28.2	28.2	42.7	36.3	42.7	76978000	90687000	70423000	621440000	447230000	970250000
MAN1A1	91272	0	251090	0	0	2132400	0	0	0	0	14	0	0	0	0	0	991230	0
MAMDC2	7453900	25197000	28091000	0	0	0	0	10.8	10.8	44.9	60.5	48.4	0	0	0	48508000	40708000	32171000
MALSU1	0	0	0	106280	0	0	11.5	11.5	11.5	9.9	7.5	0	58104000	61411000	69298000	27619000	27749000	0
MAGOH;MAGOHB	0	0	0	3214000	879250	13982000	0	0	0	5.4	0	4.4	0	0	0	0	0	3328100
MAGED2	0	0	210610	3941700	2091100	6362700	4.6	4.6	4.6	14.2	10.2	14.2	0	0	0	16280000	0	46326000
MAGED1	16151	25901	69153	0	0	0	2.4	14.2	12.8	52.6	52.6	58.8	0	23522000	28161000	479230000	312310000	511520000
MAEA	0	0	0	0	0	1846100	2.2	3.2	3.2	0	2.9	0	18993000	25334000	28834000	0	0	0
MACF1	0	0	75463	886640	306880	1070000	0	0	0	17.8	8.4	13.9	0	0	0	78541000	22970000	62525000
MACF1	0	427480	0	0	68990	0	11.8	13.6	12.8	0	1.2	0	147410000	163190000	159250000	0	0	0
M6PR	2623900	7435800	6597500	4210300	7465000	19153000	0	0	0	0.7	0.7	1.6	0	0	0	0	0	5872500
LYZ	1742600	8800600	0	0	0	0	8.3	0	8.3	2.8	4.3	0	0	0	2880400	0	0	0
LYPLAL1	0	0	0	24245000	8284800	7076300	0	1.4	1.1	0	0	1.5	0	0	5828000	0	0	0
LYPLA2	0	0	0	62675000	28132000	42809000	0	0	0	6.4	15.7	6.4	0	0	0	0	24197000	83850000
LYPLA1	0	730200	803570	16239000	6386900	18343000	0	0	0	5.9	0	0	0	0	0	2254300	0	0
LYN;HCK	240510	701670	667180	0	0	0	3.7	3.7	3.7	2	0	0	0	0	1826200	0	0	0
LY6E	25660000	9245600	32834000	0	0	0	0	0	0	5.8	0	0	0	0	0	1396600	0	0
LXN	1059800	3448700	4938000	26761000	14369000	7092200	0	0	8	0	0	0	0	0	2469800	0	0	0
LUC7L2	213210	0	426070	2528900	1227200	4367800	0	0	0	0	3.3	0	0	0	0	0	4707800	0
LTF	17086000	34577000	37352000	6439500	0	11235000	5	5	5	10.1	2.8	2.8	0	39659000	42361000	0	0	0
LTBR	789560	290180	3023700	250000	275330	577370	2.7	2.7	2.7	0	0	0	0	0	5506400	0	0	0
LTBP3	0	80312	211390	135950	0	135840	0	2	0	0	0	0	0	7468700	0	0	0	0
LTBP2	0	0	0	0	0	73049	53.4	53.4	49.2	48.2	53.4	48.2	0	0	0	0	0	62753000
LTBP1	353850	1265100	1037400	8485800	4639900	7145600	0	0	0	0	26	4.8	0	0	0	0	24868000	0
LTA4H	0	0	83483	12416000	3241600	13211000	0	0	0	5.8	2.8	0	0	0	0	8478100	0	0
LSS	0	0	0	5504100	1177000	3475300	0	0	0	4.2	0	0	0	0	0	3033600	0	0
LSM4	0	0	0	6545000	752550	646240	54.6	48.8	48.8	59	60.5	62	709530000	823530000	864240000	502000000	569270000	461130000
LSM2	0	0	0	10824000	3499500	0	0	0	0	2	0	1.8	0	0	0	1444900	0	0
LSM12	0	0	0	0	0	2774900	4.1	5	6.4	50.3	39.6	46.1	9461100	13853000	20616000	861540000	384760000	936490000
LSM1	0	0	0	1130700	572510	0	29.5	44.3	44	32.6	44.3	33.7	231280000	319030000	301540000	281810000	406880000	152410000
LSG1	0	0	0	0	56579	0	38.7	38.7	38.7	27	38.7	10.2	57451000	45093000	44619000	22138000	20517000	0
LRSAM1	2726500	4372000	5547300	4273400	2138200	0	0	1.5	2.6	1.3	1.5	1.3	0	0	7190000	0	0	0
LRRN4CL	314610	3853300	2466900	18318000	6723800	0	0	0	0	0.5	0	0.5	0	0	0	0	0	11081000
LRRN4	114330	0	1247800	0	0	0	19.5	18.1	8.9	46.4	43.8	45.4	10433000	6983200	3607300	765480000	657280000	889910000
LRRFIP1	0	0	0	437890	189440	0	4.3	4.3	5.9	4.3	1.6	4.3	49729000	47978000	39004000	13509000	11896000	22118000
LRRC8A	194200	481160	954690	0	67527	0	10.3	10.3	10.3	11.3	10.3	11.3	0	0	0	12850000	0	9781600
LRRC73	0	0	0	0	3918900	64120000	20.1	26.1	26.3	8.4	9.1	0	167310000	184900000	209700000	7948600	34659000	0
LRRC59	0	0	0	2687700	1082000	0	9.2	6.9	13.2	40.7	40.9	40.7	11214000	4504900	15276000	342150000	238500000	450480000
LRRC57	0	449990	618560	3853300	4135500	0	0.9	0.8	0	0	0	0	0	2896100	0	0	0	0
LRRC47	0	0	0	8412500	3936300	4008000	0	0	0	0	0	3	0	0	0	0	0	0
LRRC45	175300	0	0	0	0	0	24.6	4.4	12.6	15.9	10.8	12.4	68942000	0	28367000	21766000	25638000	24167000
LRRC32	105020	783970	831520	1060300	1572400	0	0	0	0	0	0	25.4	0	0	0	0	0	7096700
LRRC17	4960800	5981400	6466500	0	0	0	0	0	0	0.4	0.4	0	0	0	0	0	1186500	0
LRRC15	0	0	0	492270	0	606570	29.8	32	27.8	30.2	33.9	24.1	254380000	116430000	119470000	54093000	162210000	34901000
LRRC1	0	0	0	616430	0	0	11.5	9	14.9	13	13	9	112390000	102400000	138600000	9255900	51535000	9853400
LRP12	0	0	0	380990	0	688820	11.3	25	25	73.7	59	67	27412000	43942000	58730000	1072500000	868540000	998060000
LRP10	1580200	1675400	1774000	4880600	1732300	9851500	0	0	2.2	7.1	3.4	7.1	0	0	0	0	0	5209600
LRP1	2760000	7159600	6840400	18576000	6676500	16476000	0	4.9	4.9	31.4	48.9	47	0	0	0	129970000	63117000	103000000
LRIG1;LRIG3	0	0	0	162540	0	0	0	0	0	3.3	0	0	0	0	0	2520000	0	0
LRBA	0	0	0	115470	48486	59682	0	0	0	0	0	7.6	0	0	0	0	0	14724000
LPXN	0	0	0	0	956560	0	39.2	53.6	39.2	44.8	30.4	30.4	45426000	43938000	60950000	19020000	22752000	0
LPP	0	0	205890	7219200	1943300	3662400	0	0	0	24	0	0	0	0	0	5251900	0	0
LPAR1	6052600	10734000	9707600	7360200	12413000	0	0	0	0	7.3	7.3	0	0	0	0	0	0	0
LOXL2	818500	1448700	1836600	22234000	1731500	28858000	0	2.7	2.7	19.2	12.5	27.1	0	0	0	78421000	37469000	93164000
LOX	295380	789590	2766000	32000000	22297000	89767000	0	1.2	1.2	2.4	1.5	5	0	0	0	0	0	15860000
LONRF2	0	0	0	5516000	0	11853000	49.2	41	41	31.7	19.6	32.9	1167100000	1401600000	1250800000	202100000	122730000	256820000
LNPEP	233810	944160	781100	514680	87427	0	1.3	0	3.3	14.6	16.3	10.9	0	0	16387000	29669000	42113000	29258000
LNP	0	0	0	1194900	0	745100	19.8	15.8	15.8	14.5	23.8	14.5	72123000	53362000	64852000	70161000	94479000	77828000
LMOD1	0	0	0	0	0	287140	13.2	18.7	18.7	11.2	13	12	807970000	643950000	805330000	133240000	81628000	180580000
LMO7	4733	0	0	1139600	396710	296620	0	0	0	12.3	3.5	0	0	0	0	15413000	0	0
LMNA	517340	354720	152890	6601800	587860	242910	0	0	0	4.2	0	3.4	0	0	0	3624100	0	0
LMCD1	0	0	0	22516000	10026000	18755000	0	0	0	16.8	16.8	0	0	0	0	0	8485800	0
LMBRD1	3390000	7787200	7240500	29549000	5712800	27157000	0	0	0	1.3	0	4.2	0	0	0	0	0	10844000
LMAN2	618380	1637100	747750	15592000	5849600	22275000	0	0	0	15.1	0	0	0	0	0	4970600	0	0
LMAN1	0	266960	223650	12469000	2527600	27669000	0	0	0	15.7	0	15.7	0	0	0	0	0	3849800
LLGL1	0	0	0	1607800	3163000	0	0	0	0	3.3	1.9	2.2	0	0	0	0	0	1647900
LIX1L	182530	205390	298430	0	0	0	25.1	35.7	21.7	26.1	32.9	22.2	135590000	128520000	149370000	56451000	81713000	38450000
LITAF	15778000	0	30804000	0	8659900	0	9.7	10.1	11	17.5	13.3	11.2	67586000	67608000	93735000	58063000	49614000	52725000
LIN7C	0	3469900	9307500	26092000	25964000	4470000	0	0	0	7.6	12.2	0	0	0	0	0	2686800	0
LIMS2	0	0	0	133820	0	321050	6.8	11.5	11.5	23.8	34.7	19.5	74742000	73421000	92576000	65116000	74850000	53769000
LIMS1	768740	372820	1131700	84837000	33031000	57813000	0	0	0	8.3	5.6	6.8	0	0	0	32818000	0	26840000
LIMS1	0	0	0	19637000	6930300	0	10.1	4.3	21	23.3	10.1	33.1	0	0	37727000	27059000	0	24879000
LIMK1	0	0	0	71079	0	0	8.1	10.4	9.6	5.2	4.5	3.9	26649000	39867000	52593000	23838000	0	0
LIMA1	0	0	0	5481400	2068000	832510	0	0	0	0	3.9	0	0	0	0	0	2696500	0
LHFPL2	2871600	6470000	5868500	0	0	0	1.3	3.3	2	3.9	1.1	3.5	0	0	0	0	0	6798800
LHFP	767080	4091600	3771800	0	1414100	0	1.8	1.8	1.8	0	0	0	0	0	9724000	0	0	0
LGALS7	0	0	0	19927000	0	0	6	8.4	4.9	26.5	23.9	16.2	0	6073400	5953500	772720	27991000	0
LGALS3BP	181510000	369990000	397180000	253110000	165620000	157250000	0	0	1.6	33.2	28	29.3	0	0	0	163630000	106090000	204900000
LGALS3	14301000	34478000	35729000	145960000	67231000	64165000	0	0	0	4.5	2.8	5.5	0	0	0	9788700	0	19880000
LGALS1	280930000	446990000	510160000	3027700000	1923900000	1538500000	0	0	0	17.8	8.7	10.7	0	0	0	53886000	29091000	43737000
LEPROT	2614200	5119200	4154500	7342200	2772600	11870000	0	0	0	0	6.5	0	0	0	0	0	21056000	0
LEPREL4;P3H4	0	0	0	1720000	236310	1022800	24.3	24.3	24.3	0	0	0	0	0	14186000	0	0	0
LEPREL2	0	0	0	805030	177350	1467800	69	69	71.1	81	78.9	64.1	0	0	0	0	98662000	0
LEPRE1	0	0	0	69188000	14669000	81884000	0	14.5	14.5	9	5.2	2.7	0	13077000	16903000	4578200	0	0
LEPR	0	150160	140880	0	0	0	22.7	27.1	27.1	55.2	55.2	49.2	128940000	148140000	139830000	499960000	611580000	533970000
LDLR	0	385590	0	3129000	5571300	1129200	0	0	0	2.2	0	2.6	0	0	0	6091600	0	0
LDHB	11197000	29711000	34549000	361390000	187230000	251240000	0	0	0	8.7	16.8	0	0	0	0	36742000	33667000	0
LDHA	13663000	47414000	42624000	955870000	327800000	990180000	0	0	0	16.7	9.7	13.7	0	0	0	44841000	27894000	49718000
LDAH;FLJ21820;C2orf43	0	0	0	0	0	1331100	3.8	3.8	5.3	0	1.7	0	79112000	0	62777000	0	0	0
LCMT1	0	0	0	1580000	315310	3170900	2.3	4	9.3	0	2.5	0	2145000	0	0	0	0	0
LCE2C;LCE2B	0	0	0	1061400	0	0	3.2	3.2	3.7	56	46	45.1	3886900	7321000	7927200	1521300000	1096000000	1349700000
LCE1B;LCE1C	0	0	0	173980	0	0	6.1	6.1	4.7	3.5	5.3	3.5	81336000	63540000	61905000	0	0	0
LASP1	948170	2127000	3599800	30659000	9787700	15315000	0	0	0	19.2	7.6	20.2	0	0	0	8252500	0	15972000
LAS1L	0	0	0	404670	0	0	10.2	15.2	13.8	7.6	8.2	3	66435000	61714000	64412000	0	29884000	0
LARS	0	205330	1330400	47359000	10565000	45707000	0	0	0	35.8	38.2	30.4	0	0	0	84412000	91747000	86688000
LARP4	0	0	0	0	0	0	63.9	78.7	74.2	65.8	73.5	65.8	571050000	593880000	611230000	562040000	506970000	415540000
LARP1;LARP1B	0	0	0	448790	0	157960	40.5	41.3	36.8	44.5	61.5	38.9	347680000	243110000	145220000	191220000	193120000	74094000
LAPTM4A	7503900	17420000	14344000	53141000	14269000	58913000	14.4	20.1	17.1	7.9	10.2	1.6	0	0	11171000	0	0	0
LAP3	0	0	0	77086000	47161000	42121000	0	0	0	8.6	9.2	9	0	0	0	21598000	39888000	17694000
LANCL2	0	0	0	6081000	719760	4340800	3.8	3.8	3.8	59.4	47.9	47.9	0	0	0	427930000	399590000	390280000
LANCL1	202440	366490	879730	40994000	13451000	32341000	0	0	0	3.6	3.6	0	0	0	0	0	892740	0
LAMTOR5	28142000	24939000	71808000	43304000	14240000	18055000	0	5.8	12.4	34.7	52	34.7	0	0	60340000	148100000	96325000	123900000
LAMTOR4	3589300	13053000	14447000	0	19060000	8753400	31	45.6	32.6	70.3	70.6	70.3	0	0	0	103160000	39232000	193470000
LAMTOR3	1283700	2736100	5634500	8785200	1923900	9467700	0	0	9.6	0	0	0	0	0	0	0	0	0
LAMTOR2	5993800	15041000	15692000	25411000	7703000	4077300	0	0	0	15.5	33	0	0	0	0	0	5116900	0
LAMTOR1	11525000	25714000	34787000	15190000	5908200	2210900	0	3.1	7.8	8.1	6.4	0	0	0	0	5641700	0	0
LAMP2	29377000	39405000	55369000	38104000	37836000	25485000	0	0	0	2.7	5.4	5.4	0	0	0	0	0	5099000
LAMP1	54422000	98939000	112340000	136880000	69013000	120300000	0	4	0	9.1	14.6	12.6	0	0	0	0	0	21903000
LAMC1	2197800	5860600	7266100	1998900	13612	3697800	0	0	0	9.1	8.7	4.4	0	0	0	7371300	11275000	0
LAMB2	0	0	0	0	0	0	23.8	29.7	33.5	63.8	68.4	56.4	361080000	487980000	560320000	1747700000	2172000000	1266300000
LAMB1	910790	2941200	1872400	553180	0	2339400	0	0	0	4.3	4.6	13.2	0	0	0	0	14428000	25849000
LAMA5	5263.8	32841	51457	35305	0	0	14.7	14.7	14.7	0	0	0	76383000	135620000	148340000	0	0	0
LAMA4	946250	2310100	2363300	192240	169840	959480	0	0	0	3.9	13.3	6.8	0	0	0	22506000	13085000	27735000
LACC1	0	0	0	1509900	623210	1403000	0	0	0	0	0	15.3	0	0	0	0	0	0
L3HYPDH	0	0	0	43562000	45505000	29126000	0	0	0	19.3	32.2	0	0	0	0	19090000	19386000	0
KYNU	0	0	0	102900000	86794000	6925400	0	0	0	1.8	2.9	7.9	0	0	0	0	0	14678000
KTN1	0	0	0	360550	214790	155980	0	0	0	1.2	0.9	1.2	0	0	0	0	0	4805700
KRT9	125160000	264850000	266680000	471150000	190790000	170250000	0	2.4	3.3	36.4	20.6	37.5	0	7205900	7413000	395800000	125550000	573060000
KRT8	0	0	0	966670	0	852920	11.6	12.1	12.1	0	0	0	54503000	47693000	54434000	0	0	0
KRT74;KRT73;KRT72;KRT71	307490	639760	470510	3480900	0	1147600	0.9	0	0	4.4	5.8	2.1	0	0	0	12632000	0	13271000
KRT6B	106410	435440	438030	0	0	0	47.9	42.3	48.8	30.2	52.6	14.9	111100000	99615000	102950000	35266000	41671000	0
KRT6A;KRT6C	548890	7327300	4881900	13410000	3085100	3052900	0	0	0	6.3	7.6	0	0	0	0	0	6830000	0
KRT5	4617600	8734000	10266000	14865000	5424400	3322200	0	0	0	15.7	12.1	13.1	0	0	0	17531000	11488000	22300000
KRT4	0	0	0	0	0	0	16.8	17.3	17.3	8.8	14.8	0	56207000	61812000	66669000	28451000	61868000	0
KRT2	76704000	115910000	96567000	212160000	122960000	92323000	0	0	0	37.3	37.3	6.4	0	0	0	134580000	216620000	22673000
KRT18	0	0	0	1475600	326650	1826600	22.5	22.5	22.5	18.7	12.7	18.7	728680000	833200000	811930000	230060000	151760000	104620000
KRT17	113710	256010	603630	0	0	0	41.8	54.1	41.8	8.7	34.7	21.9	49761000	26697000	30036000	0	36363000	0
KRT16	687030	3309100	3406200	1563600	697940	413180	0	0	0	10.9	19.5	0	0	0	0	0	20437000	0
KRT14	6612100	17374000	21976000	14719000	9738900	1081600	0	0	0	9.9	6.9	18.1	0	0	0	21973000	0	28634000
KRT10	203130000	324570000	205140000	810810000	278250000	309510000	0	0	0	37.1	33.5	33.8	0	0	0	446330000	405980000	377050000
KRT1	201120000	356440000	359750000	589560000	276700000	245220000	0	0	0	42.6	37.6	47.5	0	0	0	428860000	180450000	642010000
KRIT1	0	0	134320	113040	0	0	20.7	19.8	23.5	35.9	40.1	14.3	192990000	220940000	196550000	217320000	219360000	62543000
KRAS	2091700	5213900	5822800	9629000	7570700	0	11.3	20.1	19.5	42.8	39.3	36.2	27768000	59000000	44486000	77552000	42952000	85352000
KPRP	0	0	95141	1142200	107530	0	23.1	13.7	13.7	13.7	13.7	13.7	79822000	94619000	65963000	0	0	0
KPNB1	1910500	4991500	4181600	119790000	25851000	104130000	0	0	0	47.9	50.2	14.7	0	0	0	175170000	276600000	38311000
KPNA6;KPNA5	0	0	0	17808000	3512500	20600000	0	0	8.6	0	8.6	0	0	0	0	0	2115300	0
KPNA4	0	777340	0	25828000	6585700	28735000	0	0	0	7.9	1.8	4.2	0	0	0	17479000	0	15006000
KPNA3	0	376100	593060	57471000	11884000	40967000	0	0	0	22.6	0	0	0	0	0	2826300	0	0
KPNA2	0	0	0	0	0	413420	2.7	4.4	4.4	9.5	11.1	8.3	0	38555000	41530000	34641000	52963000	0
KPNA1	0	0	0	3249000	0	6190300	0	0	0	0	0	15.7	0	0	0	0	0	1246200
KLC4	0	0	0	489760	141110	0	0.6	0	0	0	1.1	0	0	0	0	0	9213000	0
KLC1	0	0	0	19074000	3122000	16326000	0	0	0	9.9	2.6	10.3	0	0	0	7916600	0	0
KIRREL	704440	2125900	3748000	5592100	2426700	3094400	0	0	0	11.6	21.1	6.7	0	0	0	0	28162000	0
KIFAP3	0	0	0	279390	0	0	41.7	41.7	41.7	41.7	71.3	29.6	92845000	113420000	78616000	73916000	88108000	57236000
KIF5B	258750	710000	531560	52684000	12615000	52913000	0	1.6	1.6	11.8	1.3	12.9	0	0	0	38680000	10119000	96654000
KIF3B	0	0	0	0	0	0	5.8	17.5	20.1	36.4	36.4	20.1	0	0	72392000	34362000	51812000	16792000
KIF3A	0	0	0	890600	0	701280	30.9	38.2	22.8	22.8	39	11.4	25145000	43377000	24966000	24974000	21902000	0
KIF2B;KIF2A	0	0	0	0	0	0	29.5	30.3	12.9	12.9	12.1	12.9	0	9353300	0	0	0	0
KIF13B	0	0	0	137040	9889.1	35440	13.3	18.5	15.2	0	0	0	47398000	48782000	46407000	0	0	0
KIDINS220	753800	2004700	2435700	0	0	0	0	0	0	0.8	0.9	0.8	0	0	0	0	0	5024800
KIAA1468	0	0	0	95522	0	256430	24.1	16	29.3	14.6	35.6	20	143000000	104030000	104550000	57642000	44085000	70325000
KIAA1279	0	0	0	4183100	76347	8928500	0	0	0	15	20	0	0	0	0	0	13335000	0
KIAA1033	0	0	0	2565300	223130	3210100	0	2.7	0	6.6	9.2	0	0	0	0	0	18537000	0
KIAA0408	0	0	0	5070200	0	0	33.3	41	37.7	8.6	6.2	3.4	1190200000	1349600000	1366100000	126700000	189630000	0
KIAA0368;ECM29	0	0	0	2733800	395430	1607500	0	0	0	7.5	0	11.3	0	0	0	0	0	15649000
KIAA0319L	0	52922	0	232920	0	0	32	19	8	32	32	24	0	0	0	36407000	42555000	62060000
KIAA0196	0	0	0	793660	582320	2889300	0	13.9	0	0	0	17.8	0	3155100	0	0	0	0
KIAA0100	0	0	0	550340	0	562180	28.3	31	36.8	31.5	44.9	28.6	537710000	580280000	588310000	624650000	712320000	542720000
KIAA0020	0	0	0	759350	0	1384800	3.7	7.4	3.7	30.3	30.6	27.1	0	0	0	99589000	66787000	61224000
KHSRP	0	0	0	834560	0	308210	10.4	10.4	10.4	5	13.8	10.8	6178700	8285700	8856000	0	11237000	0
KHDRBS1	0	0	0	13824000	5329400	5807300	0	0	0	1.4	1.4	8.4	0	0	0	0	0	23375000
KEAP1	0	0	0	1074500	0	0	34.6	41.5	31.7	62	73.2	45.4	127710000	142720000	138690000	474360000	304080000	451280000
KDSR	0	0	0	0	0	713740	50.7	56.3	67.9	74.4	75.3	67	212870000	312450000	314010000	263360000	216720000	280030000
KDM1A	0	0	0	0	464100	0	14.4	14.4	51.3	31.8	31.8	7.7	134100000	84266000	82916000	7190100	35638000	0
KDELR3	0	0	1206700	0	0	0	32.4	35.2	30.4	11.5	12.6	17.8	299860000	135310000	176390000	26744000	23305000	37930000
KDELR1	0	0	0	0	516750	4397400	11.5	4.1	11.5	0	0	0	28857000	0	33728000	0	0	0
KDELC2	0	0	0	577780	806470	0	10.9	0	0	10.9	10.9	35.4	0	0	0	19296000	0	0
KCTD12	4407000	9038700	9072500	10812000	3904400	0	0	31.7	31.7	0	0	0	0	0	10075000	0	0	0
KCNIP1	383670	0	2749400	0	0	0	20.4	23	25.2	12.9	15	14.5	328900000	367360000	331970000	88595000	112600000	87653000
KCMF1	0	0	0	430390	5321400	0	3	2.7	1	0	0	0.9	22226000	0	0	0	0	0
KATNAL2	392820	1365300	770490	14110000	3881600	18175000	14.7	18.2	17.4	32.1	21.1	46.3	46010000	68498000	49602000	93162000	43869000	188090000
KATNA1	0	0	185620	0	0	0	5.5	5	6.2	7	5	7.1	530490000	769040000	678020000	291270000	292570000	358350000
KARS	0	0	0	41747000	12310000	51331000	0	0	4	24.8	38	24.8	0	0	0	53721000	45742000	52696000
KANK2	0	0	0	4651700	2381900	0	0	0	0	5.4	7.6	0	0	0	0	0	20865000	0
JUP	532300	1516000	1302000	10989000	3843000	1753500	0	0	0	6.2	0	1.7	0	0	0	11325000	0	0
JCHAIN;IGJ	19748000	51586000	68900000	2629900	0	6388800	5.2	14.9	15.5	17.9	25.9	12.9	0	119840000	86278000	43510000	56562000	42394000
JAM3	1622800	3570200	3723900	2521900	1617000	2341100	0	9.4	5.4	3.4	3.4	0	0	4247500	0	0	0	0
JAK1	754770	1287900	2003900	8682300	2375500	3677300	0	0	0	0	3.2	1.5	0	0	0	0	0	7737600
IVD	0	0	0	708030	1881200	0	1.8	0	0	0	0	6.8	29249000	0	0	0	0	0
ITPA	0	0	0	32813000	15941000	15133000	0	0	0	0	0.7	1	0	0	0	0	0	2566900
ITM2C	3906000	5062200	9351600	19813000	3485100	10844000	0	0	0	3.2	0	5.6	0	0	0	217950	0	0
ITM2B	5346100	12309000	14708000	13969000	12342000	41191000	0	0	0	7.5	0	0	0	0	0	2023200	0	0
ITIH4	0	2901500	3016100	0	0	0	15.9	22.4	16	23.9	22.3	17.9	146810000	152250000	179180000	232600000	191800000	305230000
ITIH3	1807200	3754200	4656300	8649000	3316400	10214000	0	0	0	1.3	2	0	0	0	0	0	3634300	0
ITIH2	10485000	21964000	27325000	51429000	14141000	44878000	0	2.6	2.6	7.9	12.2	1.4	0	0	0	6955800	0	0
ITIH1	102160	31981	25949	1850400	0	0	8	8.2	8.2	10.8	9.9	6.3	28725000	38052000	28738000	18317000	0	0
ITGBL1	0	0	0	259330	0	1641000	0	0	0	0	5.2	5.2	0	0	0	0	0	15875000
ITGB5	5534700	14183000	15174000	11328000	9645000	260860	0	0	0	13.6	11.8	12.2	0	0	0	49250000	40799000	78254000
ITGB3	16785000	38881000	41760000	19007000	7068900	4684900	0	0	0	14.1	16.4	16.7	0	0	0	99057000	59441000	120820000
ITGB2	464270	742410	787250	0	0	0	3.2	5.4	5.4	13.1	15.4	5.4	0	0	0	10710000	0	0
ITGB1	169470000	324520000	355280000	724520000	414640000	329130000	0	1.6	0	43.8	45.2	45.2	0	0	0	496440000	494980000	414020000
ITGAV	17477000	37637000	44731000	139770000	84630000	30757000	0	0	0	55.9	61.5	56.2	0	0	0	1459100000	2036200000	981800000
ITGA7	2763500	10042000	11017000	12586000	5415300	5126700	0	0	0	11	7	10.1	0	0	0	22106000	13995000	14899000
ITGA6	2367700	2575200	5476500	1052400	1135300	264940	0	0	0	4.8	0	6.4	0	0	0	15636000	0	26317000
ITGA5	26926000	57871000	65244000	122080000	97737000	57832000	0	0	4.3	31.5	42.9	11.9	0	0	0	177830000	233200000	160900000
ITGA4	6503400	13561000	19833000	2459400	2104100	753650	0	0	0	14.9	1.5	18.1	0	0	0	32439000	0	56159000
ITGA3	46009000	88078000	103890000	92865000	75950000	34181000	0	0	1	12.6	9.6	16.6	0	0	0	104730000	33907000	90193000
ITGA2B	1852000	4521500	4506600	0	0	0	0	0	0	22.7	0	0	0	0	0	277560	0	0
ITGA2	12943000	28284000	38445000	252060000	183640000	48086000	0	2.5	4.8	34.9	41.6	37.5	0	0	51710000	248570000	632910000	322980000
ITGA2	0	0	740240	7782300	5618900	0	0	7.3	0	32.2	35.2	32.2	0	0	0	64110000	31326000	53118000
ITGA11	364970	1349200	1643700	26508000	6286200	7920700	0	0	0	14.7	14.7	5.6	0	0	0	9665300	4551400	0
ITGA10	1661600	2902400	4638700	0	438640	0	0	0	0	9.6	12.9	12.5	0	0	0	9714500	0	0
ITGA1	247280	549830	554880	12246000	6089000	2041500	0	0	0	3.2	3.6	3.5	0	0	0	0	4011100	0
ITFG3	2989800	7146200	8947100	4693500	3240900	1712200	0	0	0	10.3	6.5	27	0	0	0	17334000	0	21997000
ITFG1	0	0	0	0	541880	0	17.1	18	21.7	13.6	15.1	4.9	176620000	175760000	166430000	45751000	55661000	14891000
ITCH	351830	1247700	1960800	1487500	424330	1109000	0	0	0	0	6.9	4.5	0	0	0	0	1734300	0
ISYNA1	0	0	0	10934000	10473000	7425100	0	0	0	3.2	6.5	1.8	0	0	0	0	3897800	0
IST1	23322000	45132000	62328000	31141000	15901000	23198000	0	0	0	3.8	3.8	1	0	0	0	2530000	9536200	0
ISOC2	0	0	0	18957000	9209700	0	0	0	0	1.5	1.5	1.5	0	0	0	0	0	13214000
ISOC1	0	0	0	1167200	1251800	0	35.7	35.7	35.7	41.3	35.7	54.8	0	0	0	176170000	94206000	217330000
ISG15	1972400	3266200	2182500	57526000	37214000	26539000	0	6.3	0	19.5	19	24.9	0	0	0	57777000	30247000	61435000
IQGAP3	0	0	0	20553	0	0	50.9	51.7	48.5	36.3	31.7	39	53621000000	52457000000	48001000000	1367000000	443490000	2025600000
IQGAP2	0	0	0	0	1371500	0	25.7	26.1	23.5	31.2	45.4	22.2	328210000	417300000	370700000	496610000	518790000	236890000
IQGAP1	1810800	3112500	3102300	271350000	138630000	140030000	0	3.1	4.8	38.6	29.9	33.5	0	14015000	39730000	497710000	296080000	601370000
IPO9	0	0	126280	15833000	4695800	12986000	0	0	0	17.7	12.7	21.5	0	0	0	111620000	57259000	164380000
IPO8	0	0	0	732940	103090	813290	0	12.8	0	0	0	0	0	8254300	0	0	0	0
IPO7	275540	1762500	877310	41732000	8261900	67691000	0	0	0	5.9	10.2	1.2	0	0	0	0	24296000	0
IPO5	66603	669190	637000	190220000	50475000	200170000	0	0	0	27.7	26.2	40.4	0	0	0	300750000	186020000	461180000
IPO4	0	0	0	7402300	1401400	4779500	0	0	0	21.4	21.4	21.4	0	0	0	0	9906200	0
INTS3	0	0	0	357850	0	526100	20.1	13.9	18	16.9	29.9	13.6	0	0	0	0	14597000	0
INS;INS-IGF2	0	0	0	225850000	202000000	352720000	0.5	0.5	0.5	0	0	0	0	0	90343000	0	0	0
INPP5A	0	196220	0	3503600	2053500	0	3.9	4.7	7.1	39.8	40.7	43.3	0	7063400	11445000	514740000	262270000	447630000
INHBA	0	0	0	395180	0	0	12.2	14.6	13.3	40.9	42	34.8	45435000	71078000	54183000	818820000	954980000	616250000
INF2	0	0	0	1253200	272010	2506400	0	0	0	6.5	3.1	3.1	0	0	0	8461500	0	0
IMPDH2	332240	332300	640270	16856000	7316700	14366000	0	0	0	3.4	14.7	0	0	0	0	0	18169000	0
IMPAD1	0	3633400	4028400	0	0	0	35.3	35.3	35.3	35.3	35.3	35.3	0	25936000	19524000	74354000	0	1967900000
IMPA1	0	0	0	0	495950	0	17.1	15.9	17	13.2	17	10.6	221130000	316680000	244590000	123900000	107760000	94948000
IMP4	0	0	0	0	39152000	0	42.2	42.2	40.9	37.3	42.2	36.9	5405100000	6241800000	6574600000	1076000000	1445900000	1011300000
ILVBL	0	0	0	0	0	0	38.2	36	28.7	34.3	29.8	29.8	416970000	568610000	572810000	178600000	198270000	168500000
ILK	604940	1940400	1349500	90799000	25008000	58139000	0	0	0	6.8	26.4	22.1	0	0	0	24877000	17129000	18999000
ILF3	0	0	0	19351000	2096800	11838000	0	0	0	3.1	3.1	0	0	0	0	2426700	0	0
ILF2	0	0	0	60487000	10290000	44159000	0	7.1	13.8	4.3	6.7	0	0	15135000	18860000	0	0	0
IL6ST	1763700	3737600	5480900	6265400	1936300	9019400	0	1.1	0	3.2	1.3	6.5	0	0	0	16735000	0	24250000
IKBKB	0	0	0	372040	0	0	58.4	64.4	66.7	66.3	66.3	63.1	1316600000	1537300000	1637800000	956090000	778060000	688590000
IKBKAP	0	0	0	1686000	0	1434200	6.8	6.8	6.8	15.3	22.6	32.1	13013000	3716400	2088200	1357200	8974000	1440500
IGSF8	6553100	22259000	20780000	0	440560	610550	0	0	0	35.5	33	21.9	0	0	0	104580000	167410000	157230000
IGLL5;IGLC1;IGLC6	1435400	893320	997520	3118700	328620	0	0	0	0	9.9	0	9.3	0	0	0	0	0	0
IGKV3OR2-268;IGKV3-7;IGKV3D-7	10122000	24765000	26312000	0	0	0	13.2	12.7	8.4	27.2	25	7.4	107420000	102040000	78914000	181310000	181890000	39965000
IGKC	1168400	0	1786000	17008000	0	0	13.9	13.9	13.9	13.9	13.9	13.9	0	0	0	0	0	6671300
IGHG1;IGHG3	0	0	0	5227600	0	0	24.6	29	15.9	30.4	29	16.4	54825000	0	0	0	34953000	0
IGFBP7	119450	256280	260050	6656500	1467100	6089400	13.5	17.5	21.5	42.5	45.5	46	0	107560000	47331000	504660000	495140000	745330000
IGFBP5	0	0	0	0	305040	0	15.1	15.9	13	21	18.8	12	114960000	127690000	97070000	69956000	85121000	49263000
IGFBP4	680800	2493400	1202800	15277000	1821200	7620300	0	0	0	2.9	0	6.6	0	0	0	0	0	0
IGFBP3	0	0	0	5054600	335940	7948500	5.9	5.9	0	29	26	26	0	0	0	154180000	142360000	140330000
IGF2R	379990	747510	662690	2454600	295340	1566200	0	0	0	13.7	14.3	22	0	0	0	0	0	6685600
IGF2BP3	0	0	0	2278600	767870	2456400	1.1	5.2	4.7	0	0	0.9	0	8395000	0	0	0	0
IGF2BP2	0	0	0	1230100	325060	1535100	10.5	10.5	10.5	30.5	30.5	30.5	0	0	0	468790000	207270000	587100000
IGF2BP1	0	0	0	1194400	0	291770	0	0	0	5.4	0	0	0	0	0	1705100	0	0
IGF2	2102700	4432300	6230200	3427300	0	4655700	5.9	11.5	5.5	9.1	19.4	0	0	0	0	29548000	16034000	0
IGF1R;INSRR	43510	55548	0	0	22608	0	2.4	4.3	4.3	2.4	2.4	2.4	0	0	0	22111000	14505000	0
IFRD1	0	0	0	463460	0	1042500	2.1	2.1	0	4.4	11.2	2.8	0	0	0	38252000	70549000	16842000
IFNGR1	0	0	978670	797180	597930	0	3.7	13	15.9	2.4	0	0	0	32653000	44038000	0	0	0
IFITM3;IFITM2	0	3662400	3337800	0	0	0	12.1	21.1	21.1	17.4	9	21.1	136380000	156710000	158360000	115880000	197090000	80979000
IFITM3	120490000	144070000	118430000	204600000	30755000	213030000	0	0	0	10.3	4.9	13.6	0	0	0	28135000	22590000	50994000
IFITM2	3468600	4340900	0	0	0	0	25.1	29.8	28.8	37.8	40.6	30.9	1151600000	1147600000	1237400000	1647800000	2170800000	502570000
IFITM1	9226700	25823000	19594000	0	0	0	14.3	17.4	17.3	56.5	58.1	55.3	196510000	182780000	191240000	3987100000	4121500000	2565300000
IFIT3	0	0	0	4723200	2383300	258710	0	10.3	0	21.2	23.4	15.8	0	0	0	20261000	27255000	11139000
IFIT1	0	0	0	6082800	7227500	0	0	0	0	0	10.9	10.9	0	0	0	0	9257500	0
IFI35	0	0	0	2463300	2202000	0	10.6	10.6	10.6	0	0	0	0	202360000	0	0	0	0
IFI16	0	0	0	2658000	211730	2402300	1	4	4.5	15.2	13.9	15.7	0	13119000	7000400	80752000	32124000	131490000
IER5L	1332300	2272900	3019900	0	0	0	34.5	28.4	34.5	39.9	30.2	19.1	407980000	473470000	459710000	241540000	266630000	113110000
IER3IP1	0	0	0	18291000	0	37856000	24.7	24.7	40.4	15.7	40.4	15.7	0	0	24235000	18989000	13893000	0
IDI1	0	0	0	0	1736400	0	29.4	40.6	58	60.8	76.9	54.5	56386000	95395000	73444000	124140000	102000000	155800000
IDH3B	0	0	0	0	825950	0	4.9	4.9	4.9	16.8	17.8	16.8	0	6176200	0	2017000	62401000	2116000
IDH2	0	0	0	1286700	0	0	4.9	3.7	2.8	4.3	5.3	2.7	30938000	19617000	14641000	18784000	12376000	5506400
IDH1	643680	2418000	2721800	47421000	18471000	8045900	0	1.1	0	8.9	8.6	7.7	0	0	0	12246000	29297000	13344000
IDE	0	0	0	6304400	980750	4764300	12.1	12.1	12.1	12.1	12.1	36.4	0	0	0	0	0	404970000
ICAM1	5004600	12211000	13097000	137120000	50809000	53309000	0	0	0	34.5	30.6	17.3	0	0	0	102420000	112960000	71011000
IBA57	0	0	0	918860	6248800	0	78.3	81.2	79.3	84.8	82.2	88	0	0	0	0	0	13059000
IARS2	0	0	0	1707000	1965500	0	2.8	5.2	5.2	21.1	16.9	25.1	0	0	0	116850000	43936000	206140000
IARS	86654	407430	154870	112570000	35071000	124330000	0	0	0	39.5	57.4	36.6	0	0	0	395080000	346700000	336130000
IAH1	0	0	0	7710300	4727100	0	15.8	15.8	21.1	45.2	31.1	28.1	0	0	33977000	66807000	63972000	53640000
HYOU1	0	0	0	33149000	10783000	27765000	0	0	0	19.7	19.5	9.5	0	0	0	24345000	31229000	0
HUWE1	1545.3	1316.4	814.1	8971900	1767900	9484700	0	0	0	48.5	59.5	32	0	0	0	318750000	347440000	300720000
HUWE1	0	0	0	4377700	0	4684400	21.2	26	23.3	7.4	19.3	2.7	133660000	153270000	147580000	34587000	90426000	0
HTT	0	0	0	116670	95464	103050	6.2	6.2	0	37.9	29.7	36.6	0	0	0	264520000	188090000	226970000
HTRA1	70352000	154900000	147670000	77678000	55530000	83976000	0	5.1	5.5	11.5	16.4	10.3	0	0	0	30726000	25583000	21925000
HSPH1	0	90145	0	66705000	30984000	36292000	0	0.1	0	1.7	2.1	2.5	0	0	0	0	17776000	44151000
HSPG2	2374400	5257800	5494100	5802200	986350	6018200	0	0	0	18.7	21.9	17.9	0	0	0	68195000	51077000	79444000
HSPE1-MOB4	495560	0	0	3940200	2112000	4485200	0	0	0	3.9	3.4	3.9	0	0	0	0	3132800	0
HSPE1	0	0	0	1478600	0	1973700	13.5	5.4	13.5	0	0	0	51658000	0	42826000	0	0	0
HSPD1	2175700	476070	785930	7577000	1618600	1912300	0	0	0	50.7	0	0	0	0	0	31266000	0	0
HSPBP1	0	0	0	17700000	0	0	15.7	0	15.7	0	0	0	0	0	0	0	0	0
HSPB6	1600200	2671300	2485200	102640000	37698000	72116000	0	0	0	2.1	2.9	2.1	0	0	0	0	0	2703400
HSPB1	6657800	17776000	11215000	332120000	73500000	162920000	0	5.8	5.8	22.9	22.9	13.3	0	0	0	31949000	38879000	0
HSPA9	0	0	35431	2891100	152710	2446700	0	0	0	0	3.5	0	0	0	0	0	2842100	0
HSPA9	0	0	0	0	34978000	0	41.5	45.1	45.1	34.2	44.4	32.1	6573700000	6769400000	6874600000	4342600000	5110800000	2414600000
HSPA8	267740000	531810000	632830000	1862800000	787320000	1393200000	0	0.5	0.5	19.9	14.9	20.5	0	0	0	474010000	335790000	663310000
HSPA8	0	0	0	4661000	0	1517400	18.5	34.7	25.1	30	22.1	19.1	79544000	107140000	82855000	42021000	30231000	48068000
HSPA8	1618000	2156500	2435000	7669500	3891200	5627800	15.2	15	14.8	32.6	16.9	37.6	274330000	319810000	303490000	392100000	166570000	588220000
HSPA8	0	0	0	1872700	503910	0	28.6	34.2	33.5	40.2	43.2	34.7	661450000	682200000	762300000	975370000	978590000	587710000
HSPA6;HSPA7	13899000	33302000	38911000	92423000	55154000	43108000	5.6	7.9	7.9	13.2	2.9	7.4	0	26939000	38698000	0	0	0
HSPA5	1704100	2358700	3871400	323650000	154590000	224890000	0	0	4	45.8	48	48	0	0	0	217930000	201260000	283490000
HSPA4L	0	0	0	360730	0	0	23.3	20.3	20.3	32.6	24.1	15.9	72916000	58910000	53391000	71175000	68515000	77392000
HSPA4	724670	1160900	1882900	313550000	206840000	174730000	9.6	35.7	31.8	73.3	79.4	73.5	0	61160000	72923000	518870000	250950000	699700000
HSPA2	1032300	1935300	1083900	0	0	0	6.4	9.1	14.5	11.3	9.1	14.5	0	0	157950000	77143000	0	68649000
HSPA1B;HSPA1A	80106000	162680000	178260000	357670000	146770000	191540000	0	3	3	37.5	44.3	39.9	0	0	0	397450000	312230000	437940000
HSP90B1	144110	0	210120	231500000	76791000	230980000	0	0	0	23.5	12.9	32	0	0	0	106950000	62414000	139070000
HSP90AB4P	0	0	0	0	22973000	7084700	8	7.2	0	24	24	24	0	0	0	303510000	197430000	480310000
HSP90AB2P	0	2674800	1719300	20332000	6646900	18059000	0	0	0	6.4	6.4	6.4	0	0	0	0	0	5924900
HSP90AB1	25342000	42840000	48881000	908810000	264930000	1087100000	0	0	0	39.4	42.9	39.4	0	0	0	556830000	514370000	678500000
HSP90AA4P	0	0	0	2574400	0	3231900	2.6	2.6	2.6	0	0	0	0	0	1737400	0	0	0
HSP90AA1	10139000	26290000	30667000	345950000	110390000	349700000	0	0	0	26.3	27.1	30.8	0	0	0	204660000	137230000	201730000
HSDL2	0	0	0	0	1044800	0	17.7	17.7	17.7	10.6	11.9	17.7	298900000	332280000	308900000	47917000	21920000	83365000
HSD17B4	0	0	0	8881600	4699500	4103100	0	0	0	2.1	2	0	0	0	0	0	3741900	0
HSD17B12	0	0	0	0	170310	1224000	17.2	10	14.9	27.6	25.7	23.8	55196000	24604000	25475000	44266000	36338000	37056000
HSD17B10	0	0	0	1535100	568900	1889600	0	0	0	2.1	0	2	0	0	0	3396800	0	0
HRNR	862660	4332100	1987600	232340	1271400	101270	0	0	6.5	40.6	43.8	39.6	0	0	0	209160000	211340000	181320000
HRAS	16562000	36175000	59590000	133730000	56803000	38672000	0	0	0	4.7	1.7	7.6	0	0	0	19466000	0	35144000
HPRT1	0	0	0	6388100	3009000	0	0	14.1	0	14.1	14.1	0	0	0	0	0	178600000	0
HPCAL1	944730	6864900	9687900	76817000	39684000	15723000	0	0	0	9.3	9.3	18.5	0	0	0	2779100	0	0
HP1BP3	113130	274010	278340	5351400	1193100	13435000	43.5	51.6	43.5	53.6	53.9	50.1	0	0	0	0	58643000	0
HP;HPR	30015000	57049000	71029000	8619900	4055400	2014100	0	0	0	2.9	2.9	0	0	0	0	0	34261000	0
HOOK3	0	0	0	404850	0	0	1.3	4.1	1.3	1.2	4.8	1.2	0	0	0	0	12987000	0
HNRNPUL2;HNRNPUL2-BSCL2	0	0	0	8623200	1835600	8811200	0	0	0	0	0	10	0	0	0	0	0	1833600
HNRNPUL1	0	0	0	13840000	2753700	14420000	0	0	0	3.8	9.4	7.4	0	0	0	0	0	6779300
HNRNPU	107670	516680	585050	18978000	4727300	15795000	0	0	0	23.1	0	0	0	0	0	2194500	0	0
HNRNPR	0	0	0	3601000	881900	4305500	37.3	34.9	49.1	52.8	45.8	64.6	208780000	215550000	240660000	191950000	211940000	214890000
HNRNPM	6185800	2755200	7181000	3907200	7855800	2091000	0	7.8	7.8	7.8	7.8	0	0	0	0	0	1077300	0
HNRNPL	0	0	0	17573000	1425300	9924300	0	0	0	0	0	2.1	0	0	0	0	0	971940
HNRNPK	1804500	2668000	4668500	67615000	18304000	59884000	0	0	0	16.9	15.3	6.7	0	0	0	11969000	0	0
HNRNPH1;HNRNPH2	231490	726810	0	22685000	3358200	20897000	0	0	0	3.3	1.1	2.7	0	0	0	6475600	0	9055000
HNRNPF	0	1136000	917170	777750	119720	0	1.7	0	1.7	2.3	0	2.3	0	0	0	0	0	14361000
HNRNPD	0	513330	0	39174000	5426200	39106000	0	0.7	0	0	0	0	0	245160000	0	0	0	0
HNRNPC	739210	10378000	4186700	19919000	8622800	11070000	0	0	0	2.3	0	2.3	0	0	0	0	0	1365700
HNRNPA3	0	0	0	14571000	2018500	13162000	30.8	30.8	30.8	72.6	73.5	67.5	0	0	0	0	0	21068000
HNRNPA2B1	600750	0	0	5861500	928390	9294800	0	0	0	0.9	0	0.9	0	0	0	0	0	0
HNRNPA1;HNRNPA1L2	158400	592180	427050	20236000	7275800	5248400	0	0	0	20.1	11.8	21.7	0	0	0	14676000	16558000	45645000
HNRNPA0	0	0	0	0	0	12079000	11.2	18	24.3	35.4	11.7	28.2	0	25610000	25545000	21256000	21115000	25676000
HNMT	0	0	0	534040	0	0	34.6	20.7	38	45.9	46.1	28.1	93932000	50555000	97608000	95222000	88157000	53273000
HN1	0	428300	0	2751400	475120	757340	5.3	2.8	2.8	24.3	17.9	26.3	0	0	0	91024000	55981000	118190000
HMGCS1	0	0	0	884100	2242700	0	4.7	4.7	4	48	47.9	52.4	4446200	5087100	15731000	1337200000	1539100000	1647800000
[truncated: 1,291 more rows]
